# Supplementary material for: Screening helper T lymphocyte epitopes based on IFN-γ/IL-10 ratio for developing a novel multi-epitope vaccine candidate using Wolbachia surface protein as an adjuvant against visceral leishmaniasis
Source: Parasit Vectors. 2025 Mar 25;18:116. doi: 10.1186/s13071-025-06756-5 (PMC11938772; doi:10.1186/s13071-025-06756-5)
Supplement: Supplementary file 1 — Additional File 1: Supplementary Table S1. The IEDB input sequences of HbR, KMP-11, Gp63, TSA, and SMT for HTL epitope prediction; Supplementary Table S2. The HTL epitopes of HbR, KMP-11, Gp63, TSA, and SMT identified by IEDB; Supplementary Table S3. The original HTL prediction results of HbR, KMP-11, Gp63, TSA, and SMT identified by IEDB; Supplementary Table S4. The IEDB input sequences of HbR, KMP-11, Gp63, TSA, and SMT for CTL epitope prediction; Supplementary Table S5. The CTL epitopes of HbR, KMP-11, Gp63, TSA, and SMT identified by IEDB; Supplementary Table S6. The original CTL prediction results of HbR, KMP-11, Gp63, TSA, and SMT identified by IEDB. Supplementary Table S7. HTL epitopes with antigenicity indices > 0.5, nontoxic and non-allergenic properties, and IFN-γ-inducing epitope potential from HbR, KMP-11, Gp63, TSA, and SMT; Supplementary Table S8. Antigenicity, allergenicity, toxicity, and IFN-g-inducing epitope potential analysis results from HTL epitopes; Supplementary Table S9. Non-allergenic and non-toxic CTL epitopes with antigenicity index > 0.5 from HbR, KMP-11, Gp63, TSA, and SMT; Supplementary Table S10. Antigenicity, allergenicity, and toxicity analysis results from CTL epitopes; Supplementary Table S11. Coverage of epitopes from the vaccine candidate recognized by HLA alleles/The distribution of HLA I and HLA II alleles recognizing epitopes in the world; Supplementary Table S12. The interfaces between TLRs and vaccine candidate. [file 13071_2025_6756_MOESM1_ESM.xlsx]

## Sheet: Sheet1
	This additional file 1 contains supplementary tables:
	Table S1	The IEDB input sequences of HbR, KMP-11, Gp63, TSA, and SMT for HTL epitope prediction
	Table S2	The HTL epitopes of HbR, KMP-11, Gp63, TSA, and SMT identified by IEDB
	Table S3	The original HTL prediction results of HbR, KMP-11, Gp63, TSA, and SMT identified by IEDB
	Table S4	The IEDB input sequences of HbR, KMP-11, Gp63, TSA, and SMT for CTL epitope prediction
	Table S5	The CTL epitopes of HbR, KMP-11, Gp63, TSA, and SMT identified by IEDB
	Table S6	The original CTL prediction results of HbR, KMP-11, Gp63, TSA, and SMT identified by IEDB
	Table S7	HTL epitopes with antigenicity indices >0.5, non-toxic and non-allergenic properties, and IFN-g-inducing epitope potential from HbR, KMP-11, Gp63, TSA, and SMT from HbR, KMP-11, Gp63, TSA, and SMT
	Table S8	Antigenicity, allergenicity, toxicity, and IFN-g-inducing epitope potential analysis results from HTL epitopes
	Table S9	Non-allergenic and non-toxic CTL epitopes with antigenicity index >0.5 from HbR, KMP-11, Gp63, TSA, and SMT
	Table S10	Antigenicity, allergenicity, and toxicity analysis results from CTL epitopes
	Table S11	Coverage of epitopes from the vaccine candidate recognized by HLA alleles/The distribution of HLA I and HLA II alleles recognizing epitopes in world
	Table S12	The interfaces between TLRs and vaccine candidate

## Sheet: Table S1
					Table S1. The IEDB input sequences of HbR, KMP-11, Gp63, TSA, and SMT for HTL epitope prediction
HbR	457 sequences			KMP-11	78 sequences			Gp63	627 sequences			TSA	185 sequences			SMT	339 sequences
start	end	peptide		start	end	peptide		start	end	peptide		start	end	peptide		start	end	peptide
1	15	MATRVNNLLSHIALR		1	15	MATTYEEFSAKLDRL		1	15	MSVDSSSTHRHRSVA		1	15	MSCGNAKINCPAPPF		1	15	MSAGGRETAPTNLIR
2	16	ATRVNNLLSHIALRD		2	16	ATTYEEFSAKLDRLD		2	16	SVDSSSTHRHRSVAA		2	16	SCGNAKINCPAPPFE		2	16	SAGGRETAPTNLIRR
3	17	TRVNNLLSHIALRDS		3	17	TTYEEFSAKLDRLDE		3	17	VDSSSTHRHRSVAAR		3	17	CGNAKINCPAPPFEE		3	17	AGGRETAPTNLIRRR
4	18	RVNNLLSHIALRDSD		4	18	TYEEFSAKLDRLDEE		4	18	DSSSTHRHRSVAARL		4	18	GNAKINCPAPPFEEV		4	18	GGRETAPTNLIRRRN
5	19	VNNLLSHIALRDSDS		5	19	YEEFSAKLDRLDEEF		5	19	SSSTHRHRSVAARLV		5	19	NAKINCPAPPFEEVA		5	19	GRETAPTNLIRRRNK
6	20	NNLLSHIALRDSDSE		6	20	EEFSAKLDRLDEEFN		6	20	SSTHRHRSVAARLVR		6	20	AKINCPAPPFEEVAL		6	20	RETAPTNLIRRRNKD
7	21	NLLSHIALRDSDSEE		7	21	EFSAKLDRLDEEFNR		7	21	STHRHRSVAARLVRL		7	21	KINCPAPPFEEVALM		7	21	ETAPTNLIRRRNKDE
8	22	LLSHIALRDSDSEEM		8	22	FSAKLDRLDEEFNRK		8	22	THRHRSVAARLVRLA		8	22	INCPAPPFEEVALMP		8	22	TAPTNLIRRRNKDET
9	23	LSHIALRDSDSEEMR		9	23	SAKLDRLDEEFNRKM		9	23	HRHRSVAARLVRLAA		9	23	NCPAPPFEEVALMPN		9	23	APTNLIRRRNKDETN
10	24	SHIALRDSDSEEMRY		10	24	AKLDRLDEEFNRKMQ		10	24	RHRSVAARLVRLAAA		10	24	CPAPPFEEVALMPNG		10	24	PTNLIRRRNKDETNG
11	25	HIALRDSDSEEMRYI		11	25	KLDRLDEEFNRKMQE		11	25	HRSVAARLVRLAAAG		11	25	PAPPFEEVALMPNGS		11	25	TNLIRRRNKDETNGD
12	26	IALRDSDSEEMRYIK		12	26	LDRLDEEFNRKMQEQ		12	26	RSVAARLVRLAAAGA		12	26	APPFEEVALMPNGSF		12	26	NLIRRRNKDETNGDV
13	27	ALRDSDSEEMRYIKQ		13	27	DRLDEEFNRKMQEQN		13	27	SVAARLVRLAAAGAA		13	27	PPFEEVALMPNGSFK		13	27	LIRRRNKDETNGDVS
14	28	LRDSDSEEMRYIKQR		14	28	RLDEEFNRKMQEQNA		14	28	VAARLVRLAAAGAAV		14	28	PFEEVALMPNGSFKK		14	28	IRRRNKDETNGDVSA
15	29	RDSDSEEMRYIKQRL		15	29	LDEEFNRKMQEQNAK		15	29	AARLVRLAAAGAAVI		15	29	FEEVALMPNGSFKKI		15	29	RRRNKDETNGDVSAA
16	30	DSDSEEMRYIKQRLA		16	30	DEEFNRKMQEQNAKF		16	30	ARLVRLAAAGAAVIA		16	30	EEVALMPNGSFKKIS		16	30	RRNKDETNGDVSAAA
17	31	SDSEEMRYIKQRLAL		17	31	EEFNRKMQEQNAKFF		17	31	RLVRLAAAGAAVIAA		17	31	EVALMPNGSFKKISL		17	31	RNKDETNGDVSAAAD
18	32	DSEEMRYIKQRLALA		18	32	EFNRKMQEQNAKFFA		18	32	LVRLAAAGAAVIAAV		18	32	VALMPNGSFKKISLA		18	32	NKDETNGDVSAAADR
19	33	SEEMRYIKQRLALAS		19	33	FNRKMQEQNAKFFAD		19	33	VRLAAAGAAVIAAVG		19	33	ALMPNGSFKKISLAA		19	33	KDETNGDVSAAADRF
20	34	EEMRYIKQRLALASL		20	34	NRKMQEQNAKFFADK		20	34	RLAAAGAAVIAAVGT		20	34	LMPNGSFKKISLAAY		20	34	DETNGDVSAAADRFR
21	35	EMRYIKQRLALASLA		21	35	RKMQEQNAKFFADKP		21	35	LAAAGAAVIAAVGTA		21	35	MPNGSFKKISLAAYK		21	35	ETNGDVSAAADRFRD
22	36	MRYIKQRLALASLAT		22	36	KMQEQNAKFFADKPD		22	36	AAAGAAVIAAVGTAA		22	36	PNGSFKKISLAAYKG		22	36	TNGDVSAAADRFRDR
23	37	RYIKQRLALASLATQ		23	37	MQEQNAKFFADKPDE		23	37	AAGAAVIAAVGTAAA		23	37	NGSFKKISLAAYKGK		23	37	NGDVSAAADRFRDRF
24	38	YIKQRLALASLATQF		24	38	QEQNAKFFADKPDES		24	38	AGAAVIAAVGTAAAW		24	38	GSFKKISLAAYKGKW		24	38	GDVSAAADRFRDRFE
25	39	IKQRLALASLATQFT		25	39	EQNAKFFADKPDEST		25	39	GAAVIAAVGTAAAWA		25	39	SFKKISLAAYKGKWV		25	39	DVSAAADRFRDRFEK
26	40	KQRLALASLATQFTM		26	40	QNAKFFADKPDESTL		26	40	AAVIAAVGTAAAWAH		26	40	FKKISLAAYKGKWVV		26	40	VSAAADRFRDRFEKA
27	41	QRLALASLATQFTMS		27	41	NAKFFADKPDESTLS		27	41	AVIAAVGTAAAWAHA		27	41	KKISLAAYKGKWVVL		27	41	SAAADRFRDRFEKAT
28	42	RLALASLATQFTMSS		28	42	AKFFADKPDESTLSP		28	42	VIAAVGTAAAWAHAG		28	42	KISLAAYKGKWVVLF		28	42	AAADRFRDRFEKATL
29	43	LALASLATQFTMSSE		29	43	KFFADKPDESTLSPE		29	43	IAAVGTAAAWAHAGA		29	43	ISLAAYKGKWVVLFF		29	43	AADRFRDRFEKATLE
30	44	ALASLATQFTMSSEK		30	44	FFADKPDESTLSPEM		30	44	AAVGTAAAWAHAGAV		30	44	SLAAYKGKWVVLFFY		30	44	ADRFRDRFEKATLEE
31	45	LASLATQFTMSSEKM		31	45	FADKPDESTLSPEMK		31	45	AVGTAAAWAHAGAVQ		31	45	LAAYKGKWVVLFFYP		31	45	DRFRDRFEKATLEER
32	46	ASLATQFTMSSEKMK		32	46	ADKPDESTLSPEMKE		32	46	VGTAAAWAHAGAVQH		32	46	AAYKGKWVVLFFYPL		32	46	RFRDRFEKATLEERK
33	47	SLATQFTMSSEKMKQ		33	47	DKPDESTLSPEMKEH		33	47	GTAAAWAHAGAVQHR		33	47	AYKGKWVVLFFYPLD		33	47	FRDRFEKATLEERKA
34	48	LATQFTMSSEKMKQL		34	48	KPDESTLSPEMKEHY		34	48	TAAAWAHAGAVQHRC		34	48	YKGKWVVLFFYPLDF		34	48	RDRFEKATLEERKAA
35	49	ATQFTMSSEKMKQLT		35	49	PDESTLSPEMKEHYE		35	49	AAAWAHAGAVQHRCI		35	49	KGKWVVLFFYPLDFT		35	49	DRFEKATLEERKAAT
36	50	TQFTMSSEKMKQLTM		36	50	DESTLSPEMKEHYEK		36	50	AAWAHAGAVQHRCIH		36	50	GKWVVLFFYPLDFTF		36	50	RFEKATLEERKAATT
37	51	QFTMSSEKMKQLTMY		37	51	ESTLSPEMKEHYEKF		37	51	AWAHAGAVQHRCIHD		37	51	KWVVLFFYPLDFTFV		37	51	FEKATLEERKAATTT
38	52	FTMSSEKMKQLTMYM		38	52	STLSPEMKEHYEKFE		38	52	WAHAGAVQHRCIHDA		38	52	WVVLFFYPLDFTFVC		38	52	EKATLEERKAATTTM
39	53	TMSSEKMKQLTMYMI		39	53	TLSPEMKEHYEKFER		39	53	AHAGAVQHRCIHDAM		39	53	VVLFFYPLDFTFVCP		39	53	KATLEERKAATTTMV
40	54	MSSEKMKQLTMYMIH		40	54	LSPEMKEHYEKFERM		40	54	HAGAVQHRCIHDAMH		40	54	VLFFYPLDFTFVCPT		40	54	ATLEERKAATTTMVN
41	55	SSEKMKQLTMYMIHE		41	55	SPEMKEHYEKFERMI		41	55	AGAVQHRCIHDAMHP		41	55	LFFYPLDFTFVCPTE		41	55	TLEERKAATTTMVNE
42	56	SEKMKQLTMYMIHEM		42	56	PEMKEHYEKFERMIK		42	56	GAVQHRCIHDAMHPR		42	56	FFYPLDFTFVCPTEV		42	56	LEERKAATTTMVNEY
43	57	EKMKQLTMYMIHEMV		43	57	EMKEHYEKFERMIKE		43	57	AVQHRCIHDAMHPRV		43	57	FYPLDFTFVCPTEVI		43	57	EERKAATTTMVNEYY
44	58	KMKQLTMYMIHEMVE		44	58	MKEHYEKFERMIKEH		44	58	VQHRCIHDAMHPRVR		44	58	YPLDFTFVCPTEIIA		44	58	ERKAATTTMVNEYYD
45	59	MKQLTMYMIHEMVEG		45	59	KEHYEKFERMIKEHT		45	59	QHRCIHDAMHPRVRQ		45	59	PLDFTFVCPTEIIAF		45	59	RKAATTTMVNEYYDL
46	60	KQLTMYMIHEMVEGL		46	60	EHYEKFERMIKEHTE		46	60	HRCIHDAMHPRVRQS		46	60	LDFTFVCPTEIIAFS		46	60	KAATTTMVNEYYDLV
47	61	QLTMYMIHEMVEGLE		47	61	HYEKFERMIKEHTEK		47	61	RCIHDAMHPRVRQSV		47	61	DFTFVCPTEIIAFSE		47	61	AATTTMVNEYYDLVT
48	62	LTMYMIHEMVEGLEG		48	62	YEKFERMIKEHTEKF		48	62	CIHDAMHPRVRQSVA		48	62	FTFVCPTEIIAFSEN		48	62	ATTTMVNEYYDLVTD
49	63	TMYMIHEMVEGLEGR		49	63	EKFERMIKEHTEKFN		49	63	IHDAMHPRVRQSVAR		49	63	TFVCPTEIIAFSENV		49	63	TTTMVNEYYDLVTDF
50	64	MYMIHEMVEGLEGRP		50	64	KFERMIKEHTEKFNK		50	64	HDAMHPRVRQSVARH		50	64	FVCPTEIIAFSENVS		50	64	TTMVNEYYDLVTDFY
51	65	YMIHEMVEGLEGRPS		51	65	FERMIKEHTEKFNKK		51	65	DAMHPRVRQSVARHH		51	65	VCPTEIIAFSENVSR		51	65	TMVNEYYDLVTDFYE
52	66	MIHEMVEGLEGRPST		52	66	ERMIKEHTEKFNKKM		52	66	AMHPRVRQSVARHHT		52	66	CPTEIIAFSENVSRF		52	66	MVNEYYDLVTDFYEY
53	67	IHEMVEGLEGRPSTV		53	67	RMIKEHTEKFNKKMH		53	67	MHPRVRQSVARHHTA		53	67	PTEIIAFSENVSRFN		53	67	VNEYYDLVTDFYEYG
54	68	HEMVEGLEGRPSTVR		54	68	MIKEHTEKFNKKMHE		54	68	HPRVRQSVARHHTAP		54	68	TEIIAFSENVSRFNE		54	68	NEYYDLVTDFYEYGW
55	69	EMVEGLEGRPSTVRM		55	69	IKEHTEKFNKKMHEH		55	69	PRVRQSVARHHTAPG		55	69	EIIAFSENVSRFNEL		55	69	EYYDLVTDFYEYGWG
56	70	MVEGLEGRPSTVRML		56	70	KEHTEKFNKKMHEHS		56	70	RVRQSVARHHTAPGA		56	70	IIAFSENVSRFNELN		56	70	YYDLVTDFYEYGWGQ
57	71	VEGLEGRPSTVRMLP		57	71	EHTEKFNKKMHEHSE		57	71	VRQSVARHHTAPGAV		57	71	IAFSENVSRFNELNC		57	71	YDLVTDFYEYGWGQN
58	72	EGLEGRPSTVRMLPS		58	72	HTEKFNKKMHEHSEH		58	72	RQSVARHHTAPGAVS		58	72	AFSENVSRFNELNCE		58	72	DLVTDFYEYGWGQNF
59	73	GLEGRPSTVRMLPSF		59	73	TEKFNKKMHEHSEHF		59	73	QSVARHHTAPGAVSA		59	73	FSENVSRFNELNCEV		59	73	LVTDFYEYGWGQNFH
60	74	LEGRPSTVRMLPSFV		60	74	EKFNKKMHEHSEHFK		60	74	SVARHHTAPGAVSAV		60	74	SENVSRFNELNCEVL		60	74	VTDFYEYGWGQNFHF
61	75	EGRPSTVRMLPSFVY		61	75	KFNKKMHEHSEHFKQ		61	75	VARHHTAPGAVSAVG		61	75	ENVSRFNELNCEVLA		61	75	TDFYEYGWGQNFHFA
62	76	GRPSTVRMLPSFVYT		62	76	FNKKMHEHSEHFKQK		62	76	ARHHTAPGAVSAVGL		62	76	NVSRFNELNCEVLAC		62	76	DFYEYGWGQNFHFAP
63	77	RPSTVRMLPSFVYTS		63	77	NKKMHEHSEHFKQKF		63	77	RHHTAPGAVSAVGLP		63	77	VSRFNELNCEVLACS		63	77	FYEYGWGQNFHFAPR
64	78	PSTVRMLPSFVYTSD		64	78	KKMHEHSEHFKQKFA		64	78	HHTAPGAVSAVGLPY		64	78	SRFNELNCEVLACSM		64	78	YEYGWGQNFHFAPRY
65	79	STVRMLPSFVYTSDP		65	79	KMHEHSEHFKQKFAE		65	79	HTAPGAVSAVGLPYV		65	79	RFNELNCEVLACSMD		65	79	EYGWGQNFHFAPRYA
66	80	TVRMLPSFVYTSDPA		66	80	MHEHSEHFKQKFAEL		66	80	TAPGAVSAVGLPYVT		66	80	FNELNCEVLACSMDS		66	80	YGWGQNFHFAPRYAG
67	81	VRMLPSFVYTSDPAK		67	81	HEHSEHFKQKFAELL		67	81	APGAVSAVGLPYVTL		67	81	NELNCEVLACSMDSE		67	81	GWGQNFHFAPRYAGE
68	82	RMLPSFVYTSDPAKA		68	82	EHSEHFKQKFAELLE		68	82	PGAVSAVGLPYVTLD		68	82	ELNCEVLACSMDSEY		68	82	WGQNFHFAPRYAGET
69	83	MLPSFVYTSDPAKAT		69	83	HSEHFKQKFAELLEQ		69	83	GAVSAVGLPYVTLDT		69	83	LNCEVLACSMDSEYA		69	83	GQNFHFAPRYAGETF
70	84	LPSFVYTSDPAKATG		70	84	SEHFKQKFAELLEQQ		70	84	AVSAVGLPYVTLDTA		70	84	NCEVLACSMDSEYAH		70	84	QNFHFAPRYAGETFF
71	85	PSFVYTSDPAKATGV		71	85	EHFKQKFAELLEQQK		71	85	VSAVGLPYVTLDTAA		71	85	CEVLACSMDSEYAHL		71	85	NFHFAPRYAGETFFE
72	86	SFVYTSDPAKATGVY		72	86	HFKQKFAELLEQQKA		72	86	SAVGLPYVTLDTAAA		72	86	EVLACSMDSEYAHLQ		72	86	FHFAPRYAGETFFES
73	87	FVYTSDPAKATGVYY		73	87	FKQKFAELLEQQKAA		73	87	AVGLPYVTLDTAAAA		73	87	VLACSMDSEYAHLQW		73	87	HFAPRYAGETFFESL
74	88	VYTSDPAKATGVYYA		74	88	KQKFAELLEQQKAAQ		74	88	VGLPYVTLDTAAAAD		74	88	LACSMDSEYAHLQWT		74	88	FAPRYAGETFFESLA
75	89	YTSDPAKATGVYYAL		75	89	QKFAELLEQQKAAQY		75	89	GLPYVTLDTAAAADR		75	89	ACSMDSEYAHLQWTL		75	89	APRYAGETFFESLAR
76	90	TSDPAKATGVYYALD		76	90	KFAELLEQQKAAQYP		76	90	LPYVTLDTAAAADRR		76	90	CSMDSEYAHLQWTLQ		76	90	PRYAGETFFESLARH
77	91	SDPAKATGVYYALDL		77	91	FAELLEQQKAAQYPS		77	91	PYVTLDTAAAADRRP		77	91	SMDSEYAHLQWTLQD		77	91	RYAGETFFESLARHE
78	92	DPAKATGVYYALDLG		78	92	AELLEQQKAAQYPSK		78	92	YVTLDTAAAADRRPG		78	92	MDSEYAHLQWTLQDR		78	92	YAGETFFESLARHEY
79	93	PAKATGVYYALDLGG						79	93	VTLDTAAAADRRPGS		79	93	DSEYAHLQWTLQDRK		79	93	AGETFFESLARHEYF
80	94	AKATGVYYALDLGGT						80	94	TLDTAAAADRRPGSA		80	94	SEYAHLQWTLQDRKK		80	94	GETFFESLARHEYFL
81	95	KATGVYYALDLGGTN						81	95	LDTAAAADRRPGSAP		81	95	EYAHLQWTLQDRKKG		81	95	ETFFESLARHEYFLA
82	96	ATGVYYALDLGGTNF						82	96	DTAAAADRRPGSAPT		82	96	YAHLQWTLQDRKKGG		82	96	TFFESLARHEYFLAA
83	97	TGVYYALDLGGTNFR						83	97	TAAAADRRPGSAPTV		83	97	AHLQWTLQDRKKGGL		83	97	FFESLARHEYFLAAR
84	98	GVYYALDLGGTNFRV						84	98	AAAADRRPGSAPTVV		84	98	HLQWTLQDRKKGGLG		84	98	FESLARHEYFLAARG
85	99	VYYALDLGGTNFRVL						85	99	AAADRRPGSAPTVVR		85	99	LQWTLQDRKKGGLGA		85	99	ESLARHEYFLAARGG
86	100	YYALDLGGTNFRVLR						86	100	AADRRPGSAPTVVRA		86	100	QWTLQDRKKGGLGAM		86	100	SLARHEYFLAARGGF
87	101	YALDLGGTNFRVLRV						87	101	ADRRPGSAPTVVRAA		87	101	WTLQDRKKGGLGAMA		87	101	LARHEYFLAARGGFM
88	102	ALDLGGTNFRVLRVS						88	102	DRRPGSAPTVVRAAN		88	102	TLQDRKKGGLGAMAI		88	102	ARHEYFLAARGGFME
89	103	LDLGGTNFRVLRVSL						89	103	RRPGSAPTVVRAANW		89	103	LQDRKKGGLGAMAIP		89	103	RHEYFLAARGGFMEG
90	104	DLGGTNFRVLRVSLR						90	104	RPGSAPTVVRAANWG		90	104	QDRKKGGLGAMAIPM		90	104	HEYFLAARGGFMEGD
91	105	LGGTNFRVLRVSLRG						91	105	PGSAPTVVRAANWGA		91	105	DRKKGGLGAMAIPML		91	105	EYFLAARGGFMEGDH
92	106	GGTNFRVLRVSLRGG						92	106	GSAPTVVRAANWGAL		92	106	RKKGGLGAMAIPMLA		92	106	YFLAARGGFMEGDHI
93	107	GTNFRVLRVSLRGGK						93	107	SAPTVVRAANWGALR		93	107	KKGGLGAMAIPMLAD		93	107	FLAARGGFMEGDHIV
94	108	TNFRVLRVSLRGGKV						94	108	APTVVRAANWGALRI		94	108	KGGLGAMAIPMLADK		94	108	LAARGGFMEGDHIVD
95	109	NFRVLRVSLRGGKVD						95	109	PTVVRAANWGALRIA		95	109	GGLGAMAIPMLADKT		95	109	AARGGFMEGDHIVDV
96	110	FRVLRVSLRGGKVDD						96	110	TVVRAANWGALRIAV		96	110	GLGAMAIPMLADKTK		96	110	ARGGFMEGDHIVDVG
97	111	RVLRVSLRGGKVDDR						97	111	VVRAANWGALRIAVS		97	111	LGAMAIPMLADKTKS		97	111	RGGFMEGDHIVDVGC
98	112	VLRVSLRGGKVDDRT						98	112	VRAANWGALRIAVST		98	112	GAMAIPMLADKTKSI		98	112	GGFMEGDHIVDVGCG
99	113	LRVSLRGGKVDDRTD						99	113	RAANWGALRIAVSTE		99	113	AMAIPMLADKTKSIA		99	113	GFMEGDHIVDVGCGV
100	114	RVSLRGGKVDDRTDS						100	114	AANWGALRIAVSTED		100	114	MAIPMLADKTKSIAR		100	114	FMEGDHIVDVGCGVG
101	115	VSLRGGKVDDRTDSK						101	115	ANWGALRIAVSTEDL		101	115	AIPMLADKTKSIARA		101	115	MEGDHIVDVGCGVGG
102	116	SLRGGKVDDRTDSKF						102	116	NWGALRIAVSTEDLT		102	116	IPMLADKTKSIARAY		102	116	EGDHIVDVGCGVGGP
103	117	LRGGKVDDRTDSKFV						103	117	WGALRIAVSTEDLTD		103	117	PMLADKTKSIARAYG		103	117	GDHIVDVGCGVGGPA
104	118	RGGKVDDRTDSKFVI						104	118	GALRIAVSTEDLTDP		104	118	MLADKTKSIARAYGV		104	118	DHIVDVGCGVGGPAR
105	119	GGKVDDRTDSKFVIP						105	119	ALRIAVSTEDLTDPA		105	119	LADKTKSIARAYGVL		105	119	HIVDVGCGVGGPARN
106	120	GKVDDRTDSKFVIPK						106	120	LRIAVSTEDLTDPAY		106	120	ADKTKSIARAYGVLE		106	120	IVDVGCGVGGPARNM
107	121	KVDDRTDSKFVIPKS						107	121	RIAVSTEDLTDPAYH		107	121	DKTKSIARAYGVLEE		107	121	VDVGCGVGGPARNMV
108	122	VDDRTDSKFVIPKSA						108	122	IAVSTEDLTDPAYHC		108	122	KTKSIARAYGVLEEK		108	122	DVGCGVGGPARNMVR
109	123	DDRTDSKFVIPKSAL						109	123	AVSTEDLTDPAYHCA		109	123	TKSIARAYGVLEEKQ		109	123	VGCGVGGPARNMVRL
110	124	DRTDSKFVIPKSALV						110	124	VSTEDLTDPAYHCAR		110	124	KSIARAYGVLEEKQG		110	124	GCGVGGPARNMVRLT
111	125	RTDSKFVIPKSALVG						111	125	STEDLTDPAYHCARV		111	125	SIARAYGVLEEKQGV		111	125	CGVGGPARNMVRLTR
112	126	TDSKFVIPKSALVGD						112	126	TEDLTDPAYHCARVG		112	126	IARAYGVLEEKQGVA		112	126	GVGGPARNMVRLTRC
113	127	DSKFVIPKSALVGDA						113	127	EDLTDPAYHCARVGQ		113	127	ARAYGVLEEKQGVAY		113	127	VGGPARNMVRLTRCN
114	128	SKFVIPKSALVGDAT						114	128	DLTDPAYHCARVGQR		114	128	RAYGVLEEKQGVAYR		114	128	GGPARNMVRLTRCNV
115	129	KFVIPKSALVGDATD						115	129	LTDPAYHCARVGQRV		115	129	AYGVLEEKQGVAYRG		115	129	GPARNMVRLTRCNVI
116	130	FVIPKSALVGDATDL						116	130	TDPAYHCARVGQRVN		116	130	YGVLEEKQGVAYRGL		116	130	PARNMVRLTRCNVIG
117	131	VIPKSALVGDATDLF						117	131	DPAYHCARVGQRVNN		117	131	GVLEEKQGVAYRGLF		117	131	ARNMVRLTRCNVIGV
118	132	IPKSALVGDATDLFD						118	132	PAYHCARVGQRVNNH		118	132	VLEEKQGVAYRGLFI		118	132	RNMVRLTRCNVIGVN
119	133	PKSALVGDATDLFDF						119	133	AYHCARVGQRVNNHA		119	133	LEEKQGVAYRGLFII		119	133	NMVRLTRCNVIGVNN
120	134	KSALVGDATDLFDFI						120	134	YHCARVGQRVNNHAG		120	134	EEKQGVAYRGLFIID		120	134	MVRLTRCNVIGVNNN
121	135	SALVGDATDLFDFIA						121	135	HCARVGQRVNNHAGA		121	135	EKQGVAYRGLFIIDP		121	135	VRLTRCNVIGVNNND
122	136	ALVGDATDLFDFIAQ						122	136	CARVGQRVNNHAGAI		122	136	KQGVAYRGLFIIDPN		122	136	RLTRCNVIGVNNNDY
123	137	LVGDATDLFDFIAQS						123	137	ARVGQRVNNHAGAIA		123	137	QGVAYRGLFIIDPNG		123	137	LTRCNVIGVNNNDYQ
124	138	VGDATDLFDFIAQSV						124	138	RVGQRVNNHAGAIAT		124	138	GVAYRGLFIIDPNGM		124	138	TRCNVIGVNNNDYQI
125	139	GDATDLFDFIAQSVK						125	139	VGQRVNNHAGAIATC		125	139	VAYRGLFIIDPNGMV		125	139	RCNVIGVNNNDYQIS
126	140	DATDLFDFIAQSVKK						126	140	GQRVNNHAGAIATCT		126	140	AYRGLFIIDPNGMVR		126	140	CNVIGVNNNDYQISR
127	141	ATDLFDFIAQSVKKM						127	141	QRVNNHAGAIATCTA		127	141	YRGLFIIDPNGMVRQ		127	141	NVIGVNNNDYQISRA
128	142	TDLFDFIAQSVKKMM						128	142	RVNNHAGAIATCTAD		128	142	RGLFIIDPNGMVRQI		128	142	VIGVNNNDYQISRAR
129	143	DLFDFIAQSVKKMMS						129	143	VNNHAGAIATCTADD		129	143	GLFIIDPNGMVRQIT		129	143	IGVNNNDYQISRARR
130	144	LFDFIAQSVKKMMSE						130	144	NNHAGAIATCTADDI		130	144	LFIIDPNGMVRQITV		130	144	GVNNNDYQISRARRH
131	145	FDFIAQSVKKMMSEN						131	145	NHAGAIATCTADDIL		131	145	FIIDPNGMVRQITVN		131	145	VNNNDYQISRARRHD
132	146	DFIAQSVKKMMSENA						132	146	HAGAIATCTADDILT		132	146	IIDPNGMVRQITVND		132	146	NNNDYQISRARRHDA
133	147	FIAQSVKKMMSENAP						133	147	AGAIATCTADDILTD		133	147	IDPNGMVRQITVNDM		133	147	NNDYQISRARRHDAL
134	148	IAQSVKKMMSENAPD						134	148	GAIATCTADDILTDE		134	148	DPNGMVRQITVNDMP		134	148	NDYQISRARRHDALA
135	149	AQSVKKMMSENAPDD						135	149	AIATCTADDILTDEK		135	149	PNGMVRQITVNDMPV		135	149	DYQISRARRHDALAG
136	150	QSVKKMMSENAPDDL						136	150	IATCTADDILTDEKR		136	150	NGMVRQITVNDMPVG		136	150	YQISRARRHDALAGM
137	151	SVKKMMSENAPDDLE						137	151	ATCTADDILTDEKRD		137	151	GMVRQITVNDMPVGR		137	151	QISRARRHDALAGMS
138	152	VKKMMSENAPDDLEK						138	152	TCTADDILTDEKRDI		138	152	MVRQITVNDMPVGRN		138	152	ISRARRHDALAGMSS
139	153	KKMMSENAPDDLEKR						139	153	CTADDILTDEKRDIL		139	153	VRQITVNDMPVGRNV		139	153	SRARRHDALAGMSSK
140	154	KMMSENAPDDLEKRV						140	154	TADDILTDEKRDILV		140	154	RQITVNDMPVGRNVE		140	154	RARRHDALAGMSSKI
141	155	MMSENAPDDLEKRVP						141	155	ADDILTDEKRDILVK		141	155	QITVNDMPVGRNVEE		141	155	ARRHDALAGMSSKID
142	156	MSENAPDDLEKRVPL						142	156	DDILTDEKRDILVKY		142	156	ITVNDMPVGRNVEEV		142	156	RRHDALAGMSSKIDY
143	157	SENAPDDLEKRVPLG						143	157	DILTDEKRDILVKYL		143	157	TVNDMPVGRNVEEVL		143	157	RHDALAGMSSKIDYV
144	158	ENAPDDLEKRVPLGF						144	158	ILTDEKRDILVKYLI		144	158	VNDMPVGRNVEEVLR		144	158	HDALAGMSSKIDYVK
145	159	NAPDDLEKRVPLGFT						145	159	LTDEKRDILVKYLIP		145	159	NDMPVGRNVEEVLRL		145	159	DALAGMSSKIDYVKT
146	160	APDDLEKRVPLGFTF						146	160	TDEKRDILVKYLIPQ		146	160	DMPVGRNVEEVLRLL		146	160	ALAGMSSKIDYVKTD
147	161	PDDLEKRVPLGFTFS						147	161	DEKRDILVKYLIPQA		147	161	MPVGRNVEEVLRLLE		147	161	LAGMSSKIDYVKTDF
148	162	DDLEKRVPLGFTFSF						148	162	EKRDILVKYLIPQAL		148	162	PVGRNVEEVLRLLEA		148	162	AGMSSKIDYVKTDFC
149	163	DLEKRVPLGFTFSFP						149	163	KRDILVKYLIPQALQ		149	163	VGRNVEEVLRLLEAF		149	163	GMSSKIDYVKTDFCN
150	164	LEKRVPLGFTFSFPV						150	164	RDILVKYLIPQALQL		150	164	GRNVEEVLRLLEAFQ		150	164	MSSKIDYVKTDFCNM
151	165	EKRVPLGFTFSFPVD						151	165	DILVKYLIPQALQLH		151	165	RNVEEVLRLLEAFQF		151	165	SSKIDYVKTDFCNMS
152	166	KRVPLGFTFSFPVDQ						152	166	ILVKYLIPQALQLHT		152	166	NVEEVLRLLEAFQFV		152	166	SKIDYVKTDFCNMSL
153	167	RVPLGFTFSFPVDQK						153	167	LVKYLIPQALQLHTE		153	167	VEEVLRLLEAFQFVE		153	167	KIDYVKTDFCNMSLA
154	168	VPLGFTFSFPVDQKA						154	168	VKYLIPQALQLHTER		154	168	EEVLRLLEAFQFVEK		154	168	IDYVKTDFCNMSLAD
155	169	PLGFTFSFPVDQKAV						155	169	KYLIPQALQLHTERL		155	169	EVLRLLEAFQFVEKH		155	169	DYVKTDFCNMSLADN
156	170	LGFTFSFPVDQKAVN						156	170	YLIPQALQLHTERLK		156	170	VLRLLEAFQFVEKHG		156	170	YVKTDFCNMSLADNT
157	171	GFTFSFPVDQKAVNK						157	171	LIPQALQLHTERLKV		157	171	LRLLEAFQFVEKHGE		157	171	VKTDFCNMSLADNTF
158	172	FTFSFPVDQKAVNKG						158	172	IPQALQLHTERLKVR		158	172	RLLEAFQFVEKHGEV		158	172	KTDFCNMSLADNTFD
159	173	TFSFPVDQKAVNKGL						159	173	PQALQLHTERLKVRQ		159	173	LLEAFQFVEKHGEVC		159	173	TDFCNMSLADNTFDG
160	174	FSFPVDQKAVNKGLL						160	174	QALQLHTERLKVRQV		160	174	LEAFQFVEKHGEVCP		160	174	DFCNMSLADNTFDGA
161	175	SFPVDQKAVNKGLLI						161	175	ALQLHTERLKVRQVQ		161	175	EAFQFVEKHGEVCPA		161	175	FCNMSLADNTFDGAY
162	176	FPVDQKAVNKGLLIK						162	176	LQLHTERLKVRQVQD		162	176	AFQFVEKHGEVCPAN		162	176	CNMSLADNTFDGAYA
163	177	PVDQKAVNKGLLIKW						163	177	QLHTERLKVRQVQDK		163	177	FQFVEKHGEVCPANW		163	177	NMSLADNTFDGAYAI
164	178	VDQKAVNKGLLIKWT						164	178	LHTERLKVRQVQDKW		164	178	QFVEKHGEVCPANWK		164	178	MSLADNTFDGAYAIE
165	179	DQKAVNKGLLIKWTK						165	179	HTERLKVRQVQDKWK		165	179	FVEKHGEVCPANWKK		165	179	SLADNTFDGAYAIEA
166	180	QKAVNKGLLIKWTKG						166	180	TERLKVRQVQDKWKV		166	180	VEKHGEVCPANWKKG		166	180	LADNTFDGAYAIEAT
167	181	KAVNKGLLIKWTKGF						167	181	ERLKVRQVQDKWKVT		167	181	EKHGEVCPANWKKGA		167	181	ADNTFDGAYAIEATC
168	182	AVNKGLLIKWTKGFS						168	182	RLKVRQVQDKWKVTD		168	182	KHGEVCPANWKKGAP		168	182	DNTFDGAYAIEATCH
169	183	VNKGLLIKWTKGFST						169	183	LKVRQVQDKWKVTDM		169	183	HGEVCPANWKKGAPT		169	183	NTFDGAYAIEATCHA
170	184	NKGLLIKWTKGFSTK						170	184	KVRQVQDKWKVTDMV		170	184	GEVCPANWKKGAPTM		170	184	TFDGAYAIEATCHAK
171	185	KGLLIKWTKGFSTKN						171	185	VRQVQDKWKVTDMVD		171	185	EVCPANWKKGAPTMK		171	185	FDGAYAIEATCHAKD
172	186	GLLIKWTKGFSTKNV						172	186	RQVQDKWKVTDMVDE		172	186	VCPANWKKGAPTMKP		172	186	DGAYAIEATCHAKDK
173	187	LLIKWTKGFSTKNVE						173	187	QVQDKWKVTDMVDEI		173	187	CPANWKKGAPTMKPE		173	187	GAYAIEATCHAKDKV
174	188	LIKWTKGFSTKNVEG						174	188	VQDKWKVTDMVDEIC		174	188	PANWKKGAPTMKPEP		174	188	AYAIEATCHAKDKVK
175	189	IKWTKGFSTKNVEGN						175	189	QDKWKVTDMVDEICG		175	189	ANWKKGAPTMKPEPK		175	189	YAIEATCHAKDKVKC
176	190	KWTKGFSTKNVEGND						176	190	DKWKVTDMVDEICGD		176	190	NWKKGAPTMKPEPKA		176	190	AIEATCHAKDKVKCY
177	191	WTKGFSTKNVEGNDV						177	191	KWKVTDMVDEICGDF		177	191	WKKGAPTMKPEPKAS		177	191	IEATCHAKDKVKCYS
178	192	TKGFSTKNVEGNDVV						178	192	WKVTDMVDEICGDFK		178	192	KKGAPTMKPEPKASV		178	192	EATCHAKDKVKCYSE
179	193	KGFSTKNVEGNDVVE						179	193	KVTDMVDEICGDFKV		179	193	KGAPTMKPEPKASVE		179	193	ATCHAKDKVKCYSEV
180	194	GFSTKNVEGNDVVEL						180	194	VTDMVDEICGDFKVP		180	194	GAPTMKPEPKASVEG		180	194	TCHAKDKVKCYSEVF
181	195	FSTKNVEGNDVVELL						181	195	TDMVDEICGDFKVPP		181	195	APTMKPEPKASVEGY		181	195	CHAKDKVKCYSEVFR
182	196	STKNVEGNDVVELLQ						182	196	DMVDEICGDFKVPPA		182	196	PTMKPEPKASVEGYF		182	196	HAKDKVKCYSEVFRV
183	197	TKNVEGNDVVELLQA						183	197	MVDEICGDFKVPPAH		183	197	TMKPEPKASVEGYFS		183	197	AKDKVKCYSEVFRVI
184	198	KNVEGNDVVELLQAS						184	198	VDEICGDFKVPPAHI		184	198	MKPEPKASVEGYFSK		184	198	KDKVKCYSEVFRVIK
185	199	NVEGNDVVELLQASL						185	199	DEICGDFKVPPAHIT		185	199	KPEPKASVEGYFSKQ		185	199	DKVKCYSEVFRVIKP
186	200	VEGNDVVELLQASLR						186	200	EICGDFKVPPAHITD						186	200	KVKCYSEVFRVIKPG
187	201	EGNDVVELLQASLRR						187	201	ICGDFKVPPAHITDG						187	201	VKCYSEVFRVIKPGT
188	202	GNDVVELLQASLRRV						188	202	CGDFKVPPAHITDGL						188	202	KCYSEVFRVIKPGTC
189	203	NDVVELLQASLRRVR						189	203	GDFKVPPAHITDGLS						189	203	CYSEVFRVIKPGTCF
190	204	DVVELLQASLRRVRV						190	204	DFKVPPAHITDGLSN						190	204	YSEVFRVIKPGTCFV
191	205	VVELLQASLRRVRVN						191	205	FKVPPAHITDGLSNT						191	205	SEVFRVIKPGTCFVL
192	206	VELLQASLRRVRVNV						192	206	KVPPAHITDGLSNTD						192	206	EVFRVIKPGTCFVLY
193	207	ELLQASLRRVRVNVN						193	207	VPPAHITDGLSNTDF						193	207	VFRVIKPGTCFVLYE
194	208	LLQASLRRVRVNVNV						194	208	PPAHITDGLSNTDFV						194	208	FRVIKPGTCFVLYEW
195	209	LQASLRRVRVNVNVV						195	209	PAHITDGLSNTDFVM						195	209	RVIKPGTCFVLYEWC
196	210	QASLRRVRVNVNVVA						196	210	AHITDGLSNTDFVMY						196	210	VIKPGTCFVLYEWCM
197	211	ASLRRVRVNVNVVAL						197	211	HITDGLSNTDFVMYV						197	211	IKPGTCFVLYEWCMT
198	212	SLRRVRVNVNVVALC						198	212	ITDGLSNTDFVMYVA						198	212	KPGTCFVLYEWCMTD
199	213	LRRVRVNVNVVALCN						199	213	TDGLSNTDFVMYVAS						199	213	PGTCFVLYEWCMTDK
200	214	RRVRVNVNVVALCND						200	214	DGLSNTDFVMYVASV						200	214	GTCFVLYEWCMTDKY
201	215	RVRVNVNVVALCNDT						201	215	GLSNTDFVMYVASVP						201	215	TCFVLYEWCMTDKYN
202	216	VRVNVNVVALCNDTV						202	216	LSNTDFVMYVASVPS						202	216	CFVLYEWCMTDKYNP
203	217	RVNVNVVALCNDTVG						203	217	SNTDFVMYVASVPSE						203	217	FVLYEWCMTDKYNPN
204	218	VNVNVVALCNDTVGT						204	218	NTDFVMYVASVPSEE						204	218	VLYEWCMTDKYNPND
205	219	NVNVVALCNDTVGTL						205	219	TDFVMYVASVPSEEG						205	219	LYEWCMTDKYNPNDE
206	220	VNVVALCNDTVGTLV						206	220	DFVMYVASVPSEEGV						206	220	YEWCMTDKYNPNDEY
207	221	NVVALCNDTVGTLVA						207	221	FVMYVASVPSEEGVL						207	221	EWCMTDKYNPNDEYH
208	222	VVALCNDTVGTLVAR						208	222	VMYVASVPSEEGVLA						208	222	WCMTDKYNPNDEYHR
209	223	VALCNDTVGTLVARY						209	223	MYVASVPSEEGVLAW						209	223	CMTDKYNPNDEYHRT
210	224	ALCNDTVGTLVARYF						210	224	YVASVPSEEGVLAWA						210	224	MTDKYNPNDEYHRTI
211	225	LCNDTVGTLVARYFV						211	225	VASVPSEEGVLAWAT						211	225	TDKYNPNDEYHRTIK
212	226	CNDTVGTLVARYFVD						212	226	ASVPSEEGVLAWATT						212	226	DKYNPNDEYHRTIKH
213	227	NDTVGTLVARYFVDT						213	227	SVPSEEGVLAWATTC						213	227	KYNPNDEYHRTIKHR
214	228	DTVGTLVARYFVDTD						214	228	VPSEEGVLAWATTCQ						214	228	YNPNDEYHRTIKHRI
215	229	TVGTLVARYFVDTDV						215	229	PSEEGVLAWATTCQV						215	229	NPNDEYHRTIKHRIE
216	230	VGTLVARYFVDTDVQ						216	230	SEEGVLAWATTCQVF						216	230	PNDEYHRTIKHRIEL
217	231	GTLVARYFVDTDVQV						217	231	EEGVLAWATTCQVFS						217	231	NDEYHRTIKHRIELG
218	232	TLVARYFVDTDVQVG						218	232	EGVLAWATTCQVFSD						218	232	DEYHRTIKHRIELGD
219	233	LVARYFVDTDVQVGV						219	233	GVLAWATTCQVFSDG						219	233	EYHRTIKHRIELGDG
220	234	VARYFVDTDVQVGVI						220	234	VLAWATTCQVFSDGH						220	234	YHRTIKHRIELGDGL
221	235	ARYFVDTDVQVGVII						221	235	LAWATTCQVFSDGHP						221	235	HRTIKHRIELGDGLP
222	236	RYFVDTDVQVGVIIG						222	236	AWATTCQVFSDGHPA						222	236	RTIKHRIELGDGLPE
223	237	YFVDTDVQVGVIIGT						223	237	WATTCQVFSDGHPAV						223	237	TIKHRIELGDGLPEM
224	238	FVDTDVQVGVIIGTG						224	238	ATTCQVFSDGHPAVG						224	238	IKHRIELGDGLPEME
225	239	VDTDVQVGVIIGTGS						225	239	TTCQVFSDGHPAVGV						225	239	KHRIELGDGLPEMET
226	240	DTDVQVGVIIGTGSN						226	240	TCQVFSDGHPAVGVI						226	240	HRIELGDGLPEMETC
227	241	TDVQVGVIIGTGSNA						227	241	CQVFSDGHPAVGVIN						227	241	RIELGDGLPEMETCK
228	242	DVQVGVIIGTGSNAC						228	242	QVFSDGHPAVGVINI						228	242	IELGDGLPEMETCKQ
229	243	VQVGVIIGTGSNACY						229	243	VFSDGHPAVGVINIP						229	243	ELGDGLPEMETCKQV
230	244	QVGVIIGTGSNACYF						230	244	FSDGHPAVGVINIPA						230	244	LGDGLPEMETCKQVI
231	245	VGVIIGTGSNACYFE						231	245	SDGHPAVGVINIPAA						231	245	GDGLPEMETCKQVIE
232	246	GVIIGTGSNACYFER						232	246	DGHPAVGVINIPAAN						232	246	DGLPEMETCKQVIEY
233	247	VIIGTGSNACYFERA						233	247	GHPAVGVINIPAANI						233	247	GLPEMETCKQVIEYM
234	248	IIGTGSNACYFERAS						234	248	HPAVGVINIPAANIA						234	248	LPEMETCKQVIEYMK
235	249	IGTGSNACYFERASA						235	249	PAVGVINIPAANIAS						235	249	PEMETCKQVIEYMKQ
236	250	GTGSNACYFERASAV						236	250	AVGVINIPAANIASR						236	250	EMETCKQVIEYMKQA
237	251	TGSNACYFERASAVT						237	251	VGVINIPAANIASRY						237	251	METCKQVIEYMKQAG
238	252	GSNACYFERASAVTK						238	252	GVINIPAANIASRYD						238	252	ETCKQVIEYMKQAGF
239	253	SNACYFERASAVTKD						239	253	VINIPAANIASRYDQ						239	253	TCKQVIEYMKQAGFV
240	254	NACYFERASAVTKDP						240	254	INIPAANIASRYDQL						240	254	CKQVIEYMKQAGFVV
241	255	ACYFERASAVTKDPA						241	255	NIPAANIASRYDQLV						241	255	KQVIEYMKQAGFVVE
242	256	CYFERASAVTKDPAV						242	256	IPAANIASRYDQLVT						242	256	QVIEYMKQAGFVVEE
243	257	YFERASAVTKDPAVS						243	257	PAANIASRYDQLVTR						243	257	VIEYMKQAGFVVEEA
244	258	FERASAVTKDPAVSA						244	258	AANIASRYDQLVTRV						244	258	IEYMKQAGFVVEEAI
245	259	ERASAVTKDPAVSAR						245	259	ANIASRYDQLVTRVV						245	259	EYMKQAGFVVEEAID
246	260	RASAVTKDPAVSARG						246	260	NIASRYDQLVTRVVT						246	260	YMKQAGFVVEEAIDV
247	261	ASAVTKDPAVSARGN						247	261	IASRYDQLVTRVVTH						247	261	MKQAGFVVEEAIDVI
248	262	SAVTKDPAVSARGNA						248	262	ASRYDQLVTRVVTHE						248	262	KQAGFVVEEAIDVIS
249	263	AVTKDPAVSARGNAV						249	263	SRYDQLVTRVVTHEM						249	263	QAGFVVEEAIDVISQ
250	264	VTKDPAVSARGNAVT						250	264	RYDQLVTRVVTHEMA						250	264	AGFVVEEAIDVISQF
251	265	TKDPAVSARGNAVTP						251	265	YDQLVTRVVTHEMAH						251	265	GFVVEEAIDVISQFE
252	266	KDPAVSARGNAVTPI						252	266	DQLVTRVVTHEMAHA						252	266	FVVEEAIDVISQFES
253	267	DPAVSARGNAVTPIN						253	267	QLVTRVVTHEMAHAL						253	267	VVEEAIDVISQFESS
254	268	PAVSARGNAVTPINM						254	268	LVTRVVTHEMAHALG						254	268	VEEAIDVISQFESSP
255	269	AVSARGNAVTPINME						255	269	VTRVVTHEMAHALGF						255	269	EEAIDVISQFESSPI
256	270	VSARGNAVTPINMEC						256	270	TRVVTHEMAHALGFS						256	270	EAIDVISQFESSPIK
257	271	SARGNAVTPINMECG						257	271	RVVTHEMAHALGFSG						257	271	AIDVISQFESSPIKS
258	272	ARGNAVTPINMECGN						258	272	VVTHEMAHALGFSGT						258	272	IDVISQFESSPIKSI
259	273	RGNAVTPINMECGNF						259	273	VTHEMAHALGFSGTF						259	273	DVISQFESSPIKSIP
260	274	GNAVTPINMECGNFD						260	274	THEMAHALGFSGTFF						260	274	VISQFESSPIKSIPW
261	275	NAVTPINMECGNFDS						261	275	HEMAHALGFSGTFFT						261	275	ISQFESSPIKSIPWY
262	276	AVTPINMECGNFDSK						262	276	EMAHALGFSGTFFTE						262	276	SQFESSPIKSIPWYQ
263	277	VTPINMECGNFDSKY						263	277	MAHALGFSGTFFTEI						263	277	QFESSPIKSIPWYQP
264	278	TPINMECGNFDSKYK						264	278	AHALGFSGTFFTEIL						264	278	FESSPIKSIPWYQPL
265	279	PINMECGNFDSKYKY						265	279	HALGFSGTFFTEILV						265	279	ESSPIKSIPWYQPLV
266	280	INMECGNFDSKYKYA						266	280	ALGFSGTFFTEILVV						266	280	SSPIKSIPWYQPLVG
267	281	NMECGNFDSKYKYAL						267	281	LGFSGTFFTEILVVT						267	281	SPIKSIPWYQPLVGD
268	282	MECGNFDSKYKYALP						268	282	GFSGTFFTEILVVTQ						268	282	PIKSIPWYQPLVGDY
269	283	ECGNFDSKYKYALPI						269	283	FSGTFFTEILVVTQM						269	283	IKSIPWYQPLVGDYS
270	284	CGNFDSKYKYALPIT						270	284	SGTFFTEILVVTQMM						270	284	KSIPWYQPLVGDYSS
271	285	GNFDSKYKYALPITV						271	285	GTFFTEILVVTQMMN						271	285	SIPWYQPLVGDYSSL
272	286	NFDSKYKYALPITVY						272	286	TFFTEILVVTQMMNI						272	286	IPWYQPLVGDYSSLQ
273	287	FDSKYKYALPITVYD						273	287	FFTEILVVTQMMNIR						273	287	PWYQPLVGDYSSLQG
274	288	DSKYKYALPITVYDD						274	288	FTEILVVTQMMNIRG						274	288	WYQPLVGDYSSLQGL
275	289	SKYKYALPITVYDDE						275	289	TEILVVTQMMNIRGK						275	289	YQPLVGDYSSLQGLR
276	290	KYKYALPITVYDDEM						276	290	EILVVTQMMNIRGKD						276	290	QPLVGDYSSLQGLRS
277	291	YKYALPITVYDDEMD						277	291	ILVVTQMMNIRGKDF						277	291	PLVGDYSSLQGLRST
278	292	KYALPITVYDDEMDA						278	292	LVVTQMMNIRGKDFN						278	292	LVGDYSSLQGLRSTP
279	293	YALPITVYDDEMDAI						279	293	VVTQMMNIRGKDFNV						279	293	VGDYSSLQGLRSTPI
280	294	ALPITVYDDEMDAIT						280	294	VTQMMNIRGKDFNVS						280	294	GDYSSLQGLRSTPIG
281	295	LPITVYDDEMDAITP						281	295	TQMMNIRGKDFNVSV						281	295	DYSSLQGLRSTPIGR
282	296	PITVYDDEMDAITPN						282	296	QMMNIRGKDFNVSVI						282	296	YSSLQGLRSTPIGRI
283	297	ITVYDDEMDAITPNR						283	297	MMNIRGKDFNVSVIN						283	297	SSLQGLRSTPIGRIL
284	298	TVYDDEMDAITPNRE						284	298	MNIRGKDFNVSVINS						284	298	SLQGLRSTPIGRILT
285	299	VYDDEMDAITPNREN						285	299	NIRGKDFNVSVINSS						285	299	LQGLRSTPIGRILTN
286	300	YDDEMDAITPNRENQ						286	300	IRGKDFNVSVINSST						286	300	QGLRSTPIGRILTNV
287	301	DDEMDAITPNRENQR						287	301	RGKDFNVSVINSSTA						287	301	GLRSTPIGRILTNVM
288	302	DEMDAITPNRENQRQ						288	302	GKDFNVSVINSSTAV						288	302	LRSTPIGRILTNVMC
289	303	EMDAITPNRENQRQE						289	303	KDFNVSVINSSTAVA						289	303	RSTPIGRILTNVMCR
290	304	MDAITPNRENQRQEK						290	304	DFNVSVINSSTAVAK						290	304	STPIGRILTNVMCRV
291	305	DAITPNRENQRQEKL						291	305	FNVSVINSSTAVAKA						291	305	TPIGRILTNVMCRVL
292	306	AITPNRENQRQEKLV						292	306	NVSVINSSTAVAKAR						292	306	PIGRILTNVMCRVLE
293	307	ITPNRENQRQEKLVS						293	307	VSVINSSTAVAKARE						293	307	IGRILTNVMCRVLEF
294	308	TPNRENQRQEKLVSG						294	308	SVINSSTAVAKAREQ						294	308	GRILTNVMCRVLEFV
295	309	PNRENQRQEKLVSGM						295	309	VINSSTAVAKAREQY						295	309	RILTNVMCRVLEFVR
296	310	NRENQRQEKLVSGMY						296	310	INSSTAVAKAREQYG						296	310	ILTNVMCRVLEFVRL
297	311	RENQRQEKLVSGMYL						297	311	NSSTAVAKAREQYGC						297	311	LTNVMCRVLEFVRLA
298	312	ENQRQEKLVSGMYLG						298	312	SSTAVAKAREQYGCG						298	312	TNVMCRVLEFVRLAP
299	313	NQRQEKLVSGMYLGE						299	313	STAVAKAREQYGCGT						299	313	NVMCRVLEFVRLAPK
300	314	QRQEKLVSGMYLGEI						300	314	TAVAKAREQYGCGTL						300	314	VMCRVLEFVRLAPKG
301	315	RQEKLVSGMYLGEIS						301	315	AVAKAREQYGCGTLE						301	315	MCRVLEFVRLAPKGT
302	316	QEKLVSGMYLGEISR						302	316	VAKAREQYGCGTLEY						302	316	CRVLEFVRLAPKGTY
303	317	EKLVSGMYLGEISRR						303	317	AKAREQYGCGTLEYL						303	317	RVLEFVRLAPKGTYK
304	318	KLVSGMYLGEISRRL						304	318	KAREQYGCGTLEYLE						304	318	VLEFVRLAPKGTYKA
305	319	LVSGMYLGEISRRLI						305	319	AREQYGCGTLEYLEI						305	319	LEFVRLAPKGTYKAT
306	320	VSGMYLGEISRRLIV						306	320	REQYGCGTLEYLEIE						306	320	EFVRLAPKGTYKATE
307	321	SGMYLGEISRRLIVH						307	321	EQYGCGTLEYLEIED						307	321	FVRLAPKGTYKATEI
308	322	GMYLGEISRRLIVHL						308	322	QYGCGTLEYLEIEDQ						308	322	VRLAPKGTYKATEIL
309	323	MYLGEISRRLIVHLA						309	323	YGCGTLEYLEIEDQG						309	323	RLAPKGTYKATEILE
310	324	YLGEISRRLIVHLAQ						310	324	GCGTLEYLEIEDQGG						310	324	LAPKGTYKATEILEE
311	325	LGEISRRLIVHLAQL						311	325	CGTLEYLEIEDQGGA						311	325	APKGTYKATEILEEA
312	326	GEISRRLIVHLAQLG						312	326	GTLEYLEIEDQGGAG						312	326	PKGTYKATEILEEAA
313	327	EISRRLIVHLAQLGC						313	327	TLEYLEIEDQGGAGS						313	327	KGTYKATEILEEAAE
314	328	ISRRLIVHLAQLGCL						314	328	LEYLEIEDQGGAGSA						314	328	GTYKATEILEEAAES
315	329	SRRLIVHLAQLGCLP						315	329	EYLEIEDQGGAGSAG						315	329	TYKATEILEEAAESL
316	330	RRLIVHLAQLGCLPR						316	330	YLEIEDQGGAGSAGS						316	330	YKATEILEEAAESLV
317	331	RLIVHLAQLGCLPRG						317	331	LEIEDQGGAGSAGSH						317	331	KATEILEEAAESLVV
318	332	LIVHLAQLGCLPRGL						318	332	EIEDQGGAGSAGSHI						318	332	ATEILEEAAESLVVG
319	333	IVHLAQLGCLPRGLV						319	333	IEDQGGAGSAGSHIK						319	333	TEILEEAAESLVVGG
320	334	VHLAQLGCLPRGLVD						320	334	EDQGGAGSAGSHIKM						320	334	EILEEAAESLVVGGQ
321	335	HLAQLGCLPRGLVDG						321	335	DQGGAGSAGSHIKMR						321	335	ILEEAAESLVVGGQL
322	336	LAQLGCLPRGLVDGL						322	336	QGGAGSAGSHIKMRN						322	336	LEEAAESLVVGGQLG
323	337	AQLGCLPRGLVDGLC						323	337	GGAGSAGSHIKMRNA						323	337	EEAAESLVVGGQLGI
324	338	QLGCLPRGLVDGLCR						324	338	GAGSAGSHIKMRNAK						324	338	EAAESLVVGGQLGIF
325	339	LGCLPRGLVDGLCRP						325	339	AGSAGSHIKMRNAKD						325	339	AAESLVVGGQLGIFT
326	340	GCLPRGLVDGLCRPW						326	340	GSAGSHIKMRNAKDE						326	340	AESLVVGGQLGIFTP
327	341	CLPRGLVDGLCRPWA						327	341	SAGSHIKMRNAKDEL						327	341	ESLVVGGQLGIFTPS
328	342	LPRGLVDGLCRPWAF						328	342	AGSHIKMRNAKDELM						328	342	SLVVGGQLGIFTPSF
329	343	PRGLVDGLCRPWAFE						329	343	GSHIKMRNAKDELMA						329	343	LVVGGQLGIFTPSFY
330	344	RGLVDGLCRPWAFES						330	344	SHIKMRNAKDELMAP						330	344	VVGGQLGIFTPSFYI
331	345	GLVDGLCRPWAFESK						331	345	HIKMRNAKDELMAPA						331	345	VGGQLGIFTPSFYIR
332	346	LVDGLCRPWAFESKH						332	346	IKMRNAKDELMAPAA						332	346	GGQLGIFTPSFYIRA
333	347	VDGLCRPWAFESKHM						333	347	KMRNAKDELMAPAAA						333	347	GQLGIFTPSFYIRAR
334	348	DGLCRPWAFESKHMG						334	348	MRNAKDELMAPAAAA						334	348	QLGIFTPSFYIRARK
335	349	GLCRPWAFESKHMGM						335	349	RNAKDELMAPAAAAG						335	349	LGIFTPSFYIRARKP
336	350	LCRPWAFESKHMGMI						336	350	NAKDELMAPAAAAGY						336	350	GIFTPSFYIRARKPS
337	351	CRPWAFESKHMGMIA						337	351	AKDELMAPAAAAGYY						337	351	IFTPSFYIRARKPSK
338	352	RPWAFESKHMGMIAA						338	352	KDELMAPAAAAGYYS						338	352	FTPSFYIRARKPSKQ
339	353	PWAFESKHMGMIAAD						339	353	DELMAPAAAAGYYSA						339	353	TPSFYIRARKPSKQA
340	354	WAFESKHMGMIAADQ						340	354	ELMAPAAAAGYYSAL
341	355	AFESKHMGMIAADQM						341	355	LMAPAAAAGYYSALT
342	356	FESKHMGMIAADQMP						342	356	MAPAAAAGYYSALTM
343	357	ESKHMGMIAADQMPG						343	357	APAAAAGYYSALTMA
344	358	SKHMGMIAADQMPGL						344	358	PAAAAGYYSALTMAI
345	359	KHMGMIAADQMPGLQ						345	359	AAAAGYYSALTMAIF
346	360	HMGMIAADQMPGLQF						346	360	AAAGYYSALTMAIFQ
347	361	MGMIAADQMPGLQFT						347	361	AAGYYSALTMAIFQD
348	362	GMIAADQMPGLQFTR						348	362	AGYYSALTMAIFQDL
349	363	MIAADQMPGLQFTRE						349	363	GYYSALTMAIFQDLG
350	364	IAADQMPGLQFTREL						350	364	YYSALTMAIFQDLGF
351	365	AADQMPGLQFTRELI						351	365	YSALTMAIFQDLGFY
352	366	ADQMPGLQFTRELIK						352	366	SALTMAIFQDLGFYQ
353	367	DQMPGLQFTRELIKR						353	367	ALTMAIFQDLGFYQA
354	368	QMPGLQFTRELIKRI						354	368	LTMAIFQDLGFYQAD
355	369	MPGLQFTRELIKRIA						355	369	TMAIFQDLGFYQADF
356	370	PGLQFTRELIKRIAG						356	370	MAIFQDLGFYQADFS
357	371	GLQFTRELIKRIAGV						357	371	AIFQDLGFYQADFSK
358	372	LQFTRELIKRIAGVD						358	372	IFQDLGFYQADFSKA
359	373	QFTRELIKRIAGVDV						359	373	FQDLGFYQADFSKAE
360	374	FTRELIKRIAGVDVT						360	374	QDLGFYQADFSKAEE
361	375	TRELIKRIAGVDVTD						361	375	DLGFYQADFSKAEEM
362	376	RELIKRIAGVDVTDM						362	376	LGFYQADFSKAEEMP
363	377	ELIKRIAGVDVTDMS						363	377	GFYQADFSKAEEMPW
364	378	LIKRIAGVDVTDMSD						364	378	FYQADFSKAEEMPWG
365	379	IKRIAGVDVTDMSDL						365	379	YQADFSKAEEMPWGR
366	380	KRIAGVDVTDMSDLH						366	380	QADFSKAEEMPWGRN
367	381	RIAGVDVTDMSDLHT						367	381	ADFSKAEEMPWGRNA
368	382	IAGVDVTDMSDLHTI						368	382	DFSKAEEMPWGRNAG
369	383	AGVDVTDMSDLHTIR						369	383	FSKAEEMPWGRNAGC
370	384	GVDVTDMSDLHTIRE						370	384	SKAEEMPWGRNAGCA
371	385	VDVTDMSDLHTIRET						371	385	KAEEMPWGRNAGCAF
372	386	DVTDMSDLHTIRETC						372	386	AEEMPWGRNAGCAFL
373	387	VTDMSDLHTIRETCC						373	387	EEMPWGRNAGCAFLS
374	388	TDMSDLHTIRETCCL						374	388	EMPWGRNAGCAFLSE
375	389	DMSDLHTIRETCCLV						375	389	MPWGRNAGCAFLSEK
376	390	MSDLHTIRETCCLVR						376	390	PWGRNAGCAFLSEKC
377	391	SDLHTIRETCCLVRN						377	391	WGRNAGCAFLSEKCM
378	392	DLHTIRETCCLVRNR						378	392	GRNAGCAFLSEKCME
379	393	LHTIRETCCLVRNRA						379	393	RNAGCAFLSEKCMEQ
380	394	HTIRETCCLVRNRAA						380	394	NAGCAFLSEKCMEQN
381	395	TIRETCCLVRNRAAQ						381	395	AGCAFLSEKCMEQNI
382	396	IRETCCLVRNRAAQQ						382	396	GCAFLSEKCMEQNIT
383	397	RETCCLVRNRAAQQG						383	397	CAFLSEKCMEQNITK
384	398	ETCCLVRNRAAQQGA						384	398	AFLSEKCMEQNITKW
385	399	TCCLVRNRAAQQGAV						385	399	FLSEKCMEQNITKWP
386	400	CCLVRNRAAQQGAVF						386	400	LSEKCMEQNITKWPA
387	401	CLVRNRAAQQGAVFT						387	401	SEKCMEQNITKWPAM
388	402	LVRNRAAQQGAVFTA						388	402	EKCMEQNITKWPAMF
389	403	VRNRAAQQGAVFTAA						389	403	KCMEQNITKWPAMFC
390	404	RNRAAQQGAVFTAAP						390	404	CMEQNITKWPAMFCN
391	405	NRAAQQGAVFTAAPM						391	405	MEQNITKWPAMFCNV
392	406	RAAQQGAVFTAAPML						392	406	EQNITKWPAMFCNVS
393	407	AAQQGAVFTAAPMLK						393	407	QNITKWPAMFCNVSV
394	408	AQQGAVFTAAPMLKT						394	408	NITKWPAMFCNVSVD
395	409	QQGAVFTAAPMLKTR						395	409	ITKWPAMFCNVSVDV
396	410	QGAVFTAAPMLKTRT						396	410	TKWPAMFCNVSVDVV
397	411	GAVFTAAPMLKTRTQ						397	411	KWPAMFCNVSVDVVR
398	412	AVFTAAPMLKTRTQG						398	412	WPAMFCNVSVDVVRC
399	413	VFTAAPMLKTRTQGL						399	413	PAMFCNVSVDVVRCP
400	414	FTAAPMLKTRTQGLA						400	414	AMFCNVSVDVVRCPT
401	415	TAAPMLKTRTQGLAT						401	415	MFCNVSVDVVRCPTS
402	416	AAPMLKTRTQGLATV						402	416	FCNVSVDVVRCPTSR
403	417	APMLKTRTQGLATVA						403	417	CNVSVDVVRCPTSRL
404	418	PMLKTRTQGLATVAV						404	418	NVSVDVVRCPTSRLM
405	419	MLKTRTQGLATVAVD						405	419	VSVDVVRCPTSRLML
406	420	LKTRTQGLATVAVDG						406	420	SVDVVRCPTSRLMLG
407	421	KTRTQGLATVAVDGS						407	421	VDVVRCPTSRLMLGT
408	422	TRTQGLATVAVDGSV						408	422	DVVRCPTSRLMLGTC
409	423	RTQGLATVAVDGSVY						409	423	VVRCPTSRLMLGTCG
410	424	TQGLATVAVDGSVYE						410	424	VRCPTSRLMLGTCGI
411	425	QGLATVAVDGSVYEK						411	425	RCPTSRLMLGTCGIR
412	426	GLATVAVDGSVYEKT						412	426	CPTSRLMLGTCGIRG
413	427	LATVAVDGSVYEKTP						413	427	PTSRLMLGTCGIRGY
414	428	ATVAVDGSVYEKTPS						414	428	TSRLMLGTCGIRGYS
415	429	TVAVDGSVYEKTPSF						415	429	SRLMLGTCGIRGYST
416	430	VAVDGSVYEKTPSFQ						416	430	RLMLGTCGIRGYSTP
417	431	AVDGSVYEKTPSFQR						417	431	LMLGTCGIRGYSTPF
418	432	VDGSVYEKTPSFQRL						418	432	MLGTCGIRGYSTPFS
419	433	DGSVYEKTPSFQRLY						419	433	LGTCGIRGYSTPFSP
420	434	GSVYEKTPSFQRLYQ						420	434	GTCGIRGYSTPFSPY
421	435	SVYEKTPSFQRLYQE						421	435	TCGIRGYSTPFSPYW
422	436	VYEKTPSFQRLYQEC						422	436	CGIRGYSTPFSPYWQ
423	437	YEKTPSFQRLYQECI						423	437	GIRGYSTPFSPYWQY
424	438	EKTPSFQRLYQECIT						424	438	IRGYSTPFSPYWQYF
425	439	KTPSFQRLYQECITS						425	439	RGYSTPFSPYWQYFT
426	440	TPSFQRLYQECITSI						426	440	GYSTPFSPYWQYFTN
427	441	PSFQRLYQECITSIL						427	441	YSTPFSPYWQYFTNI
428	442	SFQRLYQECITSILG						428	442	STPFSPYWQYFTNIS
429	443	FQRLYQECITSILGS						429	443	TPFSPYWQYFTNISL
430	444	QRLYQECITSILGST						430	444	PFSPYWQYFTNISLG
431	445	RLYQECITSILGSTS						431	445	FSPYWQYFTNISLGG
432	446	LYQECITSILGSTSN						432	446	SPYWQYFTNISLGGY
433	447	YQECITSILGSTSNV						433	447	PYWQYFTNISLGGYS
434	448	QECITSILGSTSNVK						434	448	YWQYFTNISLGGYSP
435	449	ECITSILGSTSNVKV						435	449	WQYFTNISLGGYSPF
436	450	CITSILGSTSNVKVV						436	450	QYFTNISLGGYSPFL
437	451	ITSILGSTSNVKVVL						437	451	YFTNISLGGYSPFLD
438	452	TSILGSTSNVKVVLQ						438	452	FTNISLGGYSPFLDY
439	453	SILGSTSNVKVVLQK						439	453	TNISLGGYSPFLDYC
440	454	ILGSTSNVKVVLQKD						440	454	NISLGGYSPFLDYCP
441	455	LGSTSNVKVVLQKDG						441	455	ISLGGYSPFLDYCPF
442	456	GSTSNVKVVLQKDGS						442	456	SLGGYSPFLDYCPFV
443	457	STSNVKVVLQKDGSG						443	457	LGGYSPFLDYCPFVI
444	458	TSNVKVVLQKDGSGV						444	458	GGYSPFLDYCPFVIG
445	459	SNVKVVLQKDGSGVG						445	459	GYSPFLDYCPFVIGY
446	460	NVKVVLQKDGSGVGA						446	460	YSPFLDYCPFVIGYG
447	461	VKVVLQKDGSGVGAA						447	461	SPFLDYCPFVIGYGD
448	462	KVVLQKDGSGVGAAM						448	462	PFLDYCPFVIGYGDG
449	463	VVLQKDGSGVGAAMI						449	463	FLDYCPFVIGYGDGS
450	464	VLQKDGSGVGAAMIC						450	464	LDYCPFVIGYGDGSC
451	465	LQKDGSGVGAAMICA						451	465	DYCPFVIGYGDGSCN
452	466	QKDGSGVGAAMICAL						452	466	YCPFVIGYGDGSCNQ
453	467	KDGSGVGAAMICALA						453	467	CPFVIGYGDGSCNQD
454	468	DGSGVGAAMICALAV						454	468	PFVIGYGDGSCNQDA
455	469	GSGVGAAMICALAVN						455	469	FVIGYGDGSCNQDAS
456	470	SGVGAAMICALAVNK						456	470	VIGYGDGSCNQDASL
457	471	GVGAAMICALAVNKK						457	471	IGYGDGSCNQDASLA
								458	472	GYGDGSCNQDASLAT
								459	473	YGDGSCNQDASLATG
								460	474	GDGSCNQDASLATGF
								461	475	DGSCNQDASLATGFF
								462	476	GSCNQDASLATGFFG
								463	477	SCNQDASLATGFFGA
								464	478	CNQDASLATGFFGAF
								465	479	NQDASLATGFFGAFN
								466	480	QDASLATGFFGAFNV
								467	481	DASLATGFFGAFNVF
								468	482	ASLATGFFGAFNVFS
								469	483	SLATGFFGAFNVFSD
								470	484	LATGFFGAFNVFSDA
								471	485	ATGFFGAFNVFSDAA
								472	486	TGFFGAFNVFSDAAR
								473	487	GFFGAFNVFSDAARC
								474	488	FFGAFNVFSDAARCI
								475	489	FGAFNVFSDAARCID
								476	490	GAFNVFSDAARCIDG
								477	491	AFNVFSDAARCIDGA
								478	492	FNVFSDAARCIDGAF
								479	493	NVFSDAARCIDGAFR
								480	494	VFSDAARCIDGAFRP
								481	495	FSDAARCIDGAFRPK
								482	496	SDAARCIDGAFRPKN
								483	497	DAARCIDGAFRPKNR
								484	498	AARCIDGAFRPKNRT
								485	499	ARCIDGAFRPKNRTA
								486	500	RCIDGAFRPKNRTAA
								487	501	CIDGAFRPKNRTAAD
								488	502	IDGAFRPKNRTAADG
								489	503	DGAFRPKNRTAADGY
								490	504	GAFRPKNRTAADGYY
								491	505	AFRPKNRTAADGYYA
								492	506	FRPKNRTAADGYYAG
								493	507	RPKNRTAADGYYAGL
								494	508	PKNRTAADGYYAGLC
								495	509	KNRTAADGYYAGLCA
								496	510	NRTAADGYYAGLCAN
								497	511	RTAADGYYAGLCANV
								498	512	TAADGYYAGLCANVR
								499	513	AADGYYAGLCANVRC
								500	514	ADGYYAGLCANVRCD
								501	515	DGYYAGLCANVRCDT
								502	516	GYYAGLCANVRCDTA
								503	517	YYAGLCANVRCDTAT
								504	518	YAGLCANVRCDTATR
								505	519	AGLCANVRCDTATRT
								506	520	GLCANVRCDTATRTY
								507	521	LCANVRCDTATRTYS
								508	522	CANVRCDTATRTYSV
								509	523	ANVRCDTATRTYSVQ
								510	524	NVRCDTATRTYSVQV
								511	525	VRCDTATRTYSVQVC
								512	526	RCDTATRTYSVQVCG
								513	527	CDTATRTYSVQVCGS
								514	528	DTATRTYSVQVCGSM
								515	529	TATRTYSVQVCGSMD
								516	530	ATRTYSVQVCGSMDY
								517	531	TRTYSVQVCGSMDYV
								518	532	RTYSVQVCGSMDYVN
								519	533	TYSVQVCGSMDYVNC
								520	534	YSVQVCGSMDYVNCT
								521	535	SVQVCGSMDYVNCTP
								522	536	VQVCGSMDYVNCTPG
								523	537	QVCGSMDYVNCTPGL
								524	538	VCGSMDYVNCTPGLR
								525	539	CGSMDYVNCTPGLRV
								526	540	GSMDYVNCTPGLRVE
								527	541	SMDYVNCTPGLRVEL
								528	542	MDYVNCTPGLRVELS
								529	543	DYVNCTPGLRVELST
								530	544	YVNCTPGLRVELSTV
								531	545	VNCTPGLRVELSTVS
								532	546	NCTPGLRVELSTVSS
								533	547	CTPGLRVELSTVSSA
								534	548	TPGLRVELSTVSSAF
								535	549	PGLRVELSTVSSAFE
								536	550	GLRVELSTVSSAFEE
								537	551	LRVELSTVSSAFEEG
								538	552	RVELSTVSSAFEEGG
								539	553	VELSTVSSAFEEGGY
								540	554	ELSTVSSAFEEGGYI
								541	555	LSTVSSAFEEGGYIT
								542	556	STVSSAFEEGGYITC
								543	557	TVSSAFEEGGYITCP
								544	558	VSSAFEEGGYITCPP
								545	559	SSAFEEGGYITCPPY
								546	560	SAFEEGGYITCPPYV
								547	561	AFEEGGYITCPPYVE
								548	562	FEEGGYITCPPYVEV
								549	563	EEGGYITCPPYVEVC
								550	564	EGGYITCPPYVEVCQ
								551	565	GGYITCPPYVEVCQA
								552	566	GYITCPPYVEVCQAN
								553	567	YITCPPYVEVCQANV
								554	568	ITCPPYVEVCQANVK
								555	569	TCPPYVEVCQANVKG
								556	570	CPPYVEVCQANVKGA
								557	571	PPYVEVCQANVKGAK
								558	572	PYVEVCQANVKGAKD
								559	573	YVEVCQANVKGAKDF
								560	574	VEVCQANVKGAKDFA
								561	575	EVCQANVKGAKDFAG
								562	576	VCQANVKGAKDFAGD
								563	577	CQANVKGAKDFAGDS
								564	578	QANVKGAKDFAGDSD
								565	579	ANVKGAKDFAGDSDS
								566	580	NVKGAKDFAGDSDSS
								567	581	VKGAKDFAGDSDSSS
								568	582	KGAKDFAGDSDSSSS
								569	583	GAKDFAGDSDSSSSA
								570	584	AKDFAGDSDSSSSAG
								571	585	KDFAGDSDSSSSAGD
								572	586	DFAGDSDSSSSAGDA
								573	587	FAGDSDSSSSAGDAA
								574	588	AGDSDSSSSAGDAAD
								575	589	GDSDSSSSAGDAADR
								576	590	DSDSSSSAGDAADRA
								577	591	SDSSSSAGDAADRAA
								578	592	DSSSSAGDAADRAAM
								579	593	SSSSAGDAADRAAMQ
								580	594	SSSAGDAADRAAMQR
								581	595	SSAGDAADRAAMQRW
								582	596	SAGDAADRAAMQRWN
								583	597	AGDAADRAAMQRWND
								584	598	GDAADRAAMQRWNDR
								585	599	DAADRAAMQRWNDRM
								586	600	AADRAAMQRWNDRMA
								587	601	ADRAAMQRWNDRMAG
								588	602	DRAAMQRWNDRMAGL
								589	603	RAAMQRWNDRMAGLA
								590	604	AAMQRWNDRMAGLAT
								591	605	AMQRWNDRMAGLATA
								592	606	MQRWNDRMAGLATAA
								593	607	QRWNDRMAGLATAAM
								594	608	RWNDRMAGLATAAMV
								595	609	WNDRMAGLATAAMVL
								596	610	NDRMAGLATAAMVLL
								597	611	DRMAGLATAAMVLLG
								598	612	RMAGLATAAMVLLGM
								599	613	MAGLATAAMVLLGMV
								600	614	AGLATAAMVLLGMVL
								601	615	GLATAAMVLLGMVLS
								602	616	LATAAMVLLGMVLSL
								603	617	ATAAMVLLGMVLSLM
								604	618	TAAMVLLGMVLSLMA
								605	619	AAMVLLGMVLSLMAL
								606	620	AMVLLGMVLSLMALV
								607	621	MVLLGMVLSLMALVV
								608	622	VLLGMVLSLMALVVV
								609	623	LLGMVLSLMALVVVW
								610	624	LGMVLSLMALVVVWL
								611	625	GMVLSLMALVVVWLL
								612	626	MVLSLMALVVVWLLL
								613	627	VLSLMALVVVWLLLL
								614	628	LSLMALVVVWLLLLT
								615	629	SLMALVVVWLLLLTC
								616	630	LMALVVVWLLLLTCP
								617	631	MALVVVWLLLLTCPW
								618	632	ALVVVWLLLLTCPWW
								619	633	LVVVWLLLLTCPWWC
								620	634	VVVWLLLLTCPWWCC
								621	635	VVWLLLLTCPWWCCK
								622	636	VWLLLLTCPWWCCKF
								623	637	WLLLLTCPWWCCKFG
								624	638	LLLLTCPWWCCKFGG
								625	639	LLLTCPWWCCKFGGL
								626	640	LLTCPWWCCKFGGLP
								627	641	LTCPWWCCKFGGLPT

## Sheet: Table S2
Table S2. The HTL epitopes of HbR, KMP-11, Gp63, TSA, and SMT identified by IEDB
HbR	305 epitopes					KMP-11	57 epitipes					Gp63	368 epitopes					TSA	120 epitopes					SMT	214 epitopes
allele	start	end	peptide	percentile rank		allele	start	end	peptide	percentile rank		allele	start	end	peptide	percentile rank		allele	start	end	peptide	percentile rank		allele	start	end	peptide	percentile rank
HLA-DRB1*01:01	1	15	MATRVNNLLSHIALR	8.9		HLA-DQA1*04:01/DQB1*04:02	1	15	MATTYEEFSAKLDRL	2.5		HLA-DPA1*02:01/DPB1*14:01	4	18	DSSSTHRHRSVAARL	4.7		HLA-DRB3*02:02	2	16	SCGNAKINCPAPPFE	6.8		HLA-DPA1*02:01/DPB1*14:01	1	15	MSAGGRETAPTNLIR	2.2
HLA-DRB1*01:01	2	16	ATRVNNLLSHIALRD	4.9		HLA-DQA1*04:01/DQB1*04:02	2	16	ATTYEEFSAKLDRLD	0.57		HLA-DPA1*02:01/DPB1*14:01	5	19	SSSTHRHRSVAARLV	0.76		HLA-DRB3*02:02	3	17	CGNAKINCPAPPFEE	4.7		HLA-DPA1*02:01/DPB1*14:01	2	16	SAGGRETAPTNLIRR	0.68
HLA-DPA1*02:01/DPB1*14:01	3	17	TRVNNLLSHIALRDS	5.7		HLA-DQA1*04:01/DQB1*04:02	3	17	TTYEEFSAKLDRLDE	1.1		HLA-DPA1*02:01/DPB1*14:01	6	20	SSTHRHRSVAARLVR	0.3		HLA-DRB3*02:02	4	18	GNAKINCPAPPFEEV	4.4		HLA-DPA1*02:01/DPB1*14:01	3	17	AGGRETAPTNLIRRR	0.34
HLA-DQA1*04:01/DQB1*04:02	4	18	RVNNLLSHIALRDSD	2.1		HLA-DQA1*04:01/DQB1*04:02	4	18	TYEEFSAKLDRLDEE	0.97		HLA-DPA1*02:01/DPB1*14:01	7	21	STHRHRSVAARLVRL	0.34		HLA-DQA1*05:01/DQB1*02:01	7	21	KINCPAPPFEEVALM	9.6		HLA-DPA1*02:01/DPB1*14:01	4	18	GGRETAPTNLIRRRN	1.4
HLA-DQA1*04:01/DQB1*04:02	5	19	VNNLLSHIALRDSDS	1.3		HLA-DQA1*04:01/DQB1*04:02	5	19	YEEFSAKLDRLDEEF	1.8		HLA-DPA1*02:01/DPB1*14:01	8	22	THRHRSVAARLVRLA	1.2		HLA-DQA1*05:01/DQB1*02:01	8	22	INCPAPPFEEVALMP	2.4		HLA-DPA1*02:01/DPB1*14:01	5	19	GRETAPTNLIRRRNK	8.4
HLA-DQA1*01:02/DQB1*06:02	6	20	NNLLSHIALRDSDSE	1.5		HLA-DQA1*04:01/DQB1*04:02	6	20	EEFSAKLDRLDEEFN	5.8		HLA-DQA1*04:01/DQB1*04:02	9	23	HRHRSVAARLVRLAA	6.6		HLA-DQA1*05:01/DQB1*02:01	9	23	NCPAPPFEEVALMPN	1.5		HLA-DQA1*05:01/DQB1*03:01	16	30	RRNKDETNGDVSAAA	5.2
HLA-DQA1*01:02/DQB1*06:02	7	21	NLLSHIALRDSDSEE	5.1		HLA-DRB1*08:02	14	28	RLDEEFNRKMQEQNA	4.7		HLA-DRB1*08:02	10	24	RHRSVAARLVRLAAA	5.6		HLA-DQA1*05:01/DQB1*02:01	10	24	CPAPPFEEVALMPNG	1.3		HLA-DQA1*05:01/DQB1*03:01	17	31	RNKDETNGDVSAAAD	2.2
HLA-DRB4*01:01	9	23	LSHIALRDSDSEEMR	9.8		HLA-DRB1*08:02	15	29	LDEEFNRKMQEQNAK	1.7		HLA-DRB1*08:02	11	25	HRSVAARLVRLAAAG	3.8		HLA-DPA1*03:01/DPB1*04:02	11	25	PAPPFEEVALMPNGS	2.7		HLA-DQA1*05:01/DQB1*03:01	18	32	NKDETNGDVSAAADR	1.4
HLA-DRB1*12:01	17	31	SDSEEMRYIKQRLAL	5.6		HLA-DRB1*08:02	16	30	DEEFNRKMQEQNAKF	1.7		HLA-DQA1*01:02/DQB1*06:02	12	26	RSVAARLVRLAAAGA	4.1		HLA-DPA1*03:01/DPB1*04:02	12	26	APPFEEVALMPNGSF	2.8		HLA-DQA1*03:01/DQB1*03:02	19	33	KDETNGDVSAAADRF	1.7
HLA-DRB1*08:02	18	32	DSEEMRYIKQRLALA	3.1		HLA-DRB1*08:02	17	31	EEFNRKMQEQNAKFF	5.5		HLA-DRB1*01:01	13	27	SVAARLVRLAAAGAA	1.3		HLA-DRB1*12:01	13	27	PPFEEVALMPNGSFK	1.2		HLA-DQA1*05:01/DQB1*02:01	20	34	DETNGDVSAAADRFR	1.3
HLA-DRB1*08:02	19	33	SEEMRYIKQRLALAS	2.1		HLA-DRB1*12:01	18	32	EFNRKMQEQNAKFFA	7.4		HLA-DRB1*01:01	14	28	VAARLVRLAAAGAAV	0.67		HLA-DRB1*12:01	14	28	PFEEVALMPNGSFKK	0.31		HLA-DQA1*05:01/DQB1*02:01	21	35	ETNGDVSAAADRFRD	0.63
HLA-DRB1*08:02	20	34	EEMRYIKQRLALASL	6		HLA-DRB1*12:01	19	33	FNRKMQEQNAKFFAD	3.2		HLA-DRB1*01:01	15	29	AARLVRLAAAGAAVI	0.8		HLA-DRB1*12:01	15	29	FEEVALMPNGSFKKI	0.31		HLA-DQA1*05:01/DQB1*02:01	22	36	TNGDVSAAADRFRDR	0.42
HLA-DRB1*08:02	21	35	EMRYIKQRLALASLA	8.6		HLA-DRB1*12:01	20	34	NRKMQEQNAKFFADK	1.8		HLA-DPA1*02:01/DPB1*14:01	16	30	ARLVRLAAAGAAVIA	1.1		HLA-DRB1*12:01	16	30	EEVALMPNGSFKKIS	0.75		HLA-DQA1*05:01/DQB1*02:01	23	37	NGDVSAAADRFRDRF	1.2
HLA-DRB1*08:02	22	36	MRYIKQRLALASLAT	9.7		HLA-DRB1*12:01	21	35	RKMQEQNAKFFADKP	7.2		HLA-DPA1*02:01/DPB1*14:01	17	31	RLVRLAAAGAAVIAA	0.74		HLA-DRB5*01:01	17	31	EVALMPNGSFKKISL	9.9		HLA-DQA1*05:01/DQB1*02:01	24	38	GDVSAAADRFRDRFE	9.9
HLA-DPA1*02:01/DPB1*14:01	23	37	RYIKQRLALASLATQ	4.4		HLA-DQA1*01:01/DQB1*05:01	22	36	KMQEQNAKFFADKPD	7		HLA-DQA1*05:01/DQB1*03:01	18	32	LVRLAAAGAAVIAAV	0.55		HLA-DRB1*12:01	22	36	PNGSFKKISLAAYKG	5.9		HLA-DPA1*02:01/DPB1*05:01	27	41	SAAADRFRDRFEKAT	8.7
HLA-DPA1*02:01/DPB1*14:01	24	38	YIKQRLALASLATQF	3.6		HLA-DQA1*01:01/DQB1*05:01	23	37	MQEQNAKFFADKPDE	0.86		HLA-DQA1*01:02/DQB1*06:02	19	33	VRLAAAGAAVIAAVG	0.09		HLA-DPA1*02:01/DPB1*05:01	23	37	NGSFKKISLAAYKGK	3.7		HLA-DPA1*02:01/DPB1*05:01	28	42	AAADRFRDRFEKATL	6.3
HLA-DPA1*02:01/DPB1*14:01	25	39	IKQRLALASLATQFT	3.2		HLA-DQA1*01:01/DQB1*05:01	24	38	QEQNAKFFADKPDES	0.4		HLA-DQA1*01:02/DQB1*06:02	20	34	RLAAAGAAVIAAVGT	0.06		HLA-DRB1*15:01	25	39	SFKKISLAAYKGKWV	4.3		HLA-DPA1*02:01/DPB1*05:01	29	43	AADRFRDRFEKATLE	3.1
HLA-DPA1*02:01/DPB1*14:01	26	40	KQRLALASLATQFTM	7.2		HLA-DQA1*01:01/DQB1*05:01	25	39	EQNAKFFADKPDEST	0.33		HLA-DQA1*01:02/DQB1*06:02	21	35	LAAAGAAVIAAVGTA	0.63		HLA-DRB1*15:01	26	40	FKKISLAAYKGKWVV	0.7		HLA-DQA1*04:01/DQB1*04:02	30	44	ADRFRDRFEKATLEE	9.2
HLA-DRB4*01:01	30	44	ALASLATQFTMSSEK	6.1		HLA-DRB3*01:01	26	40	QNAKFFADKPDESTL	0.83		HLA-DQA1*01:02/DQB1*06:02	22	36	AAAGAAVIAAVGTAA	2.4		HLA-DRB1*15:01	27	41	KKISLAAYKGKWVVL	0.59		HLA-DRB5*01:01	32	46	RFRDRFEKATLEERK	2.2
HLA-DRB4*01:01	31	45	LASLATQFTMSSEKM	6.3		HLA-DRB1*04:01	27	41	NAKFFADKPDESTLS	0.71		HLA-DRB1*01:01	23	37	AAGAAVIAAVGTAAA	5.5		HLA-DRB1*15:01	28	42	KISLAAYKGKWVVLF	0.6		HLA-DRB5*01:01	33	47	FRDRFEKATLEERKA	0.92
HLA-DQA1*05:01/DQB1*02:01	32	46	ASLATQFTMSSEKMK	9.5		HLA-DRB3*01:01	28	42	AKFFADKPDESTLSP	2		HLA-DRB1*01:01	24	38	AGAAVIAAVGTAAAW	3.9		HLA-DRB1*15:01	29	43	ISLAAYKGKWVVLFF	2.6		HLA-DPA1*02:01/DPB1*05:01	34	48	RDRFEKATLEERKAA	0.54
HLA-DRB5*01:01	33	47	SLATQFTMSSEKMKQ	2.5		HLA-DRB3*01:01	29	43	KFFADKPDESTLSPE	7.5		HLA-DRB1*04:01	25	39	GAAVIAAVGTAAAWA	1.9		HLA-DPA1*01:03/DPB1*04:01	32	46	AAYKGKWVVLFFYPL	3.7		HLA-DRB5*01:01	35	49	DRFEKATLEERKAAT	2.8
HLA-DRB5*01:01	34	48	LATQFTMSSEKMKQL	1.9		HLA-DRB1*03:01	34	48	KPDESTLSPEMKEHY	8.1		HLA-DRB1*04:01	26	40	AAVIAAVGTAAAWAH	1.3		HLA-DPA1*01:03/DPB1*04:01	33	47	AYKGKWVVLFFYPLD	1.5		HLA-DPA1*02:01/DPB1*14:01	40	54	ATLEERKAATTTMVN	3
HLA-DRB5*01:01	35	49	ATQFTMSSEKMKQLT	1.3		HLA-DRB1*03:01	35	49	PDESTLSPEMKEHYE	2.3		HLA-DQA1*01:02/DQB1*06:02	27	41	AVIAAVGTAAAWAHA	2.2		HLA-DPA1*01:03/DPB1*04:01	34	48	YKGKWVVLFFYPLDF	1.8		HLA-DPA1*02:01/DPB1*14:01	41	55	TLEERKAATTTMVNE	0.58
HLA-DRB5*01:01	36	50	TQFTMSSEKMKQLTM	5.5		HLA-DRB1*03:01	36	50	DESTLSPEMKEHYEK	1.3		HLA-DQA1*01:02/DQB1*06:02	28	42	VIAAVGTAAAWAHAG	1.4		HLA-DPA1*01:03/DPB1*04:01	35	49	KGKWVVLFFYPLDFT	1.6		HLA-DPA1*02:01/DPB1*14:01	42	56	LEERKAATTTMVNEY	0.36
HLA-DPA1*03:01/DPB1*04:02	37	51	QFTMSSEKMKQLTMY	8.6		HLA-DRB1*03:01	37	51	ESTLSPEMKEHYEKF	1.3		HLA-DQA1*01:02/DQB1*06:02	29	43	IAAVGTAAAWAHAGA	1.7		HLA-DPA1*01:03/DPB1*04:01	36	50	GKWVVLFFYPLDFTF	5.7		HLA-DPA1*02:01/DPB1*14:01	43	57	EERKAATTTMVNEYY	0.43
HLA-DRB1*12:01	40	54	MSSEKMKQLTMYMIH	6.5		HLA-DRB1*03:01	38	52	STLSPEMKEHYEKFE	3.2		HLA-DQA1*01:02/DQB1*06:02	30	44	AAVGTAAAWAHAGAV	2.1		HLA-DPA1*01:03/DPB1*04:01	39	53	VVLFFYPLDFTFVCP	8.4		HLA-DPA1*02:01/DPB1*14:01	44	58	ERKAATTTMVNEYYD	2.8
HLA-DRB1*12:01	41	55	SSEKMKQLTMYMIHE	2.8		HLA-DPA1*02:01/DPB1*01:01	40	54	LSPEMKEHYEKFERM	1.3		HLA-DQA1*01:02/DQB1*06:02	31	45	AVGTAAAWAHAGAVQ	1.4		HLA-DPA1*01:03/DPB1*04:01	40	54	VLFFYPLDFTFVCPT	7.6		HLA-DQA1*03:01/DQB1*03:02	45	59	RKAATTTMVNEYYDL	7.6
HLA-DRB1*12:01	42	56	SEKMKQLTMYMIHEM	3.2		HLA-DPA1*02:01/DPB1*01:01	41	55	SPEMKEHYEKFERMI	0.34		HLA-DQA1*05:01/DQB1*03:01	32	46	VGTAAAWAHAGAVQH	2.5		HLA-DRB1*07:01	43	57	FYPLDFTFVCPTEII	6.8		HLA-DPA1*01:03/DPB1*04:01	47	61	AATTTMVNEYYDLVT	3.7
HLA-DRB1*15:01	44	58	KMKQLTMYMIHEMVE	6.9		HLA-DPA1*02:01/DPB1*05:01	42	56	PEMKEHYEKFERMIK	0.06		HLA-DQA1*05:01/DQB1*03:01	33	47	GTAAAWAHAGAVQHR	1.5		HLA-DRB1*07:01	44	58	YPLDFTFVCPTEIIA	4.3		HLA-DPA1*01:03/DPB1*04:01	48	62	ATTTMVNEYYDLVTD	1.7
HLA-DRB1*15:01	45	59	MKQLTMYMIHEMVEG	4.4		HLA-DPA1*02:01/DPB1*05:01	43	57	EMKEHYEKFERMIKE	0.01		HLA-DQA1*05:01/DQB1*03:01	34	48	TAAAWAHAGAVQHRC	3.7		HLA-DRB1*07:01	45	59	PLDFTFVCPTEIIAF	5.6		HLA-DPA1*01:03/DPB1*04:01	49	63	TTTMVNEYYDLVTDF	1.8
HLA-DRB1*15:01	46	60	KQLTMYMIHEMVEGL	8.8		HLA-DPA1*02:01/DPB1*05:01	44	58	MKEHYEKFERMIKEH	0.26		HLA-DQA1*05:01/DQB1*03:01	35	49	AAAWAHAGAVQHRCI	5.9		HLA-DQA1*01:01/DQB1*05:01	50	64	FVCPTEIIAFSENVS	3.6		HLA-DQA1*01:01/DQB1*05:01	50	64	TTMVNEYYDLVTDFY	2.5
HLA-DRB1*01:01	53	67	IHEMVEGLEGRPSTV	6.2		HLA-DRB1*13:02	45	59	KEHYEKFERMIKEHT	0.65		HLA-DRB1*13:02	48	62	CIHDAMHPRVRQSVA	8.5		HLA-DQA1*01:01/DQB1*05:01	51	65	VCPTEIIAFSENVSR	0.66		HLA-DQA1*03:01/DQB1*03:02	51	65	TMVNEYYDLVTDFYE	4
HLA-DRB1*01:01	54	68	HEMVEGLEGRPSTVR	3.6		HLA-DRB1*11:01	46	60	EHYEKFERMIKEHTE	0.68		HLA-DRB1*13:02	49	63	IHDAMHPRVRQSVAR	4.1		HLA-DQA1*01:01/DQB1*05:01	52	66	CPTEIIAFSENVSRF	0.42		HLA-DRB1*04:05	52	66	MVNEYYDLVTDFYEY	2.5
HLA-DRB1*01:01	55	69	EMVEGLEGRPSTVRM	9.5		HLA-DRB1*11:01	47	61	HYEKFERMIKEHTEK	0.13		HLA-DRB1*13:02	50	64	HDAMHPRVRQSVARH	3.3		HLA-DQA1*01:01/DQB1*05:01	53	67	PTEIIAFSENVSRFN	0.21		HLA-DRB1*04:05	53	67	VNEYYDLVTDFYEYG	0.97
HLA-DRB1*12:01	61	75	EGRPSTVRMLPSFVY	0.34		HLA-DRB1*11:01	48	62	YEKFERMIKEHTEKF	0.21		HLA-DPA1*02:01/DPB1*14:01	51	65	DAMHPRVRQSVARHH	4.6		HLA-DRB5*01:01	54	68	TEIIAFSENVSRFNE	2		HLA-DRB1*04:05	54	68	NEYYDLVTDFYEYGW	1.4
HLA-DRB1*12:01	62	76	GRPSTVRMLPSFVYT	0.02		HLA-DRB1*11:01	49	63	EKFERMIKEHTEKFN	0.75		HLA-DPA1*02:01/DPB1*14:01	52	66	AMHPRVRQSVARHHT	2.2		HLA-DRB1*03:01	55	69	EIIAFSENVSRFNEL	4.8		HLA-DQA1*03:01/DQB1*03:02	55	69	EYYDLVTDFYEYGWG	5.9
HLA-DRB1*12:01	63	77	RPSTVRMLPSFVYTS	0.01		HLA-DRB3*01:01	50	64	KFERMIKEHTEKFNK	3.5		HLA-DPA1*02:01/DPB1*14:01	53	67	MHPRVRQSVARHHTA	1.6		HLA-DRB1*09:01	56	70	IIAFSENVSRFNELN	9.6		HLA-DPA1*01:03/DPB1*04:01	56	70	YYDLVTDFYEYGWGQ	6.4
HLA-DRB1*12:01	64	78	PSTVRMLPSFVYTSD	0.01		HLA-DRB1*12:01	51	65	FERMIKEHTEKFNKK	2.3		HLA-DPA1*02:01/DPB1*14:01	54	68	HPRVRQSVARHHTAP	2.3		HLA-DRB1*15:01	59	73	FSENVSRFNELNCEV	7.2		HLA-DRB1*11:01	66	80	YGWGQNFHFAPRYAG	0.77
HLA-DRB1*12:01	65	79	STVRMLPSFVYTSDP	0.02		HLA-DRB3*01:01	52	66	ERMIKEHTEKFNKKM	4.3		HLA-DQA1*04:01/DQB1*04:02	55	69	PRVRQSVARHHTAPG	8.7		HLA-DRB1*15:01	60	74	SENVSRFNELNCEVL	8.1		HLA-DRB1*11:01	67	81	GWGQNFHFAPRYAGE	0.02
HLA-DRB1*12:01	66	80	TVRMLPSFVYTSDPA	0.88		HLA-DRB1*08:02	57	71	EHTEKFNKKMHEHSE	4.9		HLA-DQA1*04:01/DQB1*04:02	56	70	RVRQSVARHHTAPGA	2.3		HLA-DQA1*03:01/DQB1*03:02	69	83	LNCEVLACSMDSEYA	8.6		HLA-DRB1*08:02	68	82	WGQNFHFAPRYAGET	0.01
HLA-DQA1*01:02/DQB1*06:02	67	81	VRMLPSFVYTSDPAK	8.2		HLA-DRB1*08:02	58	72	HTEKFNKKMHEHSEH	2.4		HLA-DQA1*04:01/DQB1*04:02	57	71	VRQSVARHHTAPGAV	1.3		HLA-DQA1*03:01/DQB1*03:02	70	84	NCEVLACSMDSEYAH	7		HLA-DRB1*08:02	69	83	GQNFHFAPRYAGETF	0.01
HLA-DRB5*01:01	68	82	RMLPSFVYTSDPAKA	1.5		HLA-DRB1*08:02	59	73	TEKFNKKMHEHSEHF	2.6		HLA-DQA1*04:01/DQB1*04:02	58	72	RQSVARHHTAPGAVS	0.83		HLA-DQA1*01:02/DQB1*06:02	76	90	CSMDSEYAHLQWTLQ	6.1		HLA-DRB1*11:01	70	84	QNFHFAPRYAGETFF	0.08
HLA-DRB5*01:01	69	83	MLPSFVYTSDPAKAT	0.63		HLA-DRB1*08:02	60	74	EKFNKKMHEHSEHFK	8.3		HLA-DPA1*02:01/DPB1*14:01	59	73	QSVARHHTAPGAVSA	1.4		HLA-DQA1*01:02/DQB1*06:02	77	91	SMDSEYAHLQWTLQD	2.8		HLA-DRB1*08:02	71	85	NFHFAPRYAGETFFE	2.3
HLA-DRB5*01:01	70	84	LPSFVYTSDPAKATG	0.34		HLA-DPA1*02:01/DPB1*05:01	62	76	FNKKMHEHSEHFKQK	9.8		HLA-DPA1*02:01/DPB1*14:01	60	74	SVARHHTAPGAVSAV	1.1		HLA-DPA1*01:03/DPB1*04:01	78	92	MDSEYAHLQWTLQDR	4.2		HLA-DPA1*02:01/DPB1*01:01	72	86	FHFAPRYAGETFFES	0.36
HLA-DRB3*01:01	71	85	PSFVYTSDPAKATGV	0.68		HLA-DPA1*01:03/DPB1*02:01	67	81	HEHSEHFKQKFAELL	9.6		HLA-DPA1*02:01/DPB1*14:01	61	75	VARHHTAPGAVSAVG	3.5		HLA-DPA1*01:03/DPB1*04:01	79	93	DSEYAHLQWTLQDRK	2.9		HLA-DPA1*02:01/DPB1*01:01	73	87	HFAPRYAGETFFESL	0.09
HLA-DRB3*01:01	72	86	SFVYTSDPAKATGVY	0.72		HLA-DPA1*01:03/DPB1*02:01	68	82	EHSEHFKQKFAELLE	2.9		HLA-DQA1*05:01/DQB1*03:01	62	76	ARHHTAPGAVSAVGL	3.7		HLA-DRB1*11:01	81	95	EYAHLQWTLQDRKKG	6		HLA-DPA1*03:01/DPB1*04:02	74	88	FAPRYAGETFFESLA	0.02
HLA-DRB3*01:01	73	87	FVYTSDPAKATGVYY	1.9		HLA-DPA1*03:01/DPB1*04:02	69	83	HSEHFKQKFAELLEQ	1.4		HLA-DQA1*05:01/DQB1*03:01	63	77	RHHTAPGAVSAVGLP	1.9		HLA-DRB1*11:01	82	96	YAHLQWTLQDRKKGG	0.69		HLA-DPA1*02:01/DPB1*05:01	75	89	APRYAGETFFESLAR	0.01
HLA-DRB3*01:01	74	88	VYTSDPAKATGVYYA	6.5		HLA-DPA1*02:01/DPB1*05:01	70	84	SEHFKQKFAELLEQQ	1.1		HLA-DQA1*05:01/DQB1*03:01	64	78	HHTAPGAVSAVGLPY	4.2		HLA-DRB1*11:01	83	97	AHLQWTLQDRKKGGL	0.56		HLA-DPA1*03:01/DPB1*04:02	76	90	PRYAGETFFESLARH	0.09
HLA-DQA1*01:02/DQB1*06:02	75	89	YTSDPAKATGVYYAL	4.1		HLA-DQA1*01:02/DQB1*06:02	71	85	EHFKQKFAELLEQQK	1.9		HLA-DPA1*01:03/DPB1*04:01	70	84	AVSAVGLPYVTLDTA	9.3		HLA-DRB1*11:01	84	98	HLQWTLQDRKKGGLG	0.32		HLA-DPA1*02:01/DPB1*01:01	77	91	RYAGETFFESLARHE	1.7
HLA-DQA1*01:02/DQB1*06:02	76	90	TSDPAKATGVYYALD	1.2		HLA-DPA1*02:01/DPB1*05:01	72	86	HFKQKFAELLEQQKA	1.4		HLA-DRB4*01:01	71	85	VSAVGLPYVTLDTAA	6.9		HLA-DRB1*11:01	85	99	LQWTLQDRKKGGLGA	1.5		HLA-DRB1*09:01	78	92	YAGETFFESLARHEY	2.5
HLA-DQA1*01:02/DQB1*06:02	77	91	SDPAKATGVYYALDL	1.3		HLA-DRB5*01:01	73	87	FKQKFAELLEQQKAA	0.57		HLA-DRB1*04:05	72	86	SAVGLPYVTLDTAAA	2.3		HLA-DRB1*11:01	86	100	QWTLQDRKKGGLGAM	8.9		HLA-DRB1*09:01	79	93	AGETFFESLARHEYF	2.4
HLA-DQA1*01:02/DQB1*06:02	78	92	DPAKATGVYYALDLG	4.3		HLA-DRB5*01:01	74	88	KQKFAELLEQQKAAQ	0.32		HLA-DRB1*04:01	73	87	AVGLPYVTLDTAAAA	0.2		HLA-DRB4*01:01	94	108	KGGLGAMAIPMLADK	7.7		HLA-DRB1*13:02	80	94	GETFFESLARHEYFL	2.2
HLA-DQA1*01:01/DQB1*05:01	79	93	PAKATGVYYALDLGG	9.3		HLA-DRB5*01:01	75	89	QKFAELLEQQKAAQY	2.3		HLA-DRB1*04:01	74	88	VGLPYVTLDTAAAAD	0.02		HLA-DQA1*01:02/DQB1*06:02	95	109	GGLGAMAIPMLADKT	8.1		HLA-DRB1*13:02	81	95	ETFFESLARHEYFLA	1.5
HLA-DQA1*01:01/DQB1*05:01	80	94	AKATGVYYALDLGGT	7		HLA-DRB1*12:01	76	90	KFAELLEQQKAAQYP	0.24		HLA-DRB1*04:01	75	89	GLPYVTLDTAAAADR	0.01		HLA-DRB3*01:01	98	112	GAMAIPMLADKTKSI	3.5		HLA-DPA1*01:03/DPB1*02:01	82	96	TFFESLARHEYFLAA	3.4
HLA-DQA1*01:01/DQB1*05:01	81	95	KATGVYYALDLGGTN	4.1		HLA-DRB1*12:01	77	91	FAELLEQQKAAQYPS	0.1		HLA-DRB1*04:01	76	90	LPYVTLDTAAAADRR	0.08		HLA-DRB3*01:01	99	113	AMAIPMLADKTKSIA	1.2		HLA-DPA1*01:03/DPB1*02:01	83	97	FFESLARHEYFLAAR	1.5
HLA-DRB1*04:01	82	96	ATGVYYALDLGGTNF	4.9		HLA-DRB1*12:01	78	92	AELLEQQKAAQYPSK	0.07		HLA-DQA1*03:01/DQB1*03:02	77	91	PYVTLDTAAAADRRP	0.52		HLA-DRB3*01:01	100	114	MAIPMLADKTKSIAR	0.72		HLA-DPA1*01:03/DPB1*02:01	84	98	FESLARHEYFLAARG	1.1
HLA-DRB3*01:01	83	97	TGVYYALDLGGTNFR	5.1								HLA-DRB5*01:01	78	92	YVTLDTAAAADRRPG	1.9		HLA-DRB3*01:01	101	115	AIPMLADKTKSIARA	0.64		HLA-DPA1*01:03/DPB1*02:01	85	99	ESLARHEYFLAARGG	1.2
HLA-DRB3*01:01	84	98	GVYYALDLGGTNFRV	4.7								HLA-DRB5*01:01	79	93	VTLDTAAAADRRPGS	5.6		HLA-DRB3*01:01	102	116	IPMLADKTKSIARAY	1.8		HLA-DPA1*01:03/DPB1*02:01	86	100	SLARHEYFLAARGGF	4.8
HLA-DPA1*01:03/DPB1*04:01	85	99	VYYALDLGGTNFRVL	8.7								HLA-DRB1*03:01	80	94	TLDTAAAADRRPGSA	9		HLA-DRB3*01:01	103	117	PMLADKTKSIARAYG	7.4		HLA-DQA1*04:01/DQB1*04:02	87	101	LARHEYFLAARGGFM	7.9
HLA-DPA1*01:03/DPB1*02:01	86	100	YYALDLGGTNFRVLR	1.5								HLA-DRB1*03:01	81	95	LDTAAAADRRPGSAP	5.6		HLA-DRB1*09:01	107	121	DKTKSIARAYGVLEE	5.4		HLA-DRB1*09:01	88	102	ARHEYFLAARGGFME	2.2
HLA-DPA1*01:03/DPB1*02:01	87	101	YALDLGGTNFRVLRV	0.81								HLA-DRB1*03:01	82	96	DTAAAADRRPGSAPT	4.9		HLA-DRB1*09:01	108	122	KTKSIARAYGVLEEK	3.3		HLA-DRB1*09:01	89	103	RHEYFLAARGGFMEG	0.9
HLA-DPA1*01:03/DPB1*02:01	88	102	ALDLGGTNFRVLRVS	0.52								HLA-DPA1*02:01/DPB1*14:01	85	99	AAADRRPGSAPTVVR	6		HLA-DRB1*09:01	109	123	TKSIARAYGVLEEKQ	2.4		HLA-DRB1*09:01	90	104	HEYFLAARGGFMEGD	0.37
HLA-DPA1*01:03/DPB1*02:01	89	103	LDLGGTNFRVLRVSL	1.9								HLA-DPA1*02:01/DPB1*14:01	86	100	AADRRPGSAPTVVRA	3.7		HLA-DQA1*01:01/DQB1*05:01	110	124	KSIARAYGVLEEKQG	2.1		HLA-DRB1*09:01	91	105	EYFLAARGGFMEGDH	2.6
HLA-DRB5*01:01	90	104	DLGGTNFRVLRVSLR	2.8								HLA-DQA1*01:02/DQB1*06:02	87	101	ADRRPGSAPTVVRAA	1.7		HLA-DPA1*02:01/DPB1*14:01	111	125	SIARAYGVLEEKQGV	5.7		HLA-DRB3*01:01	96	110	ARGGFMEGDHIVDVG	5.4
HLA-DRB5*01:01	91	105	LGGTNFRVLRVSLRG	0.35								HLA-DQA1*01:02/DQB1*06:02	88	102	DRRPGSAPTVVRAAN	0.08		HLA-DRB1*04:05	112	126	IARAYGVLEEKQGVA	6.7		HLA-DRB3*01:01	97	111	RGGFMEGDHIVDVGC	9.1
HLA-DRB5*01:01	92	106	GGTNFRVLRVSLRGG	0.16								HLA-DQA1*01:02/DQB1*06:02	89	103	RRPGSAPTVVRAANW	0.06		HLA-DRB1*01:01	113	127	ARAYGVLEEKQGVAY	6.1		HLA-DRB3*01:01	98	112	GGFMEGDHIVDVGCG	7.1
HLA-DRB5*01:01	93	107	GTNFRVLRVSLRGGK	0.09								HLA-DQA1*01:02/DQB1*06:02	90	104	RPGSAPTVVRAANWG	0.01		HLA-DRB1*09:01	115	129	AYGVLEEKQGVAYRG	7.8		HLA-DRB3*01:01	101	115	MEGDHIVDVGCGVGG	8.5
HLA-DRB5*01:01	94	108	TNFRVLRVSLRGGKV	0.37								HLA-DQA1*01:02/DQB1*06:02	91	105	PGSAPTVVRAANWGA	0.13		HLA-DQA1*05:01/DQB1*03:01	117	131	GVLEEKQGVAYRGLF	8.4		HLA-DRB3*01:01	102	116	EGDHIVDVGCGVGGP	6.2
HLA-DRB5*01:01	95	109	NFRVLRVSLRGGKVD	3.7								HLA-DQA1*01:02/DQB1*06:02	92	106	GSAPTVVRAANWGAL	3.6		HLA-DQA1*05:01/DQB1*03:01	118	132	VLEEKQGVAYRGLFI	8.3		HLA-DQA1*05:01/DQB1*03:01	105	119	HIVDVGCGVGGPARN	6.9
HLA-DPA1*02:01/DPB1*14:01	96	110	FRVLRVSLRGGKVDD	5.5								HLA-DRB1*15:01	93	107	SAPTVVRAANWGALR	2		HLA-DRB1*15:01	119	133	LEEKQGVAYRGLFII	9.9		HLA-DQA1*05:01/DQB1*03:01	106	120	IVDVGCGVGGPARNM	7.1
HLA-DPA1*02:01/DPB1*14:01	97	111	RVLRVSLRGGKVDDR	3.4								HLA-DRB1*15:01	94	108	APTVVRAANWGALRI	2		HLA-DRB1*15:01	120	134	EEKQGVAYRGLFIID	3.9		HLA-DRB1*07:01	116	130	PARNMVRLTRCNVIG	3.6
HLA-DRB4*01:01	98	112	VLRVSLRGGKVDDRT	7.4								HLA-DPA1*01:03/DPB1*02:01	95	109	PTVVRAANWGALRIA	4.3		HLA-DRB1*15:01	121	135	EKQGVAYRGLFIIDP	2.2		HLA-DRB1*07:01	117	131	ARNMVRLTRCNVIGV	2.7
HLA-DRB4*01:01	99	113	LRVSLRGGKVDDRTD	3.2								HLA-DQA1*01:01/DQB1*05:01	96	110	TVVRAANWGALRIAV	6.8		HLA-DPA1*01:03/DPB1*02:01	122	136	KQGVAYRGLFIIDPN	3.5		HLA-DRB1*07:01	118	132	RNMVRLTRCNVIGVN	1.8
HLA-DRB4*01:01	100	114	RVSLRGGKVDDRTDS	2.5								HLA-DQA1*01:01/DQB1*05:01	97	111	VVRAANWGALRIAVS	5.9		HLA-DPA1*01:03/DPB1*02:01	123	137	QGVAYRGLFIIDPNG	8		HLA-DRB1*07:01	119	133	NMVRLTRCNVIGVNN	7.3
HLA-DRB4*01:01	101	115	VSLRGGKVDDRTDSK	7.6								HLA-DQA1*04:01/DQB1*04:02	99	113	RAANWGALRIAVSTE	8.9		HLA-DRB3*01:01	125	139	VAYRGLFIIDPNGMV	1.1		HLA-DRB1*12:01	123	137	LTRCNVIGVNNNDYQ	6.6
HLA-DRB1*03:01	103	117	LRGGKVDDRTDSKFV	9.1								HLA-DQA1*04:01/DQB1*04:02	100	114	AANWGALRIAVSTED	3.7		HLA-DRB3*01:01	126	140	AYRGLFIIDPNGMVR	0.45		HLA-DRB1*12:01	124	138	TRCNVIGVNNNDYQI	4.3
HLA-DRB3*01:01	105	119	GGKVDDRTDSKFVIP	8.9								HLA-DRB1*04:05	101	115	ANWGALRIAVSTEDL	4.1		HLA-DRB3*01:01	127	141	YRGLFIIDPNGMVRQ	0.19		HLA-DRB1*12:01	125	139	RCNVIGVNNNDYQIS	3.2
HLA-DRB1*03:01	106	120	GKVDDRTDSKFVIPK	5.6								HLA-DRB1*04:05	102	116	NWGALRIAVSTEDLT	2.4		HLA-DRB3*01:01	128	142	RGLFIIDPNGMVRQI	0.22		HLA-DRB4*01:01	126	140	CNVIGVNNNDYQISR	3.2
HLA-DRB1*03:01	107	121	KVDDRTDSKFVIPKS	4.8								HLA-DRB1*04:05	103	117	WGALRIAVSTEDLTD	1.2		HLA-DRB3*01:01	129	143	GLFIIDPNGMVRQIT	0.82		HLA-DRB4*01:01	127	141	NVIGVNNNDYQISRA	2.9
HLA-DQA1*04:01/DQB1*04:02	108	122	VDDRTDSKFVIPKSA	7.2								HLA-DPA1*02:01/DPB1*14:01	104	118	GALRIAVSTEDLTDP	1.7		HLA-DRB3*01:01	130	144	LFIIDPNGMVRQITV	3.3		HLA-DPA1*01:03/DPB1*02:01	128	142	VIGVNNNDYQISRAR	5.8
HLA-DQA1*04:01/DQB1*04:02	109	123	DDRTDSKFVIPKSAL	6.3								HLA-DRB4*01:01	105	119	ALRIAVSTEDLTDPA	1.1		HLA-DRB1*04:05	133	147	IDPNGMVRQITVNDM	4.3		HLA-DQA1*04:01/DQB1*04:02	129	143	IGVNNNDYQISRARR	4.4
HLA-DRB1*07:01	110	124	DRTDSKFVIPKSALV	5								HLA-DQA1*03:01/DQB1*03:02	106	120	LRIAVSTEDLTDPAY	2.4		HLA-DRB1*04:05	134	148	DPNGMVRQITVNDMP	1.9		HLA-DQA1*04:01/DQB1*04:02	130	144	GVNNNDYQISRARRH	1.5
HLA-DRB1*07:01	111	125	RTDSKFVIPKSALVG	1.8								HLA-DQA1*03:01/DQB1*03:02	107	121	RIAVSTEDLTDPAYH	5.6		HLA-DRB1*04:05	135	149	PNGMVRQITVNDMPV	1.7		HLA-DRB1*09:01	131	145	VNNNDYQISRARRHD	0.74
HLA-DRB1*07:01	112	126	TDSKFVIPKSALVGD	0.83								HLA-DQA1*04:01/DQB1*04:02	114	128	DLTDPAYHCARVGQR	4		HLA-DRB4*01:01	136	150	NGMVRQITVNDMPVG	2.4		HLA-DRB5*01:01	132	146	NNNDYQISRARRHDA	0.3
HLA-DRB1*08:02	113	127	DSKFVIPKSALVGDA	0.61								HLA-DRB5*01:01	115	129	LTDPAYHCARVGQRV	1.7		HLA-DRB3*02:02	137	151	GMVRQITVNDMPVGR	1.7		HLA-DRB5*01:01	133	147	NNDYQISRARRHDAL	0.37
HLA-DRB1*08:02	114	128	SKFVIPKSALVGDAT	0.6								HLA-DRB5*01:01	116	130	TDPAYHCARVGQRVN	0.62		HLA-DRB3*02:02	138	152	MVRQITVNDMPVGRN	0.9		HLA-DRB5*01:01	134	148	NDYQISRARRHDALA	1.6
HLA-DRB1*08:02	115	129	KFVIPKSALVGDATD	1.8								HLA-DRB5*01:01	117	131	DPAYHCARVGQRVNN	0.37		HLA-DRB3*02:02	139	153	VRQITVNDMPVGRNV	0.79		HLA-DRB1*11:01	135	149	DYQISRARRHDALAG	3
HLA-DQA1*05:01/DQB1*03:01	116	130	FVIPKSALVGDATDL	3								HLA-DRB5*01:01	118	132	PAYHCARVGQRVNNH	1.8		HLA-DRB3*02:02	140	154	RQITVNDMPVGRNVE	1.3		HLA-DRB1*11:01	136	150	YQISRARRHDALAGM	8.7
HLA-DRB3*01:01	117	131	VIPKSALVGDATDLF	2.7								HLA-DPA1*02:01/DPB1*14:01	119	133	AYHCARVGQRVNNHA	8.4		HLA-DRB4*01:01	141	155	QITVNDMPVGRNVEE	5.6		HLA-DPA1*02:01/DPB1*14:01	137	151	QISRARRHDALAGMS	5.9
HLA-DRB3*01:01	118	132	IPKSALVGDATDLFD	0.69								HLA-DPA1*02:01/DPB1*14:01	120	134	YHCARVGQRVNNHAG	5.1		HLA-DRB1*09:01	144	158	VNDMPVGRNVEEVLR	9.3		HLA-DPA1*02:01/DPB1*14:01	138	152	ISRARRHDALAGMSS	1.2
HLA-DRB3*01:01	119	133	PKSALVGDATDLFDF	0.56								HLA-DPA1*02:01/DPB1*14:01	121	135	HCARVGQRVNNHAGA	3.9		HLA-DRB1*09:01	145	159	NDMPVGRNVEEVLRL	8.9		HLA-DPA1*02:01/DPB1*14:01	139	153	SRARRHDALAGMSSK	0.35
HLA-DRB3*01:01	120	134	KSALVGDATDLFDFI	0.61								HLA-DPA1*02:01/DPB1*14:01	122	136	CARVGQRVNNHAGAI	7.7		HLA-DPA1*02:01/DPB1*14:01	146	160	DMPVGRNVEEVLRLL	4.5		HLA-DPA1*02:01/DPB1*14:01	140	154	RARRHDALAGMSSKI	0.43
HLA-DRB3*01:01	121	135	SALVGDATDLFDFIA	1.9								HLA-DPA1*02:01/DPB1*14:01	123	137	ARVGQRVNNHAGAIA	4.7		HLA-DPA1*02:01/DPB1*14:01	147	161	MPVGRNVEEVLRLLE	1.8		HLA-DPA1*02:01/DPB1*14:01	141	155	ARRHDALAGMSSKID	2.5
HLA-DRB3*01:01	122	136	ALVGDATDLFDFIAQ	5.6								HLA-DPA1*02:01/DPB1*14:01	124	138	RVGQRVNNHAGAIAT	3.4		HLA-DPA1*02:01/DPB1*05:01	148	162	PVGRNVEEVLRLLEA	1.3		HLA-DRB1*04:05	142	156	RRHDALAGMSSKIDY	3.9
HLA-DQA1*01:01/DQB1*05:01	124	138	VGDATDLFDFIAQSV	7.5								HLA-DPA1*02:01/DPB1*14:01	125	139	VGQRVNNHAGAIATC	7.9		HLA-DPA1*02:01/DPB1*14:01	149	163	VGRNVEEVLRLLEAF	6.2		HLA-DRB1*04:05	143	157	RHDALAGMSSKIDYV	2.7
HLA-DQA1*01:01/DQB1*05:01	125	139	GDATDLFDFIAQSVK	2.8								HLA-DQA1*01:02/DQB1*06:02	126	140	GQRVNNHAGAIATCT	4.7		HLA-DRB1*11:01	150	164	GRNVEEVLRLLEAFQ	8		HLA-DRB1*04:05	144	158	HDALAGMSSKIDYVK	1.6
HLA-DQA1*01:01/DQB1*05:01	126	140	DATDLFDFIAQSVKK	0.73								HLA-DQA1*01:02/DQB1*06:02	127	141	QRVNNHAGAIATCTA	2		HLA-DRB1*12:01	151	165	RNVEEVLRLLEAFQF	2.7		HLA-DRB1*04:05	145	159	DALAGMSSKIDYVKT	5.4
HLA-DQA1*01:01/DQB1*05:01	127	141	ATDLFDFIAQSVKKM	0.9								HLA-DQA1*01:02/DQB1*06:02	128	142	RVNNHAGAIATCTAD	1.2		HLA-DRB1*12:01	152	166	SVEEVLRLLEAFQFV	0.47		HLA-DRB4*01:01	149	163	GMSSKIDYVKTDFCN	2.7
HLA-DRB5*01:01	128	142	TDLFDFIAQSVKKMM	3.9								HLA-DQA1*05:01/DQB1*03:01	129	143	VNNHAGAIATCTADD	3.1		HLA-DRB1*12:01	153	167	VEEVLRLLEAFQFVE	0.1		HLA-DRB4*01:01	150	164	MSSKIDYVKTDFCNM	2
HLA-DRB5*01:01	129	143	DLFDFIAQSVKKMMS	7.5								HLA-DQA1*05:01/DQB1*02:01	130	144	NNHAGAIATCTADDI	0.64		HLA-DRB1*12:01	154	168	EEVLRLLEAFQFVEK	0.02		HLA-DRB4*01:01	151	165	SSKIDYVKTDFCNMS	1.4
HLA-DRB1*01:01	130	144	LFDFIAQSVKKMMSE	6.2								HLA-DQA1*05:01/DQB1*02:01	131	145	NHAGAIATCTADDIL	0.42		HLA-DRB1*12:01	155	169	EVLRLLEAFQFVEKH	0.31		HLA-DPA1*01:03/DPB1*04:01	152	166	SKIDYVKTDFCNMSL	2.3
HLA-DRB1*03:01	131	145	FDFIAQSVKKMMSEN	9.7								HLA-DQA1*05:01/DQB1*02:01	132	146	HAGAIATCTADDILT	0.24		HLA-DRB1*12:01	156	170	VLRLLEAFQFVEKHG	4.2		HLA-DPA1*01:03/DPB1*04:01	153	167	KIDYVKTDFCNMSLA	1.9
HLA-DRB1*04:01	133	147	FIAQSVKKMMSENAP	5.8								HLA-DQA1*05:01/DQB1*02:01	133	147	AGAIATCTADDILTD	0.09		HLA-DPA1*01:03/DPB1*02:01	157	171	LRLLEAFQFVEKHGE	6		HLA-DPA1*01:03/DPB1*04:01	154	168	IDYVKTDFCNMSLAD	8.8
HLA-DRB1*01:01	134	148	IAQSVKKMMSENAPD	1.9								HLA-DQA1*05:01/DQB1*02:01	134	148	GAIATCTADDILTDE	0.53		HLA-DRB1*11:01	158	172	RLLEAFQFVEKHGEV	1.8		HLA-DPA1*01:03/DPB1*04:01	162	176	CNMSLADNTFDGAYA	7.9
HLA-DRB1*01:01	135	149	AQSVKKMMSENAPDD	0.87								HLA-DQA1*05:01/DQB1*02:01	135	149	AIATCTADDILTDEK	3.9		HLA-DRB1*11:01	159	173	LLEAFQFVEKHGEVC	2.6		HLA-DPA1*01:03/DPB1*04:01	163	177	NMSLADNTFDGAYAI	7.7
HLA-DRB1*01:01	136	150	QSVKKMMSENAPDDL	3.3								HLA-DRB1*03:01	138	152	TCTADDILTDEKRDI	1.6		HLA-DRB1*11:01	160	174	LEAFQFVEKHGEVCP	1.5		HLA-DQA1*05:01/DQB1*03:01	165	179	SLADNTFDGAYAIEA	4.5
HLA-DQA1*03:01/DQB1*03:02	137	151	SVKKMMSENAPDDLE	3.9								HLA-DRB1*03:01	139	153	CTADDILTDEKRDIL	0.39		HLA-DRB1*11:01	161	175	EAFQFVEKHGEVCPA	3.1		HLA-DQA1*05:01/DQB1*03:01	166	180	LADNTFDGAYAIEAT	1.4
HLA-DQA1*03:01/DQB1*03:02	138	152	VKKMMSENAPDDLEK	3.2								HLA-DRB1*03:01	140	154	TADDILTDEKRDILV	0.23		HLA-DQA1*05:01/DQB1*03:01	162	176	AFQFVEKHGEVCPAN	4.8		HLA-DQA1*05:01/DQB1*03:01	167	181	ADNTFDGAYAIEATC	2.1
HLA-DRB1*04:05	139	153	KKMMSENAPDDLEKR	8.9								HLA-DRB1*03:01	141	155	ADDILTDEKRDILVK	0.1		HLA-DQA1*05:01/DQB1*03:01	163	177	FQFVEKHGEVCPANW	4.2		HLA-DQA1*05:01/DQB1*03:01	168	182	DNTFDGAYAIEATCH	1.5
HLA-DRB1*07:01	150	164	LEKRVPLGFTFSFPV	5.1								HLA-DRB1*03:01	142	156	DDILTDEKRDILVKY	0.46		HLA-DQA1*05:01/DQB1*03:01	164	178	QFVEKHGEVCPANWK	2.7		HLA-DQA1*05:01/DQB1*03:01	169	183	NTFDGAYAIEATCHA	5.2
HLA-DRB1*07:01	151	165	EKRVPLGFTFSFPVD	0.96								HLA-DRB1*03:01	143	157	DILTDEKRDILVKYL	2.9		HLA-DPA1*02:01/DPB1*14:01	165	179	FVEKHGEVCPANWKK	5.5		HLA-DRB1*04:01	170	184	TFDGAYAIEATCHAK	0.53
HLA-DRB1*07:01	152	166	KRVPLGFTFSFPVDQ	0.34								HLA-DPA1*02:01/DPB1*05:01	146	160	TDEKRDILVKYLIPQ	7.6		HLA-DRB5*01:01	173	187	CPANWKKGAPTMKPE	5.9		HLA-DRB1*04:01	171	185	FDGAYAIEATCHAKD	0.09
HLA-DRB1*07:01	153	167	RVPLGFTFSFPVDQK	0.18								HLA-DPA1*02:01/DPB1*05:01	147	161	DEKRDILVKYLIPQA	6.5		HLA-DRB5*01:01	174	188	PANWKKGAPTMKPEP	3.8		HLA-DRB1*04:01	172	186	DGAYAIEATCHAKDK	0.02
HLA-DRB1*07:01	154	168	VPLGFTFSFPVDQKA	1.3								HLA-DRB1*15:01	148	162	EKRDILVKYLIPQAL	6.4		HLA-DRB1*04:01	179	193	KGAPTMKPEPKASVE	6.2		HLA-DRB1*04:01	173	187	GAYAIEATCHAKDKV	0.37
HLA-DRB1*09:01	155	169	PLGFTFSFPVDQKAV	5.2								HLA-DRB1*15:01	149	163	KRDILVKYLIPQALQ	2.5		HLA-DRB1*04:01	180	194	GAPTMKPEPKASVEG	2.9		HLA-DRB1*04:01	174	188	AYAIEATCHAKDKVK	7.5
HLA-DRB3*02:02	164	178	VDQKAVNKGLLIKWT	8.8								HLA-DRB1*15:01	150	164	RDILVKYLIPQALQL	3.2		HLA-DRB1*04:01	181	195	APTMKPEPKASVEGY	2.3		HLA-DRB1*15:01	182	196	HAKDKVKCYSEVFRV	6.4
HLA-DQA1*01:02/DQB1*06:02	165	179	DQKAVNKGLLIKWTK	9								HLA-DRB1*01:01	151	165	DILVKYLIPQALQLH	2.4		HLA-DRB1*04:01	182	196	PTMKPEPKASVEGYF	6.6		HLA-DRB1*15:01	183	197	AKDKVKCYSEVFRVI	5.2
HLA-DQA1*01:02/DQB1*06:02	166	180	QKAVNKGLLIKWTKG	4.3								HLA-DRB4*01:01	152	166	ILVKYLIPQALQLHT	2.1		HLA-DQA1*01:02/DQB1*06:02	184	198	MKPEPKASVEGYFSK	5		HLA-DPA1*01:03/DPB1*04:01	184	198	KDKVKCYSEVFRVIK	3.6
HLA-DQA1*01:02/DQB1*06:02	167	181	KAVNKGLLIKWTKGF	4.7								HLA-DRB4*01:01	153	167	LVKYLIPQALQLHTE	0.66		HLA-DQA1*01:02/DQB1*06:02	185	199	KPEPKASVEGYFSKQ	2.4		HLA-DPA1*02:01/DPB1*01:01	185	199	DKVKCYSEVFRVIKP	1.9
HLA-DRB1*13:02	169	183	VNKGLLIKWTKGFST	9								HLA-DRB4*01:01	154	168	VKYLIPQALQLHTER	0.43								HLA-DPA1*01:03/DPB1*04:01	186	200	KVKCYSEVFRVIKPG	1.6
HLA-DRB1*13:02	170	184	NKGLLIKWTKGFSTK	3.9								HLA-DRB4*01:01	155	169	KYLIPQALQLHTERL	1.4								HLA-DPA1*01:03/DPB1*04:01	187	201	VKCYSEVFRVIKPGT	4.7
HLA-DRB1*07:01	171	185	KGLLIKWTKGFSTKN	2.4								HLA-DRB1*13:02	158	172	IPQALQLHTERLKVR	4.8								HLA-DRB1*01:01	189	203	CYSEVFRVIKPGTCF	3.2
HLA-DRB1*07:01	172	186	GLLIKWTKGFSTKNV	2.5								HLA-DRB1*13:02	159	173	PQALQLHTERLKVRQ	3.3								HLA-DRB1*01:01	190	204	YSEVFRVIKPGTCFV	1.9
HLA-DRB1*07:01	173	187	LLIKWTKGFSTKNVE	8.4								HLA-DPA1*02:01/DPB1*05:01	160	174	QALQLHTERLKVRQV	9.2								HLA-DRB1*01:01	191	205	SEVFRVIKPGTCFVL	2.3
HLA-DQA1*04:01/DQB1*04:02	174	188	LIKWTKGFSTKNVEG	3.6								HLA-DPA1*02:01/DPB1*05:01	161	175	ALQLHTERLKVRQVQ	6.6								HLA-DRB1*01:01	192	206	EVFRVIKPGTCFVLY	6.2
HLA-DQA1*04:01/DQB1*04:02	175	189	IKWTKGFSTKNVEGN	0.77								HLA-DQA1*04:01/DQB1*04:02	163	177	QLHTERLKVRQVQDK	5.9								HLA-DRB3*02:02	208	222	WCMTDKYNPNDEYHR	8.3
HLA-DQA1*04:01/DQB1*04:02	176	190	KWTKGFSTKNVEGND	0.42								HLA-DRB5*01:01	168	182	RLKVRQVQDKWKVTD	9.7								HLA-DRB3*02:02	209	223	CMTDKYNPNDEYHRT	3.2
HLA-DQA1*04:01/DQB1*04:02	177	191	WTKGFSTKNVEGNDV	0.64								HLA-DQA1*03:01/DQB1*03:02	173	187	QVQDKWKVTDMVDEI	9.6								HLA-DRB3*02:02	210	224	MTDKYNPNDEYHRTI	2.6
HLA-DQA1*04:01/DQB1*04:02	178	192	TKGFSTKNVEGNDVV	0.64								HLA-DQA1*03:01/DQB1*03:02	175	189	QDKWKVTDMVDEICG	9.3								HLA-DRB5*01:01	211	225	TDKYNPNDEYHRTIK	1.9
HLA-DQA1*04:01/DQB1*04:02	179	193	KGFSTKNVEGNDVVE	3.6								HLA-DQA1*01:01/DQB1*05:01	176	190	DKWKVTDMVDEICGD	4.9								HLA-DRB3*02:02	212	226	DKYNPNDEYHRTIKH	3.7
HLA-DRB3*02:02	181	195	FSTKNVEGNDVVELL	6.6								HLA-DQA1*01:01/DQB1*05:01	177	191	KWKVTDMVDEICGDF	4.7								HLA-DRB1*13:02	214	228	YNPNDEYHRTIKHRI	5.5
HLA-DRB3*02:02	182	196	STKNVEGNDVVELLQ	3.2								HLA-DRB1*03:01	182	196	DMVDEICGDFKVPPA	6.2								HLA-DRB1*13:02	215	229	NPNDEYHRTIKHRIE	0.67
HLA-DRB3*02:02	183	197	TKNVEGNDVVELLQA	2.2								HLA-DRB1*03:01	183	197	MVDEICGDFKVPPAH	3.6								HLA-DRB1*13:02	216	230	PNDEYHRTIKHRIEL	0.42
HLA-DQA1*01:02/DQB1*06:02	184	198	KNVEGNDVVELLQAS	6.4								HLA-DRB1*03:01	184	198	VDEICGDFKVPPAHI	3.5								HLA-DRB1*13:02	217	231	NDEYHRTIKHRIELG	0.22
HLA-DQA1*01:02/DQB1*06:02	185	199	NVEGNDVVELLQASL	6.6								HLA-DRB1*03:01	185	199	DEICGDFKVPPAHIT	8.2								HLA-DRB1*13:02	218	232	DEYHRTIKHRIELGD	1.7
HLA-DQA1*01:02/DQB1*06:02	186	200	VEGNDVVELLQASLR	3.4								HLA-DPA1*01:03/DPB1*04:01	197	211	HITDGLSNTDFVMYV	9.7								HLA-DQA1*04:01/DQB1*04:02	219	233	EYHRTIKHRIELGDG	6.6
HLA-DRB1*12:01	187	201	EGNDVVELLQASLRR	1.6								HLA-DPA1*01:03/DPB1*04:01	198	212	ITDGLSNTDFVMYVA	4.4								HLA-DQA1*04:01/DQB1*04:02	220	234	YHRTIKHRIELGDGL	8.9
HLA-DRB5*01:01	188	202	GNDVVELLQASLRRV	1.1								HLA-DPA1*01:03/DPB1*04:01	199	213	TDGLSNTDFVMYVAS	3.4								HLA-DQA1*04:01/DQB1*04:02	221	235	HRTIKHRIELGDGLP	7.3
HLA-DRB5*01:01	189	203	NDVVELLQASLRRVR	0.58								HLA-DQA1*01:02/DQB1*06:02	201	215	GLSNTDFVMYVASVP	8.2								HLA-DRB1*12:01	238	252	ETCKQVIEYMKQAGF	0.58
HLA-DRB5*01:01	190	204	DVVELLQASLRRVRV	2.9								HLA-DRB1*15:01	203	217	SNTDFVMYVASVPSE	4.4								HLA-DRB1*12:01	239	253	TCKQVIEYMKQAGFV	0.04
HLA-DPA1*01:03/DPB1*02:01	191	205	VVELLQASLRRVRVN	3.8								HLA-DQA1*03:01/DQB1*03:02	204	218	NTDFVMYVASVPSEE	1.9								HLA-DRB1*12:01	240	254	CKQVIEYMKQAGFVV	0.02
HLA-DRB1*13:02	192	206	VELLQASLRRVRVNV	4.4								HLA-DQA1*03:01/DQB1*03:02	205	219	TDFVMYVASVPSEEG	1.2								HLA-DRB1*12:01	241	255	KQVIEYMKQAGFVVE	0.01
HLA-DRB4*01:01	195	209	LQASLRRVRVNVNVV	7.5								HLA-DRB1*09:01	206	220	DFVMYVASVPSEEGV	0.87								HLA-DRB1*12:01	242	256	QVIEYMKQAGFVVEE	0.17
HLA-DRB3*02:02	196	210	QASLRRVRVNVNVVA	2.6								HLA-DRB1*09:01	207	221	FVMYVASVPSEEGVL	1.7								HLA-DRB1*01:01	243	257	VIEYMKQAGFVVEEA	0.37
HLA-DRB3*02:02	197	211	ASLRRVRVNVNVVAL	0.94								HLA-DRB1*09:01	208	222	VMYVASVPSEEGVLA	3.9								HLA-DRB1*01:01	244	258	IEYMKQAGFVVEEAI	1.4
HLA-DRB3*02:02	198	212	SLRRVRVNVNVVALC	1.5								HLA-DQA1*03:01/DQB1*03:02	219	233	GVLAWATTCQVFSDG	8								HLA-DQA1*01:02/DQB1*06:02	245	259	EYMKQAGFVVEEAID	0.81
HLA-DRB3*02:02	199	213	LRRVRVNVNVVALCN	0.91								HLA-DQA1*03:01/DQB1*03:02	220	234	VLAWATTCQVFSDGH	4.8								HLA-DQA1*01:02/DQB1*06:02	246	260	YMKQAGFVVEEAIDV	0.73
HLA-DRB3*02:02	200	214	RRVRVNVNVVALCND	1.1								HLA-DQA1*03:01/DQB1*03:02	221	235	LAWATTCQVFSDGHP	2.8								HLA-DRB1*01:01	247	261	MKQAGFVVEEAIDVI	0.67
HLA-DRB3*02:02	201	215	RVRVNVNVVALCNDT	1.6								HLA-DQA1*03:01/DQB1*03:02	222	236	AWATTCQVFSDGHPA	5.9								HLA-DRB1*01:01	248	262	KQAGFVVEEAIDVIS	0.27
HLA-DRB3*02:02	202	216	VRVNVNVVALCNDTV	6.8								HLA-DRB3*01:01	223	237	WATTCQVFSDGHPAV	8.8								HLA-DRB1*01:01	249	263	QAGFVVEEAIDVISQ	0.08
HLA-DRB1*12:01	204	218	VNVNVVALCNDTVGT	7.8								HLA-DRB3*01:01	224	238	ATTCQVFSDGHPAVG	3.1								HLA-DRB1*01:01	250	264	AGFVVEEAIDVISQF	0.57
HLA-DRB1*12:01	205	219	NVNVVALCNDTVGTL	9.2								HLA-DRB3*01:01	225	239	TTCQVFSDGHPAVGV	2.4								HLA-DRB1*01:01	251	265	GFVVEEAIDVISQFE	5.7
HLA-DRB1*12:01	210	224	ALCNDTVGTLVARYF	6.2								HLA-DQA1*05:01/DQB1*03:01	226	240	TCQVFSDGHPAVGVI	2.3								HLA-DQA1*03:01/DQB1*03:02	252	266	FVVEEAIDVISQFES	7.4
HLA-DRB1*12:01	211	225	LCNDTVGTLVARYFV	1.2								HLA-DQA1*05:01/DQB1*03:01	227	241	CQVFSDGHPAVGVIN	1.6								HLA-DQA1*03:01/DQB1*03:02	253	267	VVEEAIDVISQFESS	8.2
HLA-DRB1*12:01	212	226	CNDTVGTLVARYFVD	0.36								HLA-DQA1*05:01/DQB1*03:01	228	242	QVFSDGHPAVGVINI	1.3								HLA-DRB1*12:01	254	268	VEEAIDVISQFESSP	3.7
HLA-DRB1*12:01	213	227	NDTVGTLVARYFVDT	0.28								HLA-DQA1*05:01/DQB1*03:01	229	243	VFSDGHPAVGVINIP	6.3								HLA-DRB1*12:01	255	269	EEAIDVISQFESSPI	3.8
HLA-DPA1*01:03/DPB1*02:01	214	228	DTVGTLVARYFVDTD	0.84								HLA-DQA1*05:01/DQB1*03:01	230	244	FSDGHPAVGVINIPA	8.9								HLA-DRB1*15:01	256	270	EAIDVISQFESSPIK	0.48
HLA-DPA1*01:03/DPB1*02:01	215	229	TVGTLVARYFVDTDV	0.59								HLA-DQA1*05:01/DQB1*03:01	231	245	SDGHPAVGVINIPAA	6								HLA-DRB1*15:01	257	271	AIDVISQFESSPIKS	0.06
HLA-DPA1*01:03/DPB1*02:01	216	230	VGTLVARYFVDTDVQ	0.32								HLA-DQA1*01:02/DQB1*06:02	232	246	DGHPAVGVINIPAAN	4.1								HLA-DRB1*15:01	258	272	IDVISQFESSPIKSI	0.05
HLA-DQA1*01:01/DQB1*05:01	217	231	GTLVARYFVDTDVQV	0.61								HLA-DQA1*01:02/DQB1*06:02	233	247	GHPAVGVINIPAANI	4								HLA-DRB1*15:01	259	273	DVISQFESSPIKSIP	0.36
HLA-DRB3*01:01	218	232	TLVARYFVDTDVQVG	0.16								HLA-DRB1*12:01	234	248	HPAVGVINIPAANIA	2.2								HLA-DRB1*09:01	260	274	VISQFESSPIKSIPW	0.54
HLA-DRB3*01:01	219	233	LVARYFVDTDVQVGV	0.13								HLA-DRB1*12:01	235	249	PAVGVINIPAANIAS	0.97								HLA-DRB1*09:01	261	275	ISQFESSPIKSIPWY	0.64
HLA-DRB3*01:01	220	234	VARYFVDTDVQVGVI	0.15								HLA-DRB1*12:01	236	250	AVGVINIPAANIASR	0.6								HLA-DPA1*02:01/DPB1*01:01	262	276	SQFESSPIKSIPWYQ	2.4
HLA-DRB3*01:01	221	235	ARYFVDTDVQVGVII	0.45								HLA-DRB1*12:01	237	251	VGVINIPAANIASRY	2.4								HLA-DPA1*01:03/DPB1*02:01	266	280	SSPIKSIPWYQPLVG	9.4
HLA-DRB3*01:01	222	236	RYFVDTDVQVGVIIG	2.2								HLA-DQA1*01:02/DQB1*06:02	238	252	GVINIPAANIASRYD	2.6								HLA-DRB1*01:01	270	284	KSIPWYQPLVGDYSS	6.5
HLA-DQA1*05:01/DQB1*03:01	224	238	FVDTDVQVGVIIGTG	3								HLA-DQA1*01:02/DQB1*06:02	239	253	VINIPAANIASRYDQ	5.9								HLA-DRB1*01:01	271	285	SIPWYQPLVGDYSSL	4.8
HLA-DQA1*01:02/DQB1*06:02	225	239	VDTDVQVGVIIGTGS	1.5								HLA-DRB1*15:01	242	256	IPAANIASRYDQLVT	7.8								HLA-DRB1*01:01	272	286	IPWYQPLVGDYSSLQ	3
HLA-DQA1*01:02/DQB1*06:02	226	240	DTDVQVGVIIGTGSN	0.69								HLA-DRB1*15:01	243	257	PAANIASRYDQLVTR	3.2								HLA-DRB1*03:01	273	287	PWYQPLVGDYSSLQG	3.4
HLA-DQA1*01:02/DQB1*06:02	227	241	TDVQVGVIIGTGSNA	0.46								HLA-DRB1*15:01	244	258	AANIASRYDQLVTRV	2.4								HLA-DRB1*03:01	274	288	WYQPLVGDYSSLQGL	2.6
HLA-DQA1*01:02/DQB1*06:02	228	242	DVQVGVIIGTGSNAC	1.5								HLA-DRB1*15:01	245	259	ANIASRYDQLVTRVV	7.2								HLA-DRB1*03:01	275	289	YQPLVGDYSSLQGLR	1.6
HLA-DRB1*07:01	231	245	VGVIIGTGSNACYFE	8.1								HLA-DRB1*01:01	246	260	NIASRYDQLVTRVVT	2.6								HLA-DRB1*15:01	276	290	QPLVGDYSSLQGLRS	1.4
HLA-DRB5*01:01	238	252	GSNACYFERASAVTK	8.8								HLA-DRB1*01:01	247	261	IASRYDQLVTRVVTH	1								HLA-DRB1*01:01	277	291	PLVGDYSSLQGLRST	0.37
HLA-DRB5*01:01	239	253	SNACYFERASAVTKD	0.65								HLA-DRB1*01:01	248	262	ASRYDQLVTRVVTHE	0.56								HLA-DRB1*01:01	278	292	LVGDYSSLQGLRSTP	0.05
HLA-DRB5*01:01	240	254	NACYFERASAVTKDP	0.13								HLA-DRB1*01:01	249	263	SRYDQLVTRVVTHEM	2.2								HLA-DRB1*01:01	279	293	VGDYSSLQGLRSTPI	0.06
HLA-DRB5*01:01	241	255	ACYFERASAVTKDPA	0.07								HLA-DQA1*04:01/DQB1*04:02	250	264	RYDQLVTRVVTHEMA	7.9								HLA-DRB1*01:01	280	294	GDYSSLQGLRSTPIG	0.35
HLA-DRB5*01:01	242	256	CYFERASAVTKDPAV	0.54								HLA-DQA1*04:01/DQB1*04:02	251	265	YDQLVTRVVTHEMAH	3.2								HLA-DRB1*01:01	281	295	DYSSLQGLRSTPIGR	1.5
HLA-DRB5*01:01	243	257	YFERASAVTKDPAVS	1.7								HLA-DQA1*04:01/DQB1*04:02	252	266	DQLVTRVVTHEMAHA	3								HLA-DRB1*12:01	282	296	YSSLQGLRSTPIGRI	1.4
HLA-DRB3*01:01	244	258	FERASAVTKDPAVSA	3.7								HLA-DRB1*01:01	254	268	LVTRVVTHEMAHALG	5.5								HLA-DRB1*01:01	283	297	SSLQGLRSTPIGRIL	3.2
HLA-DRB3*01:01	245	259	ERASAVTKDPAVSAR	1.2								HLA-DRB1*01:01	255	269	VTRVVTHEMAHALGF	3.5								HLA-DPA1*02:01/DPB1*01:01	284	298	SLQGLRSTPIGRILT	5.4
HLA-DRB3*01:01	246	260	RASAVTKDPAVSARG	0.81								HLA-DRB1*01:01	256	270	TRVVTHEMAHALGFS	2.5								HLA-DPA1*03:01/DPB1*04:02	285	299	LQGLRSTPIGRILTN	3.7
HLA-DRB3*01:01	247	261	ASAVTKDPAVSARGN	0.69								HLA-DRB1*01:01	257	271	RVVTHEMAHALGFSG	7.6								HLA-DPA1*02:01/DPB1*01:01	286	300	QGLRSTPIGRILTNV	8.5
HLA-DRB3*01:01	248	262	SAVTKDPAVSARGNA	1.8								HLA-DRB1*09:01	258	272	VVTHEMAHALGFSGT	9.9								HLA-DPA1*01:03/DPB1*04:01	299	313	NVMCRVLEFVRLAPK	9.2
HLA-DPA1*02:01/DPB1*14:01	249	263	AVTKDPAVSARGNAV	7.3								HLA-DPA1*02:01/DPB1*01:01	263	277	MAHALGFSGTFFTEI	2.1								HLA-DPA1*02:01/DPB1*14:01	300	314	VMCRVLEFVRLAPKG	7
HLA-DRB1*07:01	250	264	VTKDPAVSARGNAVT	9.9								HLA-DPA1*01:03/DPB1*04:01	264	278	AHALGFSGTFFTEIL	0.74								HLA-DRB1*01:01	302	316	CRVLEFVRLAPKGTY	4
HLA-DQA1*05:01/DQB1*03:01	251	265	TKDPAVSARGNAVTP	4.7								HLA-DPA1*01:03/DPB1*04:01	265	279	HALGFSGTFFTEILV	0.54								HLA-DRB1*01:01	303	317	RVLEFVRLAPKGTYK	1.6
HLA-DQA1*05:01/DQB1*03:01	252	266	KDPAVSARGNAVTPI	4.8								HLA-DPA1*01:03/DPB1*04:01	266	280	ALGFSGTFFTEILVV	0.54								HLA-DRB1*01:01	304	318	VLEFVRLAPKGTYKA	1.2
HLA-DPA1*02:01/DPB1*14:01	255	269	AVSARGNAVTPINME	6.1								HLA-DPA1*01:03/DPB1*04:01	267	281	LGFSGTFFTEILVVT	1.6								HLA-DRB1*12:01	305	319	LEFVRLAPKGTYKAT	2.7
HLA-DRB1*04:05	263	277	VTPINMECGNFDSKY	9.8								HLA-DPA1*01:03/DPB1*04:01	268	282	GFSGTFFTEILVVTQ	4.2								HLA-DRB1*08:02	306	320	EFVRLAPKGTYKATE	1.2
HLA-DRB1*13:02	269	283	ECGNFDSKYKYALPI	7.4								HLA-DPA1*03:01/DPB1*04:02	269	283	FSGTFFTEILVVTQM	9.5								HLA-DRB1*08:02	307	321	FVRLAPKGTYKATEI	1.2
HLA-DRB1*13:02	270	284	CGNFDSKYKYALPIT	5.7								HLA-DPA1*01:03/DPB1*04:01	273	287	FFTEILVVTQMMNIR	9.4								HLA-DRB1*08:02	308	322	VRLAPKGTYKATEIL	2.4
HLA-DRB1*09:01	271	285	GNFDSKYKYALPITV	1.1								HLA-DPA1*01:03/DPB1*04:01	274	288	FTEILVVTQMMNIRG	5.3								HLA-DPA1*02:01/DPB1*01:01	310	324	LAPKGTYKATEILEE	2
HLA-DRB1*09:01	272	286	NFDSKYKYALPITVY	0.24								HLA-DPA1*01:03/DPB1*04:01	275	289	TEILVVTQMMNIRGK	2.3								HLA-DPA1*02:01/DPB1*01:01	311	325	APKGTYKATEILEEA	0.44
HLA-DRB1*09:01	273	287	FDSKYKYALPITVYD	0.02								HLA-DRB4*01:01	276	290	EILVVTQMMNIRGKD	4.7								HLA-DPA1*02:01/DPB1*01:01	312	326	PKGTYKATEILEEAA	0.19
HLA-DRB1*09:01	274	288	DSKYKYALPITVYDD	0.01								HLA-DRB1*04:01	277	291	ILVVTQMMNIRGKDF	7.1								HLA-DPA1*02:01/DPB1*05:01	313	327	KGTYKATEILEEAAE	0.09
HLA-DRB1*09:01	275	289	SKYKYALPITVYDDE	0.2								HLA-DRB1*12:01	279	293	VVTQMMNIRGKDFNV	7.2								HLA-DPA1*02:01/DPB1*01:01	314	328	GTYKATEILEEAAES	0.6
HLA-DQA1*05:01/DQB1*02:01	276	290	KYKYALPITVYDDEM	1.9								HLA-DPA1*01:03/DPB1*02:01	280	294	VTQMMNIRGKDFNVS	0.64								HLA-DPA1*02:01/DPB1*01:01	315	329	TYKATEILEEAAESL	3.6
HLA-DQA1*05:01/DQB1*02:01	277	291	YKYALPITVYDDEMD	0.37								HLA-DPA1*01:03/DPB1*02:01	281	295	TQMMNIRGKDFNVSV	0.09								HLA-DRB1*01:01	316	330	YKATEILEEAAESLV	6.2
HLA-DQA1*05:01/DQB1*02:01	278	292	KYALPITVYDDEMDA	0.18								HLA-DPA1*01:03/DPB1*02:01	282	296	QMMNIRGKDFNVSVI	0.07								HLA-DRB1*01:01	317	331	KATEILEEAAESLVV	3.2
HLA-DQA1*05:01/DQB1*02:01	279	293	YALPITVYDDEMDAI	0.2								HLA-DPA1*01:03/DPB1*02:01	283	297	MMNIRGKDFNVSVIN	0.04								HLA-DRB1*01:01	318	332	ATEILEEAAESLVVG	1.7
HLA-DQA1*01:01/DQB1*05:01	280	294	ALPITVYDDEMDAIT	0.21								HLA-DPA1*01:03/DPB1*02:01	284	298	MNIRGKDFNVSVINS	0.09								HLA-DRB1*09:01	319	333	TEILEEAAESLVVGG	1.8
HLA-DQA1*01:01/DQB1*05:01	281	295	LPITVYDDEMDAITP	0.7								HLA-DPA1*01:03/DPB1*02:01	285	299	NIRGKDFNVSVINSS	0.59								HLA-DRB1*09:01	320	334	EILEEAAESLVVGGQ	5.7
HLA-DQA1*05:01/DQB1*02:01	282	296	PITVYDDEMDAITPN	1.9								HLA-DPA1*02:01/DPB1*14:01	286	300	IRGKDFNVSVINSST	3.4								HLA-DQA1*01:02/DQB1*06:02	321	335	ILEEAAESLVVGGQL	8.7
HLA-DQA1*05:01/DQB1*02:01	283	297	ITVYDDEMDAITPNR	6.6								HLA-DRB1*09:01	287	301	RGKDFNVSVINSSTA	2								HLA-DQA1*01:02/DQB1*06:02	322	336	LEEAAESLVVGGQLG	5.4
HLA-DQA1*03:01/DQB1*03:02	284	298	TVYDDEMDAITPNRE	1.7								HLA-DRB1*04:01	288	302	GKDFNVSVINSSTAV	2								HLA-DQA1*01:02/DQB1*06:02	323	337	EEAAESLVVGGQLGI	9.1
HLA-DQA1*03:01/DQB1*03:02	285	299	VYDDEMDAITPNREN	0.45								HLA-DRB1*04:01	289	303	KDFNVSVINSSTAVA	5.7								HLA-DRB1*12:01	331	345	VGGQLGIFTPSFYIR	4.6
HLA-DQA1*03:01/DQB1*03:02	286	300	YDDEMDAITPNRENQ	0.13								HLA-DRB1*04:01	290	304	DFNVSVINSSTAVAK	2.4								HLA-DRB1*12:01	332	346	GGQLGIFTPSFYIRA	3.3
HLA-DQA1*03:01/DQB1*03:02	287	301	DDEMDAITPNRENQR	0.04								HLA-DRB1*04:01	291	305	FNVSVINSSTAVAKA	1.6								HLA-DPA1*01:03/DPB1*04:01	333	347	GQLGIFTPSFYIRAR	1.8
HLA-DRB1*03:01	288	302	DEMDAITPNRENQRQ	1.9								HLA-DQA1*01:02/DQB1*06:02	292	306	NVSVINSSTAVAKAR	0.06								HLA-DPA1*01:03/DPB1*04:01	334	348	QLGIFTPSFYIRARK	0.85
HLA-DRB1*03:01	289	303	EMDAITPNRENQRQE	1.2								HLA-DQA1*01:02/DQB1*06:02	293	307	VSVINSSTAVAKARE	0.01								HLA-DPA1*01:03/DPB1*02:01	335	349	LGIFTPSFYIRARKP	0.47
HLA-DRB1*13:02	290	304	MDAITPNRENQRQEK	0.52								HLA-DQA1*01:02/DQB1*06:02	294	308	SVINSSTAVAKAREQ	0.01								HLA-DPA1*01:03/DPB1*02:01	336	350	GIFTPSFYIRARKPS	0.85
HLA-DRB1*03:01	291	305	DAITPNRENQRQEKL	1.5								HLA-DQA1*01:02/DQB1*06:02	295	309	VINSSTAVAKAREQY	0.01								HLA-DRB1*13:02	337	351	IFTPSFYIRARKPSK	1.1
HLA-DRB1*03:01	292	306	AITPNRENQRQEKLV	5.4								HLA-DQA1*01:02/DQB1*06:02	296	310	INSSTAVAKAREQYG	0.41								HLA-DRB1*13:02	338	352	FTPSFYIRARKPSKQ	0.22
HLA-DPA1*01:03/DPB1*04:01	301	315	RQEKLVSGMYLGEIS	5.1								HLA-DQA1*01:02/DQB1*06:02	297	311	NSSTAVAKAREQYGC	4.1								HLA-DRB1*13:02	339	353	TPSFYIRARKPSKQA	0.09
HLA-DPA1*01:03/DPB1*04:01	302	316	QEKLVSGMYLGEISR	2.9								HLA-DQA1*05:01/DQB1*03:01	306	320	REQYGCGTLEYLEIE	9.9
HLA-DPA1*03:01/DPB1*04:02	303	317	EKLVSGMYLGEISRR	7.9								HLA-DRB4*01:01	310	324	GCGTLEYLEIEDQGG	4.7
HLA-DRB1*01:01	305	319	LVSGMYLGEISRRLI	4.5								HLA-DRB1*04:01	311	325	CGTLEYLEIEDQGGA	2.1
HLA-DRB1*01:01	306	320	VSGMYLGEISRRLIV	2.7								HLA-DRB1*04:01	312	326	GTLEYLEIEDQGGAG	0.93
HLA-DRB1*01:01	307	321	SGMYLGEISRRLIVH	1.7								HLA-DRB1*04:01	313	327	TLEYLEIEDQGGAGS	0.53
HLA-DRB1*01:01	308	322	GMYLGEISRRLIVHL	5.6								HLA-DRB1*04:01	314	328	LEYLEIEDQGGAGSA	2.4
HLA-DQA1*01:02/DQB1*06:02	310	324	YLGEISRRLIVHLAQ	9								HLA-DQA1*05:01/DQB1*03:01	317	331	LEIEDQGGAGSAGSH	5.1
HLA-DQA1*01:02/DQB1*06:02	311	325	LGEISRRLIVHLAQL	7.7								HLA-DQA1*05:01/DQB1*03:01	318	332	EIEDQGGAGSAGSHI	4.6
HLA-DQA1*01:02/DQB1*06:02	312	326	GEISRRLIVHLAQLG	5.5								HLA-DQA1*05:01/DQB1*03:01	319	333	IEDQGGAGSAGSHIK	5.7
HLA-DRB1*12:01	316	330	RRLIVHLAQLGCLPR	6.3								HLA-DQA1*01:02/DQB1*06:02	324	338	GAGSAGSHIKMRNAK	7.7
HLA-DRB1*11:01	335	349	GLCRPWAFESKHMGM	3								HLA-DQA1*01:02/DQB1*06:02	325	339	AGSAGSHIKMRNAKD	4.3
HLA-DRB1*11:01	336	350	LCRPWAFESKHMGMI	2.1								HLA-DQA1*01:02/DQB1*06:02	326	340	GSAGSHIKMRNAKDE	3.1
HLA-DRB1*11:01	337	351	CRPWAFESKHMGMIA	1.3								HLA-DRB1*04:05	327	341	SAGSHIKMRNAKDEL	7.1
HLA-DPA1*01:03/DPB1*02:01	338	352	RPWAFESKHMGMIAA	1.4								HLA-DRB1*04:05	328	342	AGSHIKMRNAKDELM	7.6
HLA-DPA1*01:03/DPB1*02:01	339	353	PWAFESKHMGMIAAD	0.98								HLA-DQA1*01:01/DQB1*05:01	329	343	GSHIKMRNAKDELMA	2.2
HLA-DPA1*01:03/DPB1*02:01	340	354	WAFESKHMGMIAADQ	2.9								HLA-DQA1*01:01/DQB1*05:01	330	344	SHIKMRNAKDELMAP	0.43
HLA-DQA1*05:01/DQB1*02:01	342	356	FESKHMGMIAADQMP	3.3								HLA-DQA1*01:01/DQB1*05:01	331	345	HIKMRNAKDELMAPA	0.31
HLA-DQA1*05:01/DQB1*02:01	343	357	ESKHMGMIAADQMPG	1.8								HLA-DQA1*01:01/DQB1*05:01	332	346	IKMRNAKDELMAPAA	2.5
HLA-DQA1*05:01/DQB1*02:01	344	358	SKHMGMIAADQMPGL	2.8								HLA-DQA1*01:02/DQB1*06:02	336	350	NAKDELMAPAAAAGY	6.6
HLA-DRB3*01:01	345	359	KHMGMIAADQMPGLQ	3.7								HLA-DQA1*01:02/DQB1*06:02	337	351	AKDELMAPAAAAGYY	5.3
HLA-DRB3*01:01	346	360	HMGMIAADQMPGLQF	3.3								HLA-DRB1*09:01	338	352	KDELMAPAAAAGYYS	3.1
HLA-DRB3*01:01	347	361	MGMIAADQMPGLQFT	3								HLA-DRB1*09:01	339	353	DELMAPAAAAGYYSA	2.5
HLA-DRB3*01:01	348	362	GMIAADQMPGLQFTR	5.6								HLA-DQA1*05:01/DQB1*03:01	340	354	ELMAPAAAAGYYSAL	6.8
HLA-DPA1*02:01/DPB1*05:01	354	368	QMPGLQFTRELIKRI	6.2								HLA-DQA1*05:01/DQB1*03:01	341	355	LMAPAAAAGYYSALT	6.5
HLA-DPA1*02:01/DPB1*05:01	355	369	MPGLQFTRELIKRIA	2.6								HLA-DQA1*05:01/DQB1*03:01	342	356	MAPAAAAGYYSALTM	8.7
HLA-DPA1*02:01/DPB1*05:01	356	370	PGLQFTRELIKRIAG	2.6								HLA-DRB1*09:01	346	360	AAAGYYSALTMAIFQ	5.2
HLA-DPA1*03:01/DPB1*04:02	357	371	GLQFTRELIKRIAGV	2.9								HLA-DRB1*09:01	347	361	AAGYYSALTMAIFQD	2.1
HLA-DRB1*01:01	360	374	FTRELIKRIAGVDVT	3.5								HLA-DRB1*09:01	348	362	AGYYSALTMAIFQDL	7.6
HLA-DRB1*01:01	361	375	TRELIKRIAGVDVTD	0.96								HLA-DPA1*01:03/DPB1*04:01	349	363	GYYSALTMAIFQDLG	3
HLA-DRB1*01:01	362	376	RELIKRIAGVDVTDM	1								HLA-DPA1*01:03/DPB1*04:01	350	364	YYSALTMAIFQDLGF	2.9
HLA-DQA1*05:01/DQB1*02:01	363	377	ELIKRIAGVDVTDMS	1.9								HLA-DPA1*01:03/DPB1*04:01	351	365	YSALTMAIFQDLGFY	3.1
HLA-DQA1*05:01/DQB1*02:01	364	378	LIKRIAGVDVTDMSD	0.66								HLA-DQA1*01:01/DQB1*05:01	352	366	SALTMAIFQDLGFYQ	3.3
HLA-DQA1*05:01/DQB1*02:01	365	379	IKRIAGVDVTDMSDL	0.94								HLA-DQA1*01:01/DQB1*05:01	353	367	ALTMAIFQDLGFYQA	2.4
HLA-DQA1*05:01/DQB1*02:01	366	380	KRIAGVDVTDMSDLH	2.8								HLA-DPA1*01:03/DPB1*04:01	354	368	LTMAIFQDLGFYQAD	4.7
HLA-DQA1*03:01/DQB1*03:02	367	381	RIAGVDVTDMSDLHT	7.9								HLA-DPA1*01:03/DPB1*04:01	355	369	TMAIFQDLGFYQADF	4.5
HLA-DQA1*01:01/DQB1*05:01	369	383	AGVDVTDMSDLHTIR	8.4								HLA-DPA1*01:03/DPB1*04:01	356	370	MAIFQDLGFYQADFS	3.6
HLA-DQA1*01:01/DQB1*05:01	370	384	GVDVTDMSDLHTIRE	4.1								HLA-DQA1*01:01/DQB1*05:01	357	371	AIFQDLGFYQADFSK	4.8
HLA-DRB1*04:05	371	385	VDVTDMSDLHTIRET	7.1								HLA-DQA1*01:01/DQB1*05:01	358	372	IFQDLGFYQADFSKA	2.8
HLA-DRB3*02:02	383	397	RETCCLVRNRAAQQG	3.7								HLA-DPA1*01:03/DPB1*04:01	359	373	FQDLGFYQADFSKAE	0.83
HLA-DRB3*02:02	384	398	ETCCLVRNRAAQQGA	1.8								HLA-DPA1*03:01/DPB1*04:02	360	374	QDLGFYQADFSKAEE	0.39
HLA-DRB3*02:02	385	399	TCCLVRNRAAQQGAV	1.6								HLA-DPA1*03:01/DPB1*04:02	361	375	DLGFYQADFSKAEEM	0.42
HLA-DRB3*02:02	386	400	CCLVRNRAAQQGAVF	4.5								HLA-DRB3*01:01	362	376	LGFYQADFSKAEEMP	1.1
HLA-DPA1*02:01/DPB1*14:01	387	401	CLVRNRAAQQGAVFT	7.5								HLA-DRB3*01:01	363	377	GFYQADFSKAEEMPW	2
HLA-DPA1*02:01/DPB1*14:01	388	402	LVRNRAAQQGAVFTA	3.8								HLA-DRB1*09:01	364	378	FYQADFSKAEEMPWG	4.6
HLA-DPA1*02:01/DPB1*14:01	389	403	VRNRAAQQGAVFTAA	2.9								HLA-DRB1*09:01	365	379	YQADFSKAEEMPWGR	2.3
HLA-DQA1*05:01/DQB1*03:01	390	404	RNRAAQQGAVFTAAP	1.7								HLA-DRB1*09:01	366	380	QADFSKAEEMPWGRN	1.8
HLA-DQA1*05:01/DQB1*03:01	391	405	NRAAQQGAVFTAAPM	1.8								HLA-DRB1*09:01	367	381	ADFSKAEEMPWGRNA	6.6
HLA-DQA1*05:01/DQB1*03:01	392	406	RAAQQGAVFTAAPML	4.9								HLA-DRB1*15:01	390	404	CMEQNITKWPAMFCN	4
HLA-DRB1*07:01	393	407	AAQQGAVFTAAPMLK	5								HLA-DRB1*15:01	391	405	MEQNITKWPAMFCNV	2.3
HLA-DRB1*07:01	394	408	AQQGAVFTAAPMLKT	3.7								HLA-DRB1*15:01	392	406	EQNITKWPAMFCNVS	1.8
HLA-DPA1*03:01/DPB1*04:02	395	409	QQGAVFTAAPMLKTR	1.4								HLA-DRB1*15:01	393	407	QNITKWPAMFCNVSV	5.9
HLA-DPA1*03:01/DPB1*04:02	396	410	QGAVFTAAPMLKTRT	0.82								HLA-DRB3*02:02	397	411	KWPAMFCNVSVDVVR	5.8
HLA-DPA1*03:01/DPB1*04:02	397	411	GAVFTAAPMLKTRTQ	0.54								HLA-DRB1*15:01	419	433	LGTCGIRGYSTPFSP	1.2
HLA-DPA1*03:01/DPB1*04:02	398	412	AVFTAAPMLKTRTQG	2.3								HLA-DRB1*15:01	420	434	GTCGIRGYSTPFSPY	0.6
HLA-DRB1*07:01	399	413	VFTAAPMLKTRTQGL	8.9								HLA-DRB1*15:01	421	435	TCGIRGYSTPFSPYW	0.7
HLA-DRB1*07:01	400	414	FTAAPMLKTRTQGLA	2.4								HLA-DRB1*15:01	422	436	CGIRGYSTPFSPYWQ	2.2
HLA-DRB1*07:01	401	415	TAAPMLKTRTQGLAT	1.7								HLA-DRB1*15:01	423	437	GIRGYSTPFSPYWQY	5.8
HLA-DRB1*07:01	402	416	AAPMLKTRTQGLATV	1.7								HLA-DRB1*07:01	430	444	PFSPYWQYFTNISLG	4.1
HLA-DRB1*08:02	403	417	APMLKTRTQGLATVA	3.7								HLA-DRB1*15:01	431	445	FSPYWQYFTNISLGG	2.1
HLA-DPA1*02:01/DPB1*14:01	404	418	PMLKTRTQGLATVAV	9								HLA-DRB1*15:01	432	446	SPYWQYFTNISLGGY	2
HLA-DPA1*02:01/DPB1*14:01	405	419	MLKTRTQGLATVAVD	4								HLA-DRB3*02:02	433	447	PYWQYFTNISLGGYS	1.4
HLA-DPA1*02:01/DPB1*14:01	406	420	LKTRTQGLATVAVDG	2.9								HLA-DRB3*02:02	434	448	YWQYFTNISLGGYSP	0.75
HLA-DQA1*03:01/DQB1*03:02	407	421	KTRTQGLATVAVDGS	1.6								HLA-DRB3*02:02	435	449	WQYFTNISLGGYSPF	1.6
HLA-DRB4*01:01	408	422	TRTQGLATVAVDGSV	0.42								HLA-DRB3*02:02	436	450	QYFTNISLGGYSPFL	5.3
HLA-DRB4*01:01	409	423	RTQGLATVAVDGSVY	0.19								HLA-DPA1*01:03/DPB1*02:01	447	461	SPFLDYCPFVIGYGD	6
HLA-DRB4*01:01	410	424	TQGLATVAVDGSVYE	0.11								HLA-DRB1*15:01	453	467	CPFVIGYGDGSCNQD	8.7
HLA-DRB4*01:01	411	425	QGLATVAVDGSVYEK	0.36								HLA-DQA1*01:01/DQB1*05:01	454	468	PFVIGYGDGSCNQDA	8.4
HLA-DRB3*01:01	412	426	GLATVAVDGSVYEKT	2.1								HLA-DQA1*05:01/DQB1*03:01	455	469	FVIGYGDGSCNQDAS	6.4
HLA-DRB3*01:01	413	427	LATVAVDGSVYEKTP	1.3								HLA-DQA1*05:01/DQB1*03:01	456	470	VIGYGDGSCNQDASL	7.4
HLA-DPA1*02:01/DPB1*01:01	414	428	ATVAVDGSVYEKTPS	1.1								HLA-DQA1*01:02/DQB1*06:02	460	474	GDGSCNQDASLATGF	4.3
HLA-DPA1*02:01/DPB1*01:01	415	429	TVAVDGSVYEKTPSF	1.1								HLA-DQA1*01:02/DQB1*06:02	461	475	DGSCNQDASLATGFF	2.7
HLA-DPA1*01:03/DPB1*02:01	416	430	VAVDGSVYEKTPSFQ	3.6								HLA-DQA1*01:02/DQB1*06:02	462	476	GSCNQDASLATGFFG	1.6
HLA-DRB5*01:01	417	431	AVDGSVYEKTPSFQR	3.8								HLA-DQA1*01:02/DQB1*06:02	463	477	SCNQDASLATGFFGA	7.5
HLA-DRB5*01:01	418	432	VDGSVYEKTPSFQRL	0.59								HLA-DRB1*04:01	469	483	SLATGFFGAFNVFSD	7.6
HLA-DRB5*01:01	419	433	DGSVYEKTPSFQRLY	0.24								HLA-DRB1*04:05	470	484	LATGFFGAFNVFSDA	3.6
HLA-DRB5*01:01	420	434	GSVYEKTPSFQRLYQ	0.13								HLA-DRB1*04:05	471	485	ATGFFGAFNVFSDAA	1.7
HLA-DRB5*01:01	421	435	SVYEKTPSFQRLYQE	0.8								HLA-DRB1*04:05	472	486	TGFFGAFNVFSDAAR	1.3
HLA-DRB1*07:01	435	449	ECITSILGSTSNVKV	8.9								HLA-DRB1*04:05	473	487	GFFGAFNVFSDAARC	4.3
HLA-DRB1*07:01	436	450	CITSILGSTSNVKVV	2.7								HLA-DRB5*01:01	474	488	FFGAFNVFSDAARCI	6.8
HLA-DRB1*07:01	437	451	ITSILGSTSNVKVVL	2.6								HLA-DRB5*01:01	475	489	FGAFNVFSDAARCID	4
HLA-DRB1*07:01	438	452	TSILGSTSNVKVVLQ	1.9								HLA-DRB3*01:01	476	490	GAFNVFSDAARCIDG	3.9
HLA-DRB1*07:01	439	453	SILGSTSNVKVVLQK	8								HLA-DRB3*01:01	477	491	AFNVFSDAARCIDGA	3.5
HLA-DQA1*01:02/DQB1*06:02	440	454	ILGSTSNVKVVLQKD	4.2								HLA-DRB3*01:01	478	492	FNVFSDAARCIDGAF	7.5
HLA-DQA1*01:02/DQB1*06:02	441	455	LGSTSNVKVVLQKDG	1.9								HLA-DRB1*13:02	486	500	RCIDGAFRPKNRTAA	3.7
HLA-DQA1*01:02/DQB1*06:02	442	456	GSTSNVKVVLQKDGS	1.8								HLA-DRB1*13:02	487	501	CIDGAFRPKNRTAAD	0.26
HLA-DQA1*01:02/DQB1*06:02	443	457	STSNVKVVLQKDGSG	1.7								HLA-DRB1*13:02	488	502	IDGAFRPKNRTAADG	0.09
HLA-DRB4*01:01	444	458	TSNVKVVLQKDGSGV	1.7								HLA-DRB1*13:02	489	503	DGAFRPKNRTAADGY	0.05
HLA-DRB4*01:01	445	459	SNVKVVLQKDGSGVG	0.81								HLA-DRB1*13:02	490	504	GAFRPKNRTAADGYY	0.34
HLA-DRB4*01:01	446	460	NVKVVLQKDGSGVGA	0.57								HLA-DRB1*13:02	491	505	AFRPKNRTAADGYYA	6.1
HLA-DRB4*01:01	447	461	VKVVLQKDGSGVGAA	2.1								HLA-DPA1*02:01/DPB1*14:01	492	506	FRPKNRTAADGYYAG	4.5
HLA-DRB1*04:01	448	462	KVVLQKDGSGVGAAM	3.4								HLA-DPA1*02:01/DPB1*14:01	493	507	RPKNRTAADGYYAGL	3.2
												HLA-DPA1*02:01/DPB1*14:01	494	508	PKNRTAADGYYAGLC	7.9
												HLA-DQA1*05:01/DQB1*03:01	498	512	TAADGYYAGLCANVR	3
												HLA-DQA1*05:01/DQB1*03:01	499	513	AADGYYAGLCANVRC	4.8
												HLA-DQA1*05:01/DQB1*03:01	500	514	ADGYYAGLCANVRCD	2.6
												HLA-DRB5*01:01	501	515	DGYYAGLCANVRCDT	2.2
												HLA-DRB5*01:01	502	516	GYYAGLCANVRCDTA	7.8
												HLA-DRB3*01:01	506	520	GLCANVRCDTATRTY	9.6
												HLA-DRB3*01:01	507	521	LCANVRCDTATRTYS	7
												HLA-DRB3*01:01	508	522	CANVRCDTATRTYSV	6.7
												HLA-DRB3*01:01	509	523	ANVRCDTATRTYSVQ	6.6
												HLA-DQA1*04:01/DQB1*04:02	512	526	RCDTATRTYSVQVCG	9.4
												HLA-DQA1*04:01/DQB1*04:02	513	527	CDTATRTYSVQVCGS	3.3
												HLA-DQA1*04:01/DQB1*04:02	514	528	DTATRTYSVQVCGSM	4
												HLA-DRB5*01:01	525	539	CGSMDYVNCTPGLRV	2.7
												HLA-DRB5*01:01	526	540	GSMDYVNCTPGLRVE	0.96
												HLA-DRB5*01:01	527	541	SMDYVNCTPGLRVEL	1.2
												HLA-DRB5*01:01	528	542	MDYVNCTPGLRVELS	5.1
												HLA-DRB1*04:01	532	546	NCTPGLRVELSTVSS	6.8
												HLA-DRB1*04:01	533	547	CTPGLRVELSTVSSA	2.7
												HLA-DRB1*04:01	534	548	TPGLRVELSTVSSAF	3.1
												HLA-DPA1*02:01/DPB1*14:01	535	549	PGLRVELSTVSSAFE	7
												HLA-DQA1*03:01/DQB1*03:02	536	550	GLRVELSTVSSAFEE	1.9
												HLA-DQA1*03:01/DQB1*03:02	537	551	LRVELSTVSSAFEEG	1.1
												HLA-DQA1*03:01/DQB1*03:02	538	552	RVELSTVSSAFEEGG	0.71
												HLA-DQA1*03:01/DQB1*03:02	539	553	VELSTVSSAFEEGGY	2.9
												HLA-DPA1*01:03/DPB1*02:01	545	559	SSAFEEGGYITCPPY	8.9
												HLA-DRB1*04:05	548	562	FEEGGYITCPPYVEV	6.1
												HLA-DRB1*04:05	549	563	EEGGYITCPPYVEVC	9.5
												HLA-DRB1*04:05	550	564	EGGYITCPPYVEVCQ	6.9
												HLA-DRB5*01:01	555	569	TCPPYVEVCQANVKG	4.2
												HLA-DRB5*01:01	556	570	CPPYVEVCQANVKGA	1.5
												HLA-DRB5*01:01	557	571	PPYVEVCQANVKGAK	0.77
												HLA-DRB5*01:01	558	572	PYVEVCQANVKGAKD	3.8
												HLA-DQA1*01:02/DQB1*06:02	559	573	YVEVCQANVKGAKDF	4.2
												HLA-DQA1*01:02/DQB1*06:02	561	575	EVCQANVKGAKDFAG	9.5
												HLA-DQA1*01:02/DQB1*06:02	562	576	VCQANVKGAKDFAGD	1.8
												HLA-DQA1*01:02/DQB1*06:02	563	577	CQANVKGAKDFAGDS	1.1
												HLA-DQA1*01:01/DQB1*05:01	564	578	QANVKGAKDFAGDSD	0.61
												HLA-DQA1*01:02/DQB1*06:02	565	579	ANVKGAKDFAGDSDS	1.6
												HLA-DQA1*01:02/DQB1*06:02	566	580	NVKGAKDFAGDSDSS	6.6
												HLA-DRB3*01:01	567	581	VKGAKDFAGDSDSSS	7.8
												HLA-DRB1*04:01	568	582	KGAKDFAGDSDSSSS	0.5
												HLA-DRB1*04:01	569	583	GAKDFAGDSDSSSSA	0.09
												HLA-DRB1*04:01	570	584	AKDFAGDSDSSSSAG	0.04
												HLA-DRB1*04:01	571	585	KDFAGDSDSSSSAGD	0.28
												HLA-DRB1*04:01	572	586	DFAGDSDSSSSAGDA	8.5
												HLA-DQA1*03:01/DQB1*03:02	574	588	AGDSDSSSSAGDAAD	6.8
												HLA-DQA1*03:01/DQB1*03:02	575	589	GDSDSSSSAGDAADR	3.7
												HLA-DQA1*03:01/DQB1*03:02	576	590	DSDSSSSAGDAADRA	3.3
												HLA-DQA1*03:01/DQB1*03:02	577	591	SDSSSSAGDAADRAA	3
												HLA-DQA1*03:01/DQB1*03:02	578	592	DSSSSAGDAADRAAM	6.4
												HLA-DQA1*05:01/DQB1*02:01	579	593	SSSSAGDAADRAAMQ	6.1
												HLA-DQA1*03:01/DQB1*03:02	580	594	SSSAGDAADRAAMQR	9.9
												HLA-DQA1*01:01/DQB1*05:01	586	600	AADRAAMQRWNDRMA	8.4
												HLA-DQA1*01:01/DQB1*05:01	587	601	ADRAAMQRWNDRMAG	1.7
												HLA-DQA1*01:01/DQB1*05:01	588	602	DRAAMQRWNDRMAGL	1.3
												HLA-DQA1*01:01/DQB1*05:01	589	603	RAAMQRWNDRMAGLA	0.74
												HLA-DQA1*01:01/DQB1*05:01	590	604	AAMQRWNDRMAGLAT	3.3
												HLA-DRB1*08:02	591	605	AMQRWNDRMAGLATA	7.9
												HLA-DRB1*08:02	592	606	MQRWNDRMAGLATAA	5.3
												HLA-DQA1*01:02/DQB1*06:02	593	607	QRWNDRMAGLATAAM	7.6
												HLA-DQA1*01:02/DQB1*06:02	594	608	RWNDRMAGLATAAMV	5.8
												HLA-DPA1*02:01/DPB1*14:01	595	609	WNDRMAGLATAAMVL	7.8
												c

## Sheet: Table S3
Table S3. The original HTL prediction results of HbR, KMP-11, Gp63, TSA, and SMT identified by IEDB
HbR									KMP-11									Gp63									TSA									SMT
allele	start	end	length	core_peptide	peptide	score	percentile rank		allele	start	end	length	core_peptide	peptide	score	percentile rank		allele	start	end	length	core_peptide	peptide	score	percentile rank		allele	start	end	length	core_peptide	peptide	score	percentile rank		allele	start	end	length	core_peptide	peptide	score	percentile rank
HLA-DRB1*12:01	63	77	15	VRMLPSFVY	RPSTVRMLPSFVYTS	0.9365	0.01		HLA-DPA1*02:01/DPB1*05:01	43	57	15	EHYEKFERM	EMKEHYEKFERMIKE	0.3266	0.01		HLA-DQA1*01:02/DQB1*06:02	90	104	15	SAPTVVRAA	RPGSAPTVVRAANWG	0.8704	0.01		HLA-DRB1*12:01	154	168	15	LRLLEAFQF	EEVLRLLEAFQFVEK	0.9125	0.02		HLA-DPA1*02:01/DPB1*05:01	75	89	15	YAGETFFES	APRYAGETFFESLAR	0.3487	0.01
HLA-DRB1*09:01	274	288	15	YKYALPITV	DSKYKYALPITVYDD	0.9398	0.01		HLA-DPA1*02:01/DPB1*01:01	43	57	15	EHYEKFERM	EMKEHYEKFERMIKE	0.4358	0.04		HLA-DQA1*01:02/DQB1*06:02	295	309	15	NSSTAVAKA	VINSSTAVAKAREQY	0.8908	0.01		HLA-DRB1*12:01	153	167	15	LRLLEAFQF	VEEVLRLLEAFQFVE	0.8524	0.1		HLA-DPA1*03:01/DPB1*04:02	75	89	15	YAGETFFES	APRYAGETFFESLAR	0.7474	0.01
HLA-DRB1*12:01	64	78	15	VRMLPSFVY	PSTVRMLPSFVYTSD	0.9564	0.01		HLA-DPA1*02:01/DPB1*05:01	42	56	15	EHYEKFERM	PEMKEHYEKFERMIK	0.2557	0.06		HLA-DQA1*01:02/DQB1*06:02	293	307	15	NSSTAVAKA	VSVINSSTAVAKARE	0.9184	0.01		HLA-DRB3*01:01	127	141	15	FIIDPNGMV	YRGLFIIDPNGMVRQ	0.7736	0.19		HLA-DRB1*12:01	241	255	15	IEYMKQAGF	KQVIEYMKQAGFVVE	0.9321	0.01
HLA-DRB1*12:01	65	79	15	VRMLPSFVY	STVRMLPSFVYTSDP	0.897	0.02		HLA-DRB1*12:01	78	92	15	LEQQKAAQY	AELLEQQKAAQYPSK	0.8722	0.07		HLA-DQA1*01:02/DQB1*06:02	294	308	15	NSSTAVAKA	SVINSSTAVAKAREQ	0.9369	0.01		HLA-DQA1*01:01/DQB1*05:01	53	67	15	IIAFSENVS	PTEIIAFSENVSRFN	0.0617	0.21		HLA-DRB1*08:02	69	83	15	FHFAPRYAG	GQNFHFAPRYAGETF	0.9548	0.01
HLA-DRB1*09:01	273	287	15	YKYALPITV	FDSKYKYALPITVYD	0.9075	0.02		HLA-DPA1*02:01/DPB1*01:01	42	56	15	EHYEKFERM	PEMKEHYEKFERMIK	0.3821	0.09		HLA-DRB1*04:01	75	89	15	YVTLDTAAA	GLPYVTLDTAAAADR	0.9779	0.01		HLA-DRB3*01:01	128	142	15	FIIDPNGMV	RGLFIIDPNGMVRQI	0.7558	0.22		HLA-DRB1*08:02	68	82	15	FHFAPRYAG	WGQNFHFAPRYAGET	0.9556	0.01
HLA-DRB1*12:01	62	76	15	VRMLPSFVY	GRPSTVRMLPSFVYT	0.9103	0.02		HLA-DRB1*12:01	77	91	15	LEQQKAAQY	FAELLEQQKAAQYPS	0.8413	0.1		HLA-DRB1*04:01	74	88	15	YVTLDTAAA	VGLPYVTLDTAAAAD	0.9658	0.02		HLA-DRB1*12:01	15	29	15	VALMPNGSF	FEEVALMPNGSFKKI	0.7527	0.31		HLA-DRB1*11:01	68	82	15	FHFAPRYAG	WGQNFHFAPRYAGET	0.9857	0.01
HLA-DQA1*03:01/DQB1*03:02	287	301	15	MDAITPNRE	DDEMDAITPNRENQR	0.0533	0.04		HLA-DRB1*11:01	47	61	15	FERMIKEHT	HYEKFERMIKEHTEK	0.9477	0.13		HLA-DQA1*03:01/DQB1*03:02	75	89	15	YVTLDTAAA	GLPYVTLDTAAAADR	0.0546	0.04		HLA-DRB1*12:01	14	28	15	VALMPNGSF	PFEEVALMPNGSFKK	0.7532	0.31		HLA-DRB1*11:01	69	83	15	FHFAPRYAG	GQNFHFAPRYAGETF	0.9861	0.01
HLA-DRB1*07:01	274	288	15	YKYALPITV	DSKYKYALPITVYDD	0.9493	0.06		HLA-DRB1*11:01	48	62	15	FERMIKEHT	YEKFERMIKEHTEKF	0.9366	0.21		HLA-DPA1*01:03/DPB1*02:01	283	297	15	IRGKDFNVS	MMNIRGKDFNVSVIN	0.9464	0.04		HLA-DRB1*12:01	155	169	15	LRLLEAFQF	EVLRLLEAFQFVEKH	0.7562	0.31		HLA-DPA1*02:01/DPB1*01:01	75	89	15	YAGETFFES	APRYAGETFFESLAR	0.4965	0.02
HLA-DRB5*01:01	241	255	15	FERASAVTK	ACYFERASAVTKDPA	0.8546	0.07		HLA-DRB1*12:01	76	90	15	LEQQKAAQY	KFAELLEQQKAAQYP	0.7778	0.24		HLA-DRB1*04:01	570	584	15	FAGDSDSSS	AKDFAGDSDSSSSAG	0.96	0.04		HLA-DRB1*11:01	84	98	15	WTLQDRKKG	HLQWTLQDRKKGGLG	0.9144	0.32		HLA-DPA1*03:01/DPB1*04:02	74	88	15	YAGETFFES	FAPRYAGETFFESLA	0.6704	0.02
HLA-DRB5*01:01	93	107	15	FRVLRVSLR	GTNFRVLRVSLRGGK	0.8358	0.09		HLA-DPA1*02:01/DPB1*05:01	44	58	15	EHYEKFERM	MKEHYEKFERMIKEH	0.1819	0.26		HLA-DRB1*13:02	489	503	15	FRPKNRTAA	DGAFRPKNRTAADGY	0.8303	0.05		HLA-DQA1*01:01/DQB1*05:01	52	66	15	IIAFSENVS	CPTEIIAFSENVSRF	0.0444	0.42		HLA-DPA1*01:03/DPB1*04:01	75	89	15	YAGETFFES	APRYAGETFFESLAR	0.8738	0.02
HLA-DPA1*02:01/DPB1*14:01	274	288	15	YKYALPITV	DSKYKYALPITVYDD	0.3982	0.1		HLA-DRB5*01:01	74	88	15	FAELLEQQK	KQKFAELLEQQKAAQ	0.6984	0.32		HLA-DRB1*08:02	75	89	15	YVTLDTAAA	GLPYVTLDTAAAADR	0.9171	0.05		HLA-DRB3*01:01	126	140	15	FIIDPNGMV	AYRGLFIIDPNGMVR	0.682	0.45		HLA-DRB1*12:01	240	254	15	IEYMKQAGF	CKQVIEYMKQAGFVV	0.9059	0.02
HLA-DRB1*01:01	274	288	15	YKYALPITV	DSKYKYALPITVYDD	0.9678	0.1		HLA-DQA1*01:01/DQB1*05:01	25	39	15	AKFFADKPD	EQNAKFFADKPDEST	0.0506	0.33		HLA-DQA1*01:02/DQB1*06:02	20	34	15	AAGAAVIAA	RLAAAGAAVIAAVGT	0.8448	0.06		HLA-DRB1*12:01	152	166	15	LRLLEAFQF	SVEEVLRLLEAFQFV	0.7166	0.47		HLA-DRB1*04:01	172	186	15	YAIEATCHA	DGAYAIEATCHAKDK	0.9645	0.02
HLA-DRB4*01:01	410	424	15	LATVAVDGS	TQGLATVAVDGSVYE	0.8571	0.11		HLA-DPA1*02:01/DPB1*01:01	41	55	15	EHYEKFERM	SPEMKEHYEKFERMI	0.2709	0.34		HLA-DQA1*01:02/DQB1*06:02	89	103	15	SAPTVVRAA	RRPGSAPTVVRAANW	0.8462	0.06		HLA-DRB1*11:01	83	97	15	WTLQDRKKG	AHLQWTLQDRKKGGL	0.8836	0.56		HLA-DRB1*11:01	67	81	15	FHFAPRYAG	GWGQNFHFAPRYAGE	0.9769	0.02
HLA-DQA1*03:01/DQB1*03:02	286	300	15	MDAITPNRE	YDDEMDAITPNRENQ	0.0433	0.13		HLA-DRB1*08:02	47	61	15	FERMIKEHT	HYEKFERMIKEHTEK	0.8147	0.34		HLA-DQA1*01:02/DQB1*06:02	292	306	15	NSSTAVAKA	NVSVINSSTAVAKAR	0.8483	0.06		HLA-DRB1*15:01	27	41	15	LAAYKGKWV	KKISLAAYKGKWVVL	0.7933	0.59		HLA-DPA1*02:01/DPB1*01:01	74	88	15	YAGETFFES	FAPRYAGETFFESLA	0.4321	0.04
HLA-DRB5*01:01	420	434	15	YEKTPSFQR	GSVYEKTPSFQRLYQ	0.7954	0.13		HLA-DPA1*03:01/DPB1*04:02	43	57	15	EHYEKFERM	EMKEHYEKFERMIKE	0.402	0.38		HLA-DPA1*01:03/DPB1*02:01	282	296	15	IRGKDFNVS	QMMNIRGKDFNVSVI	0.9287	0.07		HLA-DRB1*15:01	28	42	15	LAAYKGKWV	KISLAAYKGKWVVLF	0.7825	0.6		HLA-DRB1*12:01	239	253	15	IEYMKQAGF	TCKQVIEYMKQAGFV	0.891	0.04
HLA-DRB5*01:01	240	254	15	FERASAVTK	NACYFERASAVTKDP	0.7961	0.13		HLA-DQA1*01:01/DQB1*05:01	24	38	15	AKFFADKPD	QEQNAKFFADKPDES	0.046	0.4		HLA-DQA1*01:02/DQB1*06:02	88	102	15	SAPTVVRAA	DRRPGSAPTVVRAAN	0.8223	0.08		HLA-DRB3*01:01	101	115	15	MLADKTKSI	AIPMLADKTKSIARA	0.612	0.64		HLA-DRB1*08:02	67	81	15	FHFAPRYAG	GWGQNFHFAPRYAGE	0.9231	0.04
HLA-DRB3*01:01	219	233	15	YFVDTDVQV	LVARYFVDTDVQVGV	0.8598	0.13		HLA-DPA1*01:03/DPB1*04:01	43	57	15	EHYEKFERM	EMKEHYEKFERMIKE	0.4761	0.43		HLA-DRB1*04:01	76	90	15	YVTLDTAAA	LPYVTLDTAAAADRR	0.9446	0.08		HLA-DQA1*01:01/DQB1*05:01	51	65	15	IIAFSENVS	VCPTEIIAFSENVSR	0.0378	0.66		HLA-DPA1*02:01/DPB1*05:01	74	88	15	YAGETFFES	FAPRYAGETFFESLA	0.2664	0.05
HLA-DRB3*01:01	220	234	15	YFVDTDVQV	VARYFVDTDVQVGVI	0.8343	0.15		HLA-DPA1*02:01/DPB1*01:01	44	58	15	EHYEKFERM	MKEHYEKFERMIKEH	0.251	0.44		HLA-DQA1*05:01/DQB1*02:01	133	147	15	IATCTADDI	AGAIATCTADDILTD	0.7959	0.09		HLA-DRB1*11:01	82	96	15	WTLQDRKKG	YAHLQWTLQDRKKGG	0.8453	0.69		HLA-DRB1*15:01	258	272	15	ISQFESSPI	IDVISQFESSPIKSI	0.9388	0.05
HLA-DRB1*07:01	273	287	15	YKYALPITV	FDSKYKYALPITVYD	0.9144	0.15		HLA-DRB1*08:02	48	62	15	FERMIKEHT	YEKFERMIKEHTEKF	0.7873	0.5		HLA-DQA1*01:02/DQB1*06:02	19	33	15	AAGAAVIAA	VRLAAAGAAVIAAVG	0.8061	0.09		HLA-DRB1*15:01	26	40	15	LAAYKGKWV	FKKISLAAYKGKWVV	0.7486	0.7		HLA-DRB1*01:01	278	292	15	YSSLQGLRS	LVGDYSSLQGLRSTP	0.9766	0.05
HLA-DRB5*01:01	92	106	15	FRVLRVSLR	GGTNFRVLRVSLRGG	0.7864	0.16		HLA-DPA1*01:03/DPB1*04:01	42	56	15	EHYEKFERM	PEMKEHYEKFERMIK	0.4079	0.54		HLA-DRB1*13:02	488	502	15	FRPKNRTAA	IDGAFRPKNRTAADG	0.8065	0.09		HLA-DRB3*01:01	100	114	15	MLADKTKSI	MAIPMLADKTKSIAR	0.583	0.72		HLA-DPA1*01:03/DPB1*04:01	74	88	15	YAGETFFES	FAPRYAGETFFESLA	0.8189	0.06
HLA-DRB3*01:01	218	232	15	YFVDTDVQV	TLVARYFVDTDVQVG	0.8253	0.16		HLA-DQA1*04:01/DQB1*04:02	2	16	15	YEEFSAKLD	ATTYEEFSAKLDRLD	0.2695	0.57		HLA-DPA1*01:03/DPB1*02:01	281	295	15	IRGKDFNVS	TQMMNIRGKDFNVSV	0.8994	0.09		HLA-DRB1*12:01	16	30	15	VALMPNGSF	EEVALMPNGSFKKIS	0.6438	0.75		HLA-DRB1*15:01	257	271	15	ISQFESSPI	AIDVISQFESSPIKS	0.9369	0.06
HLA-DQA1*05:01/DQB1*02:01	278	292	15	PITVYDDEM	KYALPITVYDDEMDA	0.7328	0.18		HLA-DRB5*01:01	73	87	15	FAELLEQQK	FKQKFAELLEQQKAA	0.6097	0.57		HLA-DPA1*01:03/DPB1*02:01	284	298	15	IRGKDFNVS	MNIRGKDFNVSVINS	0.9068	0.09		HLA-DRB3*02:02	139	153	15	ITVNDMPVG	VRQITVNDMPVGRNV	0.5426	0.79		HLA-DRB1*01:01	279	293	15	YSSLQGLRS	VGDYSSLQGLRSTPI	0.9749	0.06
HLA-DRB1*07:01	153	167	15	LGFTFSFPV	RVPLGFTFSFPVDQK	0.8952	0.18		HLA-DPA1*02:01/DPB1*05:01	73	87	15	KFAELLEQQ	FKQKFAELLEQQKAA	0.149	0.62		HLA-DRB1*04:01	569	583	15	FAGDSDSSS	GAKDFAGDSDSSSSA	0.9408	0.09		HLA-DRB1*15:01	53	67	15	IIAFSENVS	PTEIIAFSENVSRFN	0.7317	0.81		HLA-DRB1*13:02	69	83	15	FHFAPRYAG	GQNFHFAPRYAGETF	0.8097	0.07
HLA-DRB4*01:01	409	423	15	LATVAVDGS	RTQGLATVAVDGSVY	0.7778	0.19		HLA-DPA1*03:01/DPB1*04:02	42	56	15	EHYEKFERM	PEMKEHYEKFERMIK	0.3427	0.62		HLA-DRB1*03:01	141	155	15	ILTDEKRDI	ADDILTDEKRDILVK	0.9507	0.1		HLA-DRB3*01:01	129	143	15	FIIDPNGMV	GLFIIDPNGMVRQIT	0.5289	0.82		HLA-DRB1*11:01	70	84	15	FHFAPRYAG	QNFHFAPRYAGETFF	0.9581	0.08
HLA-DQA1*05:01/DQB1*02:01	279	293	15	PITVYDDEM	YALPITVYDDEMDAI	0.7204	0.2		HLA-DRB1*13:02	45	59	15	YEKFERMIK	KEHYEKFERMIKEHT	0.6485	0.65		HLA-DRB1*01:01	75	89	15	YVTLDTAAA	GLPYVTLDTAAAADR	0.9641	0.11		HLA-DRB3*02:02	138	152	15	ITVNDMPVG	MVRQITVNDMPVGRN	0.4996	0.9		HLA-DRB1*01:01	249	263	15	FVVEEAIDV	QAGFVVEEAIDVISQ	0.9701	0.08
HLA-DRB1*09:01	275	289	15	YKYALPITV	SKYKYALPITVYDDE	0.8183	0.2		HLA-DRB1*11:01	46	60	15	FERMIKEHT	EHYEKFERMIKEHTE	0.846	0.68		HLA-DQA1*01:02/DQB1*06:02	91	105	15	SAPTVVRAA	PGSAPTVVRAANWGA	0.7774	0.13		HLA-DRB3*01:01	125	139	15	FIIDPNGMV	VAYRGLFIIDPNGMV	0.4372	1.1		HLA-DPA1*02:01/DPB1*05:01	313	327	15	YKATEILEE	KGTYKATEILEEAAE	0.2207	0.09
HLA-DQA1*01:01/DQB1*05:01	280	294	15	ITVYDDEMD	ALPITVYDDEMDAIT	0.06	0.21		HLA-DPA1*02:01/DPB1*05:01	74	88	15	FAELLEQQK	KQKFAELLEQQKAAQ	0.1438	0.69		HLA-DRB1*08:02	74	88	15	YVTLDTAAA	VGLPYVTLDTAAAAD	0.865	0.15		HLA-DRB3*01:01	99	113	15	MLADKTKSI	AMAIPMLADKTKSIA	0.4321	1.2		HLA-DPA1*02:01/DPB1*01:01	73	87	15	YAGETFFES	HFAPRYAGETFFESL	0.3611	0.09
HLA-DPA1*02:01/DPB1*05:01	274	288	15	YKYALPITV	DSKYKYALPITVYDD	0.1931	0.23		HLA-DRB1*04:01	27	41	15	FFADKPDES	NAKFFADKPDESTLS	0.8031	0.71		HLA-DQA1*03:01/DQB1*03:02	76	90	15	VTLDTAAAA	LPYVTLDTAAAADRR	0.0398	0.17		HLA-DRB1*12:01	13	27	15	VALMPNGSF	PPFEEVALMPNGSFK	0.5694	1.2		HLA-DPA1*02:01/DPB1*01:01	313	327	15	YKATEILEE	KGTYKATEILEEAAE	0.3631	0.09
HLA-DRB5*01:01	419	433	15	YEKTPSFQR	DGSVYEKTPSFQRLY	0.7229	0.24		HLA-DRB1*11:01	49	63	15	FERMIKEHT	EKFERMIKEHTEKFN	0.8348	0.75		HLA-DRB1*04:05	75	89	15	YVTLDTAAA	GLPYVTLDTAAAADR	0.9298	0.17		HLA-DPA1*02:01/DPB1*05:01	148	162	15	RNVEEVLRL	PVGRNVEEVLRLLEA	0.1239	1.3		HLA-DPA1*03:01/DPB1*04:02	76	90	15	YAGETFFES	PRYAGETFFESLARH	0.556	0.09
HLA-DRB1*09:01	272	286	15	YKYALPITV	NFDSKYKYALPITVY	0.8158	0.24		HLA-DPA1*02:01/DPB1*05:01	41	55	15	EHYEKFERM	SPEMKEHYEKFERMI	0.1416	0.77		HLA-DQA1*04:01/DQB1*04:02	75	89	15	YVTLDTAAA	GLPYVTLDTAAAADR	0.35	0.18		HLA-DRB3*02:02	140	154	15	ITVNDMPVG	RQITVNDMPVGRNVE	0.4033	1.3		HLA-DPA1*03:01/DPB1*04:02	73	87	15	YAGETFFES	HFAPRYAGETFFESL	0.5576	0.09
HLA-DPA1*02:01/DPB1*05:01	93	107	15	FRVLRVSLR	GTNFRVLRVSLRGGK	0.1819	0.26		HLA-DRB3*01:01	27	41	15	FFADKPDES	NAKFFADKPDESTLS	0.5581	0.78		HLA-DQA1*03:01/DQB1*03:02	74	88	15	YVTLDTAAA	VGLPYVTLDTAAAAD	0.0387	0.2		HLA-DQA1*05:01/DQB1*02:01	10	24	15	PPFEEVALM	CPAPPFEEVALMPNG	0.4836	1.3		HLA-DRB1*13:02	339	353	15	FYIRARKPS	TPSFYIRARKPSKQA	0.7955	0.09
HLA-DPA1*02:01/DPB1*14:01	273	287	15	YKYALPITV	FDSKYKYALPITVYD	0.3185	0.27		HLA-DRB3*01:01	26	40	15	FFADKPDES	QNAKFFADKPDESTL	0.5243	0.83		HLA-DRB1*04:01	73	87	15	YVTLDTAAA	AVGLPYVTLDTAAAA	0.9056	0.2		HLA-DRB1*15:01	52	66	15	IIAFSENVS	CPTEIIAFSENVSRF	0.633	1.3		HLA-DRB1*13:02	68	82	15	FHFAPRYAG	WGQNFHFAPRYAGET	0.7989	0.09
HLA-DQA1*01:01/DQB1*05:01	279	293	15	ITVYDDEMD	YALPITVYDDEMDAI	0.0544	0.28		HLA-DQA1*01:01/DQB1*05:01	23	37	15	AKFFADKPD	MQEQNAKFFADKPDE	0.0323	0.86		HLA-DRB1*03:01	140	154	15	ILTDEKRDI	TADDILTDEKRDILV	0.9264	0.23		HLA-DPA1*02:01/DPB1*14:01	148	162	15	RNVEEVLRL	PVGRNVEEVLRLLEA	0.1608	1.4		HLA-DRB1*04:01	171	185	15	YAIEATCHA	FDGAYAIEATCHAKD	0.9421	0.09
HLA-DRB1*12:01	213	227	15	VGTLVARYF	NDTVGTLVARYFVDT	0.7609	0.28		HLA-DRB3*01:01	25	39	15	FFADKPDES	EQNAKFFADKPDEST	0.4886	0.9		HLA-DQA1*05:01/DQB1*02:01	132	146	15	IATCTADDI	HAGAIATCTADDILT	0.7077	0.24		HLA-DPA1*01:03/DPB1*04:01	33	47	15	WVVLFFYPL	AYKGKWVVLFFYPLD	0.1929	1.5		HLA-DPA1*01:03/DPB1*02:01	75	89	15	YAGETFFES	APRYAGETFFESLAR	0.8787	0.1
HLA-DRB1*01:01	273	287	15	YKYALPITV	FDSKYKYALPITVYD	0.9357	0.29		HLA-DQA1*04:01/DQB1*04:02	4	18	15	FSAKLDRLD	TYEEFSAKLDRLDEE	0.2361	0.97		HLA-DRB1*04:05	74	88	15	YVTLDTAAA	VGLPYVTLDTAAAAD	0.9116	0.25		HLA-DQA1*05:01/DQB1*02:01	9	23	15	PPFEEVALM	NCPAPPFEEVALMPN	0.4585	1.5		HLA-DPA1*02:01/DPB1*01:01	76	90	15	YAGETFFES	PRYAGETFFESLARH	0.358	0.11
HLA-DPA1*01:03/DPB1*02:01	216	230	15	LVARYFVDT	VGTLVARYFVDTDVQ	0.7549	0.32		HLA-DRB1*13:02	44	58	15	YEKFERMIK	MKEHYEKFERMIKEH	0.6109	0.97		HLA-DRB1*13:02	487	501	15	FRPKNRTAA	CIDGAFRPKNRTAAD	0.7287	0.26		HLA-DRB1*03:01	101	115	15	MLADKTKSI	AIPMLADKTKSIARA	0.6703	1.5		HLA-DPA1*02:01/DPB1*05:01	76	90	15	YAGETFFES	PRYAGETFFESLARH	0.2102	0.12
HLA-DRB5*01:01	70	84	15	FVYTSDPAK	LPSFVYTSDPAKATG	0.6873	0.34		HLA-DPA1*02:01/DPB1*05:01	70	84	15	FKQKFAELL	SEHFKQKFAELLEQQ	0.1298	1.1		HLA-DQA1*05:01/DQB1*03:01	19	33	15	AAAGAAVIA	VRLAAAGAAVIAAVG	0.8276	0.27		HLA-DRB1*11:01	85	99	15	WTLQDRKKG	LQWTLQDRKKGGLGA	0.7271	1.5		HLA-DPA1*01:03/DPB1*04:01	73	87	15	YAGETFFES	HFAPRYAGETFFESL	0.7144	0.13
HLA-DRB1*12:01	61	75	15	VRMLPSFVY	EGRPSTVRMLPSFVY	0.7349	0.34		HLA-DQA1*04:01/DQB1*04:02	3	17	15	YEEFSAKLD	TTYEEFSAKLDRLDE	0.231	1.1		HLA-DRB1*01:01	74	88	15	YVTLDTAAA	VGLPYVTLDTAAAAD	0.9399	0.27		HLA-DRB1*11:01	160	174	15	FQFVEKHGE	LEAFQFVEKHGEVCP	0.7347	1.5		HLA-DPA1*01:03/DPB1*04:01	76	90	15	YAGETFFES	PRYAGETFFESLARH	0.6738	0.16
HLA-DRB1*07:01	152	166	15	LGFTFSFPV	KRVPLGFTFSFPVDQ	0.8325	0.34		HLA-DPA1*01:03/DPB1*04:01	41	55	15	EHYEKFERM	SPEMKEHYEKFERMI	0.2562	1.1		HLA-DRB1*04:01	571	585	15	FAGDSDSSS	KDFAGDSDSSSSAGD	0.8719	0.28		HLA-DPA1*01:03/DPB1*04:01	35	49	15	WVVLFFYPL	KGKWVVLFFYPLDFT	0.185	1.6		HLA-DRB1*12:01	242	256	15	IEYMKQAGF	QVIEYMKQAGFVVEE	0.8068	0.17
HLA-DRB5*01:01	91	105	15	FRVLRVSLR	LGGTNFRVLRVSLRG	0.6816	0.35		HLA-DRB1*04:01	26	40	15	FFADKPDES	QNAKFFADKPDESTL	0.7461	1.1		HLA-DPA1*02:01/DPB1*14:01	6	20	15	RHRSVAARL	SSTHRHRSVAARLVR	0.3017	0.3		HLA-DRB3*02:02	137	151	15	ITVNDMPVG	GMVRQITVNDMPVGR	0.3291	1.7		HLA-DRB1*08:02	70	84	15	FHFAPRYAG	QNFHFAPRYAGETFF	0.8622	0.17
HLA-DRB4*01:01	411	425	15	LATVAVDGS	QGLATVAVDGSVYEK	0.6466	0.36		HLA-DPA1*01:03/DPB1*04:01	44	58	15	EHYEKFERM	MKEHYEKFERMIKEH	0.2291	1.2		HLA-DQA1*01:01/DQB1*05:01	331	345	15	MRNAKDELM	HIKMRNAKDELMAPA	0.0515	0.31		HLA-DRB1*03:01	128	142	15	FIIDPNGMV	RGLFIIDPNGMVRQI	0.635	1.7		HLA-DPA1*03:01/DPB1*04:02	313	327	15	YKATEILEE	KGTYKATEILEEAAE	0.4922	0.18
HLA-DRB1*12:01	212	226	15	VGTLVARYF	CNDTVGTLVARYFVD	0.7306	0.36		HLA-DPA1*03:01/DPB1*04:02	70	84	15	FKQKFAELL	SEHFKQKFAELLEQQ	0.2757	1.2		HLA-DPA1*02:01/DPB1*14:01	7	21	15	RHRSVAARL	STHRHRSVAARLVRL	0.2842	0.34		HLA-DRB1*04:05	135	149	15	MVRQITVND	PNGMVRQITVNDMPV	0.6418	1.7		HLA-DPA1*02:01/DPB1*01:01	312	326	15	YKATEILEE	PKGTYKATEILEEAA	0.3143	0.19
HLA-DRB5*01:01	94	108	15	FRVLRVSLR	TNFRVLRVSLRGGKV	0.6751	0.37		HLA-DPA1*02:01/DPB1*01:01	40	54	15	EHYEKFERM	LSPEMKEHYEKFERM	0.1619	1.3		HLA-DRB1*13:02	490	504	15	FRPKNRTAA	GAFRPKNRTAADGYY	0.6989	0.34		HLA-DRB1*03:01	127	141	15	FIIDPNGMV	YRGLFIIDPNGMVRQ	0.6485	1.7		HLA-DRB1*04:05	313	327	15	YKATEILEE	KGTYKATEILEEAAE	0.9251	0.2
HLA-DQA1*05:01/DQB1*02:01	277	291	15	PITVYDDEM	YKYALPITVYDDEMD	0.6787	0.37		HLA-DPA1*02:01/DPB1*01:01	70	84	15	FKQKFAELL	SEHFKQKFAELLEQQ	0.1624	1.3		HLA-DRB5*01:01	117	131	15	YHCARVGQR	DPAYHCARVGQRVNN	0.6698	0.37		HLA-DPA1*02:01/DPB1*14:01	147	161	15	RNVEEVLRL	MPVGRNVEEVLRLLE	0.1394	1.8		HLA-DRB1*13:02	217	231	15	YHRTIKHRI	NDEYHRTIKHRIELG	0.7352	0.22
HLA-DQA1*01:01/DQB1*05:01	278	292	15	ITVYDDEMD	KYALPITVYDDEMDA	0.0471	0.39		HLA-DRB1*03:01	37	51	15	LSPEMKEHY	ESTLSPEMKEHYEKF	0.7159	1.3		HLA-DPA1*03:01/DPB1*04:02	360	374	15	FYQADFSKA	QDLGFYQADFSKAEE	0.398	0.39		HLA-DPA1*01:03/DPB1*04:01	34	48	15	WVVLFFYPL	YKGKWVVLFFYPLDF	0.1719	1.8		HLA-DRB1*13:02	338	352	15	FYIRARKPS	FTPSFYIRARKPSKQ	0.7358	0.22
HLA-DQA1*03:01/DQB1*03:02	410	424	15	LATVAVDGS	TQGLATVAVDGSVYE	0.0306	0.4		HLA-DRB1*03:01	36	50	15	LSPEMKEHY	DESTLSPEMKEHYEK	0.7233	1.3		HLA-DRB1*03:01	139	153	15	ILTDEKRDI	CTADDILTDEKRDIL	0.8854	0.39		HLA-DRB3*01:01	102	116	15	MLADKTKSI	IPMLADKTKSIARAY	0.319	1.8		HLA-DPA1*02:01/DPB1*05:01	73	87	15	YAGETFFES	HFAPRYAGETFFESL	0.1822	0.26
HLA-DQA1*04:01/DQB1*04:02	176	190	15	FSTKNVEGN	KWTKGFSTKNVEGND	0.2909	0.42		HLA-DPA1*02:01/DPB1*05:01	72	86	15	KFAELLEQQ	HFKQKFAELLEQQKA	0.1199	1.4		HLA-DQA1*01:02/DQB1*06:02	296	310	15	NSSTAVAKA	INSSTAVAKAREQYG	0.681	0.41		HLA-DRB1*08:02	84	98	15	WTLQDRKKG	HLQWTLQDRKKGGLG	0.5762	1.8		HLA-DPA1*01:03/DPB1*02:01	74	88	15	YAGETFFES	FAPRYAGETFFESLA	0.7905	0.26
HLA-DRB4*01:01	408	422	15	LATVAVDGS	TRTQGLATVAVDGSV	0.6285	0.42		HLA-DPA1*03:01/DPB1*04:02	69	83	15	FKQKFAELL	HSEHFKQKFAELLEQ	0.2488	1.4		HLA-DPA1*03:01/DPB1*04:02	361	375	15	FYQADFSKA	DLGFYQADFSKAEEM	0.3868	0.42		HLA-DRB1*11:01	158	172	15	FQFVEKHGE	RLLEAFQFVEKHGEV	0.6938	1.8		HLA-DRB1*01:01	248	262	15	FVVEEAIDV	KQAGFVVEEAIDVIS	0.9411	0.27
HLA-DQA1*05:01/DQB1*03:01	274	288	15	YKYALPITV	DSKYKYALPITVYDD	0.7889	0.42		HLA-DRB3*02:02	27	41	15	FFADKPDES	NAKFFADKPDESTLS	0.38	1.4		HLA-DQA1*05:01/DQB1*02:01	131	145	15	IATCTADDI	NHAGAIATCTADDIL	0.6634	0.42		HLA-DRB1*03:01	100	114	15	MLADKTKSI	MAIPMLADKTKSIAR	0.6206	1.9		HLA-DRB5*01:01	132	146	15	YQISRARRH	NNNDYQISRARRHDA	0.7036	0.3
HLA-DPA1*02:01/DPB1*01:01	274	288	15	YKYALPITV	DSKYKYALPITVYDD	0.2531	0.43		HLA-DPA1*01:03/DPB1*02:01	43	57	15	EHYEKFERM	EMKEHYEKFERMIKE	0.4357	1.4		HLA-DRB1*11:01	75	89	15	YVTLDTAAA	GLPYVTLDTAAAADR	0.9038	0.42		HLA-DRB1*04:05	134	148	15	MVRQITVND	DPNGMVRQITVNDMP	0.6244	1.9		HLA-DPA1*03:01/DPB1*04:02	312	326	15	YKATEILEE	PKGTYKATEILEEAA	0.4189	0.32
HLA-DQA1*03:01/DQB1*03:02	285	299	15	MDAITPNRE	VYDDEMDAITPNREN	0.0302	0.45		HLA-DPA1*01:03/DPB1*02:01	70	84	15	FKQKFAELL	SEHFKQKFAELLEQQ	0.4424	1.4		HLA-DQA1*01:01/DQB1*05:01	330	344	15	MRNAKDELM	SHIKMRNAKDELMAP	0.0432	0.43		HLA-DRB5*01:01	54	68	15	IAFSENVSR	TEIIAFSENVSRFNE	0.3702	2		HLA-DPA1*02:01/DPB1*14:01	3	17	15	RETAPTNLI	AGGRETAPTNLIRRR	0.2809	0.34
HLA-DRB3*01:01	221	235	15	YFVDTDVQV	ARYFVDTDVQVGVII	0.6801	0.45		HLA-DQA1*01:02/DQB1*06:02	72	86	15	QKFAELLEQ	HFKQKFAELLEQQKA	0.5115	1.4		HLA-DRB4*01:01	154	168	15	LIPQALQLH	VKYLIPQALQLHTER	0.6107	0.43		HLA-DQA1*01:01/DQB1*05:01	110	124	15	ARAYGVLEE	KSIARAYGVLEEKQG	0.0222	2.1		HLA-DPA1*02:01/DPB1*05:01	312	326	15	YKATEILEE	PKGTYKATEILEEAA	0.1726	0.35
HLA-DRB1*07:01	272	286	15	YKYALPITV	NFDSKYKYALPITVY	0.8047	0.45		HLA-DRB1*08:02	46	60	15	FERMIKEHT	EHYEKFERMIKEHTE	0.6069	1.5		HLA-DQA1*05:01/DQB1*03:01	20	34	15	AAGAAVIAA	RLAAAGAAVIAAVGT	0.7806	0.44		HLA-DRB1*15:01	51	65	15	IIAFSENVS	VCPTEIIAFSENVSR	0.4999	2.1		HLA-DPA1*02:01/DPB1*14:01	139	153	15	RHDALAGMS	SRARRHDALAGMSSK	0.2788	0.35
HLA-DQA1*01:02/DQB1*06:02	227	241	15	QVGVIIGTG	TDVQVGVIIGTGSNA	0.6772	0.46		HLA-DRB5*01:01	72	86	15	FAELLEQQK	HFKQKFAELLEQQKA	0.4161	1.6		HLA-DRB1*11:01	489	503	15	FRPKNRTAA	DGAFRPKNRTAADGY	0.9022	0.44		HLA-DQA1*01:01/DQB1*05:01	54	68	15	IIAFSENVS	TEIIAFSENVSRFNE	0.0217	2.2		HLA-DRB1*13:02	67	81	15	FHFAPRYAG	GWGQNFHFAPRYAGE	0.6979	0.35
HLA-DPA1*03:01/DPB1*04:02	274	288	15	YKYALPITV	DSKYKYALPITVYDD	0.3715	0.47		HLA-DPA1*02:01/DPB1*01:01	69	83	15	FKQKFAELL	HSEHFKQKFAELLEQ	0.1434	1.7		HLA-DQA1*03:01/DQB1*03:02	133	147	15	IATCTADDI	AGAIATCTADDILTD	0.03	0.46		HLA-DPA1*02:01/DPB1*05:01	147	161	15	RNVEEVLRL	MPVGRNVEEVLRLLE	0.1036	2.2		HLA-DRB1*01:01	280	294	15	YSSLQGLRS	GDYSSLQGLRSTPIG	0.9186	0.35
HLA-DQA1*04:01/DQB1*04:02	274	288	15	YKYALPITV	DSKYKYALPITVYDD	0.2761	0.52		HLA-DPA1*01:03/DPB1*02:01	69	83	15	FKQKFAELL	HSEHFKQKFAELLEQ	0.3902	1.7		HLA-DRB5*01:01	293	307	15	INSSTAVAK	VSVINSSTAVAKARE	0.6446	0.46		HLA-DRB1*15:01	121	135	15	GVAYRGLFI	EKQGVAYRGLFIIDP	0.4973	2.2		HLA-DPA1*02:01/DPB1*01:01	72	86	15	YAGETFFES	FHFAPRYAGETFFES	0.2679	0.36
HLA-DPA1*01:03/DPB1*02:01	88	102	15	LGGTNFRVL	ALDLGGTNFRVLRVS	0.6614	0.52		HLA-DRB1*08:02	49	63	15	FERMIKEHT	EKFERMIKEHTEKFN	0.5878	1.7		HLA-DRB1*03:01	142	156	15	ILTDEKRDI	DDILTDEKRDILVKY	0.8721	0.46		HLA-DRB1*03:01	54	68	15	IAFSENVSR	TEIIAFSENVSRFNE	0.5504	2.3		HLA-DPA1*02:01/DPB1*14:01	42	56	15	KAATTTMVN	LEERKAATTTMVNEY	0.2775	0.36
HLA-DRB1*13:02	290	304	15	ITPNRENQR	MDAITPNRENQRQEK	0.6628	0.52		HLA-DRB1*08:02	16	30	15	FNRKMQEQN	DEEFNRKMQEQNAKF	0.5904	1.7		HLA-DPA1*01:03/DPB1*04:01	360	374	15	FYQADFSKA	QDLGFYQADFSKAEE	0.4614	0.48		HLA-DRB1*04:01	181	195	15	MKPEPKASV	APTMKPEPKASVEGY	0.5615	2.3		HLA-DRB1*15:01	259	273	15	ISQFESSPI	DVISQFESSPIKSIP	0.8437	0.36
HLA-DPA1*03:01/DPB1*04:02	397	411	15	FTAAPMLKT	GAVFTAAPMLKTRTQ	0.3595	0.54		HLA-DRB1*08:02	15	29	15	FNRKMQEQN	LDEEFNRKMQEQNAK	0.5916	1.7		HLA-DRB1*04:01	568	582	15	FAGDSDSSS	KGAKDFAGDSDSSSS	0.8261	0.5		HLA-DRB4*01:01	136	150	15	VRQITVNDM	NGMVRQITVNDMPVG	0.2833	2.4		HLA-DRB5*01:01	133	147	15	YQISRARRH	NNDYQISRARRHDAL	0.6774	0.37
HLA-DRB5*01:01	242	256	15	FERASAVTK	CYFERASAVTKDPAV	0.6245	0.54		HLA-DRB1*04:01	25	39	15	FFADKPDES	EQNAKFFADKPDEST	0.6644	1.7		HLA-DRB1*11:01	488	502	15	FRPKNRTAA	IDGAFRPKNRTAADG	0.8905	0.5		HLA-DQA1*05:01/DQB1*02:01	8	22	15	PPFEEVALM	INCPAPPFEEVALMP	0.387	2.4		HLA-DRB1*09:01	90	104	15	FLAARGGFM	HEYFLAARGGFMEGD	0.7783	0.37
HLA-DRB3*01:01	119	133	15	LVGDATDLF	PKSALVGDATDLFDF	0.6426	0.56		HLA-DQA1*04:01/DQB1*04:02	5	19	15	FSAKLDRLD	YEEFSAKLDRLDEEF	0.1953	1.8		HLA-DQA1*03:01/DQB1*03:02	77	91	15	VTLDTAAAA	PYVTLDTAAAADRRP	0.0284	0.52		HLA-DQA1*01:02/DQB1*06:02	185	199	15	KASVEGYFS	KPEPKASVEGYFSKQ	0.4059	2.4		HLA-DRB1*04:01	173	187	15	YAIEATCHA	GAYAIEATCHAKDKV	0.8484	0.37
HLA-DRB4*01:01	446	460	15	VVLQKDGSG	NVKVVLQKDGSGVGA	0.5443	0.57		HLA-DPA1*03:01/DPB1*04:02	41	55	15	EHYEKFERM	SPEMKEHYEKFERMI	0.2236	1.8		HLA-DPA1*01:03/DPB1*04:01	361	375	15	FYQADFSKA	DLGFYQADFSKAEEM	0.4354	0.52		HLA-DRB1*08:02	160	174	15	FQFVEKHGE	LEAFQFVEKHGEVCP	0.518	2.4		HLA-DRB1*01:01	243	257	15	YMKQAGFVV	VIEYMKQAGFVVEEA	0.9135	0.37
HLA-DRB1*07:01	275	289	15	YKYALPITV	SKYKYALPITVYDDE	0.783	0.57		HLA-DRB3*02:02	26	40	15	FFADKPDES	QNAKFFADKPDESTL	0.312	1.8		HLA-DQA1*05:01/DQB1*02:01	134	148	15	IATCTADDI	GAIATCTADDILTDE	0.6358	0.53		HLA-DRB1*09:01	109	123	15	IARAYGVLE	TKSIARAYGVLEEKQ	0.5407	2.4		HLA-DRB1*01:01	277	291	15	YSSLQGLRS	PLVGDYSSLQGLRST	0.9144	0.37
HLA-DPA1*02:01/DPB1*14:01	275	289	15	YKYALPITV	SKYKYALPITVYDDE	0.2331	0.58		HLA-DPA1*01:03/DPB1*02:01	42	56	15	EHYEKFERM	PEMKEHYEKFERMIK	0.3685	1.8		HLA-DRB1*04:01	313	327	15	YLEIEDQGG	TLEYLEIEDQGGAGS	0.8228	0.53		HLA-DQA1*01:01/DQB1*05:01	138	152	15	QITVNDMPV	MVRQITVNDMPVGRN	0.0202	2.5		HLA-DRB1*04:05	312	326	15	YKATEILEE	PKGTYKATEILEEAA	0.8898	0.38
HLA-DRB5*01:01	189	203	15	VELLQASLR	NDVVELLQASLRRVR	0.6079	0.58		HLA-DRB1*12:01	20	34	15	MQEQNAKFF	NRKMQEQNAKFFADK	0.5023	1.8		HLA-DPA1*01:03/DPB1*04:01	266	280	15	FSGTFFTEI	ALGFSGTFFTEILVV	0.4111	0.54		HLA-DRB1*03:01	126	140	15	FIIDPNGMV	AYRGLFIIDPNGMVR	0.5206	2.5		HLA-DPA1*01:03/DPB1*04:01	72	86	15	YAGETFFES	FHFAPRYAGETFFES	0.4948	0.41
HLA-DRB5*01:01	418	432	15	YEKTPSFQR	VDGSVYEKTPSFQRL	0.6059	0.59		HLA-DRB1*04:05	2	16	15	YEEFSAKLD	ATTYEEFSAKLDRLD	0.6269	1.8		HLA-DPA1*01:03/DPB1*04:01	265	279	15	FSGTFFTEI	HALGFSGTFFTEILV	0.424	0.54		HLA-DRB1*15:01	29	43	15	LAAYKGKWV	ISLAAYKGKWVVLFF	0.4591	2.6		HLA-DRB1*09:01	132	146	15	YQISRARRH	NNNDYQISRARRHDA	0.7699	0.41
HLA-DPA1*01:03/DPB1*02:01	215	229	15	LVARYFVDT	TVGTLVARYFVDTDV	0.6403	0.59		HLA-DPA1*02:01/DPB1*05:01	45	59	15	YEKFERMIK	KEHYEKFERMIKEHT	0.1089	1.9		HLA-DQA1*05:01/DQB1*03:01	18	32	15	AAAGAAVIA	LVRLAAAGAAVIAAV	0.7567	0.55		HLA-DRB1*08:02	83	97	15	WTLQDRKKG	AHLQWTLQDRKKGGL	0.4992	2.6		HLA-DQA1*04:01/DQB1*04:02	68	82	15	FHFAPRYAG	WGQNFHFAPRYAGET	0.2916	0.42
HLA-DQA1*01:01/DQB1*05:01	218	232	15	ARYFVDTDV	TLVARYFVDTDVQVG	0.0396	0.6		HLA-DQA1*01:02/DQB1*06:02	71	85	15	QKFAELLEQ	EHFKQKFAELLEQQK	0.4472	1.9		HLA-DRB1*03:01	76	90	15	VTLDTAAAA	LPYVTLDTAAAADRR	0.8514	0.56		HLA-DRB1*11:01	159	173	15	FQFVEKHGE	LLEAFQFVEKHGEVC	0.5918	2.6		HLA-DQA1*05:01/DQB1*02:01	22	36	15	DVSAAADRF	TNGDVSAAADRFRDR	0.6627	0.42
HLA-DRB1*08:02	114	128	15	VIPKSALVG	SKFVIPKSALVGDAT	0.7698	0.6		HLA-DQA1*01:01/DQB1*05:01	26	40	15	AKFFADKPD	QNAKFFADKPDESTL	0.0227	2		HLA-DRB1*01:01	248	262	15	YDQLVTRVV	ASRYDQLVTRVVTHE	0.8733	0.56		HLA-DQA1*01:01/DQB1*05:01	137	151	15	QITVNDMPV	GMVRQITVNDMPVGR	0.0189	2.7		HLA-DRB1*13:02	216	230	15	YHRTIKHRI	PNDEYHRTIKHRIEL	0.6844	0.42
HLA-DQA1*01:01/DQB1*05:01	217	231	15	ARYFVDTDV	GTLVARYFVDTDVQV	0.0393	0.61		HLA-DPA1*03:01/DPB1*04:02	44	58	15	EHYEKFERM	MKEHYEKFERMIKEH	0.2161	2		HLA-DPA1*02:01/DPB1*01:01	360	374	15	FYQADFSKA	QDLGFYQADFSKAEE	0.229	0.58		HLA-DPA1*03:01/DPB1*04:02	33	47	15	WVVLFFYPL	AYKGKWVVLFFYPLD	0.1809	2.7		HLA-DRB1*09:01	259	273	15	FESSPIKSI	DVISQFESSPIKSIP	0.7661	0.42
HLA-DQA1*05:01/DQB1*02:01	280	294	15	PITVYDDEM	ALPITVYDDEMDAIT	0.6227	0.61		HLA-DRB3*01:01	28	42	15	FFADKPDES	AKFFADKPDESTLSP	0.2853	2		HLA-DRB1*01:01	76	90	15	YVTLDTAAA	LPYVTLDTAAAADRR	0.8678	0.58		HLA-DPA1*03:01/DPB1*04:02	11	25	15	FEEVALMPN	PAPPFEEVALMPNGS	0.1813	2.7		HLA-DPA1*02:01/DPB1*14:01	43	57	15	KAATTTMVN	EERKAATTTMVNEYY	0.2629	0.43
HLA-DRB3*01:01	120	134	15	LVGDATDLF	KSALVGDATDLFDFI	0.6246	0.61		HLA-DPA1*02:01/DPB1*05:01	69	83	15	FKQKFAELL	HSEHFKQKFAELLEQ	0.1044	2.1		HLA-DPA1*01:03/DPB1*02:01	285	299	15	IRGKDFNVS	NIRGKDFNVSVINSS	0.6397	0.59		HLA-DRB3*02:02	101	115	15	MLADKTKSI	AIPMLADKTKSIARA	0.2093	2.7		HLA-DPA1*02:01/DPB1*14:01	140	154	15	RHDALAGMS	RARRHDALAGMSSKI	0.263	0.43
HLA-DRB1*08:02	113	127	15	VIPKSALVG	DSKFVIPKSALVGDA	0.766	0.61		HLA-DPA1*01:03/DPB1*04:01	70	84	15	FKQKFAELL	SEHFKQKFAELLEQQ	0.1378	2.1		HLA-DRB1*12:01	236	250	15	VINIPAANI	AVGVINIPAANIASR	0.6829	0.6		HLA-DRB3*02:02	127	141	15	FIIDPNGMV	YRGLFIIDPNGMVRQ	0.2098	2.7		HLA-DPA1*02:01/DPB1*01:01	311	325	15	YKATEILEE	APKGTYKATEILEEA	0.2508	0.44
HLA-DRB5*01:01	69	83	15	FVYTSDPAK	MLPSFVYTSDPAKAT	0.5879	0.63		HLA-DRB3*02:02	25	39	15	FFADKPDES	EQNAKFFADKPDEST	0.2516	2.2		HLA-DRB1*15:01	420	434	15	IRGYSTPFS	GTCGIRGYSTPFSPY	0.7811	0.6		HLA-DRB1*12:01	151	165	15	LRLLEAFQF	RNVEEVLRLLEAFQF	0.4296	2.7		HLA-DPA1*01:03/DPB1*02:01	76	90	15	YAGETFFES	PRYAGETFFESLARH	0.7032	0.44
HLA-DQA1*04:01/DQB1*04:02	178	192	15	FSTKNVEGN	TKGFSTKNVEGNDVV	0.2596	0.64		HLA-DPA1*01:03/DPB1*04:01	69	83	15	FKQKFAELL	HSEHFKQKFAELLEQ	0.1238	2.3		HLA-DQA1*01:01/DQB1*05:01	564	578	15	VKGAKDFAG	QANVKGAKDFAGDSD	0.0393	0.61		HLA-DQA1*05:01/DQB1*03:01	164	178	15	EKHGEVCPA	QFVEKHGEVCPANWK	0.4502	2.7		HLA-DQA1*01:01/DQB1*05:01	257	271	15	ISQFESSPI	AIDVISQFESSPIKS	0.0419	0.47
HLA-DQA1*04:01/DQB1*04:02	177	191	15	FSTKNVEGN	WTKGFSTKNVEGNDV	0.2599	0.64		HLA-DRB3*01:01	24	38	15	FFADKPDES	QEQNAKFFADKPDES	0.2578	2.3		HLA-DQA1*01:02/DQB1*06:02	564	578	15	VKGAKDFAG	QANVKGAKDFAGDSD	0.6358	0.61		HLA-DPA1*03:01/DPB1*04:02	12	26	15	FEEVALMPN	APPFEEVALMPNGSF	0.1779	2.8		HLA-DPA1*01:03/DPB1*02:01	335	349	15	FTPSFYIRA	LGIFTPSFYIRARKP	0.6904	0.47
HLA-DRB5*01:01	239	253	15	FERASAVTK	SNACYFERASAVTKD	0.5811	0.65		HLA-DRB5*01:01	75	89	15	FAELLEQQK	QKFAELLEQQKAAQY	0.3422	2.3		HLA-DRB5*01:01	116	130	15	YHCARVGQR	TDPAYHCARVGQRVN	0.5943	0.62		HLA-DRB3*02:02	128	142	15	FIIDPNGMV	RGLFIIDPNGMVRQI	0.2053	2.8		HLA-DRB1*15:01	256	270	15	ISQFESSPI	EAIDVISQFESSPIK	0.8242	0.48
HLA-DQA1*05:01/DQB1*02:01	364	378	15	IAGVDVTDM	LIKRIAGVDVTDMSD	0.5937	0.66		HLA-DRB1*12:01	51	65	15	MIKEHTEKF	FERMIKEHTEKFNKK	0.4511	2.3		HLA-DPA1*02:01/DPB1*01:01	265	279	15	FSGTFFTEI	HALGFSGTFFTEILV	0.2189	0.63		HLA-DQA1*01:02/DQB1*06:02	77	91	15	SEYAHLQWT	SMDSEYAHLQWTLQD	0.3791	2.8		HLA-DPA1*03:01/DPB1*04:02	72	86	15	YAGETFFES	FHFAPRYAGETFFES	0.3652	0.49
HLA-DRB1*01:01	275	289	15	YKYALPITV	SKYKYALPITVYDDE	0.8501	0.67		HLA-DRB1*13:02	43	57	15	YEKFERMIK	EMKEHYEKFERMIKE	0.4712	2.3		HLA-DQA1*05:01/DQB1*02:01	75	89	15	YVTLDTAAA	GLPYVTLDTAAAADR	0.6167	0.63		HLA-DPA1*01:03/DPB1*04:01	79	93	15	YAHLQWTLQ	DSEYAHLQWTLQDRK	0.0994	2.9		HLA-DPA1*03:01/DPB1*04:02	249	263	15	FVVEEAIDV	QAGFVVEEAIDVISQ	0.3654	0.49
HLA-DRB3*01:01	71	85	15	YTSDPAKAT	PSFVYTSDPAKATGV	0.5924	0.68		HLA-DRB1*03:01	35	49	15	LSPEMKEHY	PDESTLSPEMKEHYE	0.55	2.3		HLA-DQA1*01:02/DQB1*06:02	21	35	15	AAGAAVIAA	LAAAGAAVIAAVGTA	0.6314	0.63		HLA-DPA1*03:01/DPB1*04:02	35	49	15	WVVLFFYPL	KGKWVVLFFYPLDFT	0.1743	2.9		HLA-DQA1*03:01/DQB1*03:02	313	327	15	YKATEILEE	KGTYKATEILEEAAE	0.029	0.5
HLA-DQA1*03:01/DQB1*03:02	409	423	15	LATVAVDGS	RTQGLATVAVDGSVY	0.0249	0.69		HLA-DPA1*02:01/DPB1*05:01	71	85	15	KFAELLEQQ	EHFKQKFAELLEQQK	0.1002	2.4		HLA-DQA1*01:02/DQB1*06:02	18	32	15	AAGAAVIAA	LVRLAAAGAAVIAAV	0.6317	0.63		HLA-DRB4*01:01	135	149	15	VRQITVNDM	PNGMVRQITVNDMPV	0.2438	2.9		HLA-DRB1*04:01	170	184	15	YAIEATCHA	TFDGAYAIEATCHAK	0.8238	0.53
HLA-DRB5*01:01	274	288	15	YKYALPITV	DSKYKYALPITVYDD	0.569	0.69		HLA-DRB1*08:02	58	72	15	FNKKMHEHS	HTEKFNKKMHEHSEH	0.5088	2.4		HLA-DRB1*04:05	73	87	15	YVTLDTAAA	AVGLPYVTLDTAAAA	0.8325	0.63		HLA-DRB1*03:01	53	67	15	IAFSENVSR	PTEIIAFSENVSRFN	0.4588	2.9		HLA-DPA1*02:01/DPB1*05:01	34	48	15	FEKATLEER	RDRFEKATLEERKAA	0.1559	0.54
HLA-DRB3*01:01	118	132	15	LVGDATDLF	IPKSALVGDATDLFD	0.588	0.69		HLA-DQA1*04:01/DQB1*04:02	1	15	15	YEEFSAKLD	MATTYEEFSAKLDRL	0.1799	2.5		HLA-DQA1*05:01/DQB1*02:01	130	144	15	IATCTADDI	NNHAGAIATCTADDI	0.6073	0.64		HLA-DRB1*04:01	180	194	15	MKPEPKASV	GAPTMKPEPKASVEG	0.5099	2.9		HLA-DPA1*01:03/DPB1*04:01	335	349	15	FTPSFYIRA	LGIFTPSFYIRARKP	0.418	0.54
HLA-DRB3*01:01	247	261	15	VTKDPAVSA	ASAVTKDPAVSARGN	0.5881	0.69		HLA-DPA1*02:01/DPB1*01:01	45	59	15	EHYEKFERM	KEHYEKFERMIKEHT	0.1156	2.6		HLA-DPA1*01:03/DPB1*02:01	280	294	15	IRGKDFNVS	VTQMMNIRGKDFNVS	0.6166	0.64		HLA-DPA1*02:01/DPB1*01:01	33	47	15	WVVLFFYPL	AYKGKWVVLFFYPLD	0.1079	3.1		HLA-DRB1*09:01	260	274	15	FESSPIKSI	VISQFESSPIKSIPW	0.7394	0.54
HLA-DQA1*01:02/DQB1*06:02	226	240	15	QVGVIIGTG	DTDVQVGVIIGTGSN	0.623	0.69		HLA-DRB1*08:02	59	73	15	FNKKMHEHS	TEKFNKKMHEHSEHF	0.499	2.6		HLA-DPA1*02:01/DPB1*01:01	361	375	15	FYQADFSKA	DLGFYQADFSKAEEM	0.2114	0.66		HLA-DRB1*13:02	84	98	15	WTLQDRKKG	HLQWTLQDRKKGGLG	0.4176	3.1		HLA-DQA1*04:01/DQB1*04:02	69	83	15	FHFAPRYAG	GQNFHFAPRYAGETF	0.2693	0.57
HLA-DRB1*07:01	113	127	15	FVIPKSALV	DSKFVIPKSALVGDA	0.7644	0.69		HLA-DRB1*11:01	77	91	15	LLEQQKAAQ	FAELLEQQKAAQYPS	0.588	2.6		HLA-DRB4*01:01	153	167	15	LIPQALQLH	LVKYLIPQALQLHTE	0.5159	0.66		HLA-DRB1*13:02	101	115	15	MLADKTKSI	AIPMLADKTKSIARA	0.4277	3.1		HLA-DRB1*01:01	250	264	15	FVVEEAIDV	AGFVVEEAIDVISQF	0.8705	0.57
HLA-DQA1*01:01/DQB1*05:01	281	295	15	ITVYDDEMD	LPITVYDDEMDAITP	0.035	0.7		HLA-DPA1*01:03/DPB1*04:01	40	54	15	EHYEKFERM	LSPEMKEHYEKFERM	0.1045	2.7		HLA-DRB1*01:01	14	28	15	LVRLAAAGA	VAARLVRLAAAGAAV	0.8472	0.67		HLA-DRB1*11:01	161	175	15	FQFVEKHGE	EAFQFVEKHGEVCPA	0.531	3.1		HLA-DPA1*02:01/DPB1*14:01	41	55	15	RKAATTTMV	TLEERKAATTTMVNE	0.2315	0.58
HLA-DRB5*01:01	71	85	15	FVYTSDPAK	PSFVYTSDPAKATGV	0.5685	0.7		HLA-DRB3*01:01	51	65	15	MIKEHTEKF	FERMIKEHTEKFNKK	0.2371	2.7		HLA-DPA1*02:01/DPB1*01:01	266	280	15	FSGTFFTEI	ALGFSGTFFTEILVV	0.2097	0.68		HLA-DPA1*03:01/DPB1*04:02	34	48	15	WVVLFFYPL	YKGKWVVLFFYPLDF	0.1653	3.2		HLA-DQA1*04:01/DQB1*04:02	132	146	15	YQISRARRH	NNNDYQISRARRHDA	0.2671	0.58
HLA-DQA1*05:01/DQB1*02:01	410	424	15	LATVAVDGS	TQGLATVAVDGSVYE	0.5716	0.71		HLA-DRB4*01:01	78	92	15	LEQQKAAQY	AELLEQQKAAQYPSK	0.2515	2.7		HLA-DPA1*01:03/DPB1*02:01	361	375	15	FYQADFSKA	DLGFYQADFSKAEEM	0.6102	0.68		HLA-DRB1*03:01	140	154	15	TVNDMPVGR	RQITVNDMPVGRNVE	0.4343	3.2		HLA-DRB1*12:01	238	252	15	IEYMKQAGF	ETCKQVIEYMKQAGF	0.6924	0.58
HLA-DRB3*01:01	72	86	15	YTSDPAKAT	SFVYTSDPAKATGVY	0.5835	0.72		HLA-DQA1*05:01/DQB1*02:01	4	18	15	EFSAKLDRL	TYEEFSAKLDRLDEE	0.3714	2.7		HLA-DPA1*01:03/DPB1*02:01	360	374	15	FYQADFSKA	QDLGFYQADFSKAEE	0.6111	0.68		HLA-DRB1*03:01	99	113	15	MLADKTKSI	AMAIPMLADKTKSIA	0.4349	3.2		HLA-DQA1*01:01/DQB1*05:01	258	272	15	ISQFESSPI	IDVISQFESSPIKSI	0.0401	0.59
HLA-DQA1*01:01/DQB1*05:01	126	140	15	LFDFIAQSV	DATDLFDFIAQSVKK	0.0344	0.73		HLA-DRB1*13:02	47	61	15	FERMIKEHT	HYEKFERMIKEHTEK	0.4539	2.7		HLA-DRB1*08:02	76	90	15	YVTLDTAAA	LPYVTLDTAAAADRR	0.7516	0.68		HLA-DRB1*04:01	53	67	15	IIAFSENVS	PTEIIAFSENVSRFN	0.4824	3.2		HLA-DPA1*02:01/DPB1*01:01	314	328	15	YKATEILEE	GTYKATEILEEAAES	0.2256	0.6
HLA-DQA1*05:01/DQB1*03:01	273	287	15	YKYALPITV	FDSKYKYALPITVYD	0.6927	0.74		HLA-DPA1*03:01/DPB1*04:02	71	85	15	FKQKFAELL	EHFKQKFAELLEQQK	0.1759	2.8		HLA-DRB1*11:01	74	88	15	YVTLDTAAA	VGLPYVTLDTAAAAD	0.8472	0.68		HLA-DQA1*03:01/DQB1*03:02	136	150	15	QITVNDMPV	NGMVRQITVNDMPVG	0.0129	3.3		HLA-DPA1*01:03/DPB1*02:01	73	87	15	YAGETFFES	HFAPRYAGETFFESL	0.629	0.61
HLA-DRB1*03:01	247	261	15	VTKDPAVSA	ASAVTKDPAVSARGN	0.8102	0.74		HLA-DPA1*02:01/DPB1*01:01	71	85	15	FKQKFAELL	EHFKQKFAELLEQQK	0.1114	2.9		HLA-DRB1*15:01	421	435	15	IRGYSTPFS	TCGIRGYSTPFSPYW	0.7492	0.7		HLA-DQA1*01:01/DQB1*05:01	136	150	15	QITVNDMPV	NGMVRQITVNDMPVG	0.0172	3.3		HLA-DRB1*01:01	242	256	15	YMKQAGFVV	QVIEYMKQAGFVVEE	0.8607	0.61
HLA-DQA1*03:01/DQB1*03:02	408	422	15	LATVAVDGS	TRTQGLATVAVDGSV	0.0242	0.77		HLA-DRB4*01:01	27	41	15	FFADKPDES	NAKFFADKPDESTLS	0.2433	2.9		HLA-DQA1*03:01/DQB1*03:02	538	552	15	LSTVSSAFE	RVELSTVSSAFEEGG	0.0246	0.71		HLA-DPA1*02:01/DPB1*05:01	154	168	15	LRLLEAFQF	EEVLRLLEAFQFVEK	0.0861	3.3		HLA-DRB5*01:01	34	48	15	FEKATLEER	RDRFEKATLEERKAA	0.5971	0.62
HLA-DPA1*02:01/DPB1*05:01	397	411	15	FTAAPMLKT	GAVFTAAPMLKTRTQ	0.1412	0.77		HLA-DPA1*01:03/DPB1*02:01	68	82	15	FKQKFAELL	EHSEHFKQKFAELLE	0.2612	2.9		HLA-DRB1*04:05	76	90	15	YVTLDTAAA	LPYVTLDTAAAADRR	0.8188	0.72		HLA-DRB3*01:01	130	144	15	FIIDPNGMV	LFIIDPNGMVRQITV	0.1787	3.3		HLA-DRB1*09:01	313	327	15	YKATEILEE	KGTYKATEILEEAAE	0.7299	0.62
HLA-DQA1*04:01/DQB1*04:02	175	189	15	TKGFSTKNV	IKWTKGFSTKNVEGN	0.2506	0.77		HLA-DPA1*01:03/DPB1*02:01	71	85	15	FKQKFAELL	EHFKQKFAELLEQQK	0.2629	2.9		HLA-DRB1*01:01	236	250	15	VINIPAANI	AVGVINIPAANIASR	0.8363	0.72		HLA-DRB1*03:01	102	116	15	MLADKTKSI	IPMLADKTKSIARAY	0.4217	3.3		HLA-DQA1*05:01/DQB1*02:01	21	35	15	DVSAAADRF	ETNGDVSAAADRFRD	0.618	0.63
HLA-DPA1*01:03/DPB1*02:01	217	231	15	LVARYFVDT	GTLVARYFVDTDVQV	0.5854	0.77		HLA-DRB5*01:01	70	84	15	FKQKFAELL	SEHFKQKFAELLEQQ	0.3064	2.9		HLA-DQA1*04:01/DQB1*04:02	74	88	15	YVTLDTAAA	VGLPYVTLDTAAAAD	0.2523	0.73		HLA-DRB1*09:01	108	122	15	IARAYGVLE	KTKSIARAYGVLEEK	0.4789	3.3		HLA-DRB1*09:01	261	275	15	FESSPIKSI	ISQFESSPIKSIPWY	0.7271	0.64
HLA-DQA1*05:01/DQB1*02:01	274	288	15	YKYALPITV	DSKYKYALPITVYDD	0.5532	0.78		HLA-DPA1*01:03/DPB1*02:01	44	58	15	EHYEKFERM	MKEHYEKFERMIKEH	0.2485	3		HLA-DQA1*01:01/DQB1*05:01	589	603	15	MQRWNDRMA	RAAMQRWNDRMAGLA	0.0342	0.74		HLA-DRB1*08:02	158	172	15	FQFVEKHGE	RLLEAFQFVEKHGEV	0.4502	3.4		HLA-DPA1*02:01/DPB1*01:01	261	275	15	FESSPIKSI	ISQFESSPIKSIPWY	0.2111	0.66
HLA-DRB3*01:01	217	231	15	YFVDTDVQV	GTLVARYFVDTDVQV	0.5425	0.79		HLA-DRB1*12:01	75	89	15	LEQQKAAQY	QKFAELLEQQKAAQY	0.4096	3		HLA-DPA1*02:01/DPB1*14:01	17	31	15	RLAAAGAAV	RLVRLAAAGAAVIAA	0.2126	0.74		HLA-DPA1*02:01/DPB1*05:01	155	169	15	RLLEAFQFV	EVLRLLEAFQFVEKH	0.0842	3.5		HLA-DQA1*03:01/DQB1*03:02	312	326	15	YKATEILEE	PKGTYKATEILEEAA	0.0252	0.67
HLA-DRB5*01:01	421	435	15	YEKTPSFQR	SVYEKTPSFQRLYQE	0.5449	0.8		HLA-DRB1*13:02	48	62	15	FERMIKEHT	YEKFERMIKEHTEKF	0.4353	3		HLA-DPA1*01:03/DPB1*04:01	264	278	15	FSGTFFTEI	AHALGFSGTFFTEIL	0.3401	0.74		HLA-DRB3*01:01	98	112	15	MLADKTKSI	GAMAIPMLADKTKSI	0.1685	3.5		HLA-DRB1*13:02	215	229	15	YHRTIKHRI	NPNDEYHRTIKHRIE	0.6433	0.67
HLA-DRB4*01:01	445	459	15	VVLQKDGSG	SNVKVVLQKDGSGVG	0.4795	0.81		HLA-DRB1*07:01	70	84	15	FKQKFAELL	SEHFKQKFAELLEQQ	0.4631	3		HLA-DQA1*05:01/DQB1*03:01	17	31	15	AAAGAAVIA	RLVRLAAAGAAVIAA	0.6928	0.74		HLA-DPA1*01:03/DPB1*02:01	122	136	15	VAYRGLFII	SQGVAYRGLFIIDPN	0.2181	3.5		HLA-DRB1*01:01	247	261	15	FVVEEAIDV	MKQAGFVVEEAIDVI	0.8474	0.67
HLA-DRB3*01:01	246	260	15	VTKDPAVSA	RASAVTKDPAVSARG	0.5384	0.81		HLA-DRB1*04:01	28	42	15	FFADKPDES	AKFFADKPDESTLSP	0.5024	3		HLA-DRB3*02:02	434	448	15	YFTNISLGG	YWQYFTNISLGGYSP	0.5611	0.75		HLA-DRB1*15:01	54	68	15	IIAFSENVS	TEIIAFSENVSRFNE	0.3889	3.5		HLA-DPA1*02:01/DPB1*14:01	2	16	15	RETAPTNLI	SAGGRETAPTNLIRR	0.2225	0.68
HLA-DPA1*01:03/DPB1*02:01	87	101	15	LGGTNFRVL	YALDLGGTNFRVLRV	0.5699	0.81		HLA-DPA1*03:01/DPB1*04:02	68	82	15	FKQKFAELL	EHSEHFKQKFAELLE	0.1681	3.1		HLA-DPA1*02:01/DPB1*14:01	5	19	15	RHRSVAARL	SSSTHRHRSVAARLV	0.2102	0.76		HLA-DQA1*01:01/DQB1*05:01	109	123	15	ARAYGVLEE	TKSIARAYGVLEEKQ	0.0163	3.6		HLA-DPA1*03:01/DPB1*04:02	261	275	15	FESSPIKSI	ISQFESSPIKSIPWY	0.3322	0.68
HLA-DRB1*09:01	113	127	15	FVIPKSALV	DSKFVIPKSALVGDA	0.7031	0.81		HLA-DRB1*13:02	46	60	15	YEKFERMIK	EHYEKFERMIKEHTE	0.4269	3.1		HLA-DRB5*01:01	557	571	15	VEVCQANVK	PPYVEVCQANVKGAK	0.5593	0.77		HLA-DQA1*01:01/DQB1*05:01	50	64	15	IIAFSENVS	FVCPTEIIAFSENVS	0.0164	3.6		HLA-DRB1*09:01	133	147	15	YQISRARRH	NNDYQISRARRHDAL	0.7222	0.68
HLA-DQA1*01:01/DQB1*05:01	216	230	15	ARYFVDTDV	VGTLVARYFVDTDVQ	0.033	0.82		HLA-DRB1*04:05	1	15	15	YEEFSAKLD	MATTYEEFSAKLDRL	0.5025	3.1		HLA-DRB1*04:01	292	306	15	VINSSTAVA	NVSVINSSTAVAKAR	0.7958	0.77		HLA-DPA1*02:01/DPB1*01:01	35	49	15	WVVLFFYPL	KGKWVVLFFYPLDFT	0.1002	3.6		HLA-DQA1*04:01/DQB1*04:02	67	81	15	FHFAPRYAG	GWGQNFHFAPRYAGE	0.2529	0.72
HLA-DPA1*03:01/DPB1*04:02	396	410	15	FTAAPMLKT	QGAVFTAAPMLKTRT	0.3118	0.82		HLA-DRB1*01:01	70	84	15	FKQKFAELL	SEHFKQKFAELLEQQ	0.528	3.1		HLA-DRB1*01:01	15	29	15	LVRLAAAGA	AARLVRLAAAGAAVI	0.8245	0.8		HLA-DRB3*02:02	100	114	15	MLADKTKSI	MAIPMLADKTKSIAR	0.1536	3.6		HLA-DQA1*01:02/DQB1*06:02	246	260	15	QAGFVVEEA	YMKQAGFVVEEAIDV	0.61	0.73
HLA-DPA1*01:03/DPB1*04:01	88	102	15	LGGTNFRVL	ALDLGGTNFRVLRVS	0.3151	0.82		HLA-DRB5*01:01	78	92	15	LEQQKAAQY	AELLEQQKAAQYPSK	0.2892	3.2		HLA-DRB5*01:01	292	306	15	INSSTAVAK	NVSVINSSTAVAKAR	0.5391	0.81		HLA-DRB1*03:01	129	143	15	FIIDPNGMV	GLFIIDPNGMVRQIT	0.3975	3.6		HLA-DRB1*09:01	131	145	15	YQISRARRH	VNNNDYQISRARRHD	0.7116	0.74
HLA-DPA1*02:01/DPB1*14:01	272	286	15	YKYALPITV	NFDSKYKYALPITVY	0.2038	0.83		HLA-DRB1*12:01	19	33	15	MQEQNAKFF	FNRKMQEQNAKFFAD	0.398	3.2		HLA-DQA1*04:01/DQB1*04:02	58	72	15	VARHHTAPG	RQSVARHHTAPGAVS	0.246	0.83		HLA-DRB1*08:02	82	96	15	WTLQDRKKG	YAHLQWTLQDRKKGG	0.4383	3.6		HLA-DPA1*02:01/DPB1*01:01	335	349	15	FTPSFYIRA	LGIFTPSFYIRARKP	0.2047	0.75
HLA-DRB3*01:01	70	84	15	YTSDPAKAT	LPSFVYTSDPAKATG	0.5258	0.83		HLA-DRB1*03:01	38	52	15	LSPEMKEHY	STLSPEMKEHYEKFE	0.4405	3.2		HLA-DPA1*01:03/DPB1*04:01	359	373	15	FYQADFSKA	FQDLGFYQADFSKAE	0.3115	0.83		HLA-DRB1*04:05	53	67	15	IIAFSENVS	PTEIIAFSENVSRFN	0.4571	3.6		HLA-DPA1*03:01/DPB1*04:02	335	349	15	FTPSFYIRA	LGIFTPSFYIRARKP	0.3206	0.75
HLA-DRB1*07:01	112	126	15	FVIPKSALV	TDSKFVIPKSALVGD	0.7388	0.83		HLA-DRB1*11:01	45	59	15	YEKFERMIK	KEHYEKFERMIKEHT	0.5148	3.3		HLA-DRB1*11:01	487	501	15	FRPKNRTAA	CIDGAFRPKNRTAAD	0.8032	0.84		HLA-DPA1*01:03/DPB1*04:01	32	46	15	WVVLFFYPL	AAYKGKWVVLFFYPL	0.077	3.7		HLA-DRB5*01:01	131	145	15	YQISRARRH	VNNNDYQISRARRHD	0.5514	0.77
HLA-DPA1*01:03/DPB1*02:01	214	228	15	LVARYFVDT	DTVGTLVARYFVDTD	0.5658	0.84		HLA-DQA1*03:01/DQB1*03:02	4	18	15	EFSAKLDRL	TYEEFSAKLDRLDEE	0.0126	3.4		HLA-DPA1*02:01/DPB1*01:01	264	278	15	FSGTFFTEI	AHALGFSGTFFTEIL	0.1954	0.86		HLA-DPA1*02:01/DPB1*05:01	23	37	15	FKKISLAAY	NGSFKKISLAAYKGK	0.0828	3.7		HLA-DRB1*11:01	66	80	15	FHFAPRYAG	YGWGQNFHFAPRYAG	0.8289	0.77
HLA-DRB1*01:01	135	149	15	VKKMMSENA	AQSVKKMMSENAPDD	0.8109	0.87		HLA-DPA1*02:01/DPB1*05:01	47	61	15	FERMIKEHT	HYEKFERMIKEHTEK	0.0848	3.4		HLA-DRB3*01:01	76	90	15	VTLDTAAAA	LPYVTLDTAAAADRR	0.5016	0.87		HLA-DPA1*02:01/DPB1*01:01	11	25	15	FEEVALMPN	PAPPFEEVALMPNGS	0.099	3.7		HLA-DPA1*02:01/DPB1*01:01	260	274	15	FESSPIKSI	VISQFESSPIKSIPW	0.2005	0.78
HLA-DRB1*12:01	66	80	15	VRMLPSFVY	TVRMLPSFVYTSDPA	0.6104	0.88		HLA-DPA1*02:01/DPB1*14:01	70	84	15	FKQKFAELL	SEHFKQKFAELLEQQ	0.0998	3.4		HLA-DRB1*09:01	206	220	15	YVASVPSEE	DFVMYVASVPSEEGV	0.6959	0.87		HLA-DRB4*01:01	139	153	15	ITVNDMPVG	VRQITVNDMPVGRNV	0.1956	3.7		HLA-DPA1*02:01/DPB1*01:01	259	273	15	FESSPIKSI	DVISQFESSPIKSIP	0.2008	0.78
HLA-DRB1*03:01	290	304	15	ITPNRENQR	MDAITPNRENQRQEK	0.7927	0.88		HLA-DRB4*01:01	77	91	15	LEQQKAAQY	FAELLEQQKAAQYPS	0.2112	3.4		HLA-DQA1*04:01/DQB1*04:02	564	578	15	VKGAKDFAG	QANVKGAKDFAGDSD	0.2433	0.88		HLA-DQA1*05:01/DQB1*02:01	11	25	15	PPFEEVALM	PAPPFEEVALMPNGS	0.3212	3.7		HLA-DRB1*11:01	339	353	15	FYIRARKPS	TPSFYIRARKPSKQA	0.8272	0.78
HLA-DQA1*05:01/DQB1*02:01	287	301	15	MDAITPNRE	DDEMDAITPNRENQR	0.5343	0.89		HLA-DPA1*01:03/DPB1*02:01	41	55	15	EHYEKFERM	SPEMKEHYEKFERMI	0.2243	3.4		HLA-DRB5*01:01	75	89	15	YVTLDTAAA	GLPYVTLDTAAAADR	0.5264	0.88		HLA-DRB1*12:01	127	141	15	LFIIDPNGM	YRGLFIIDPNGMVRQ	0.3678	3.7		HLA-DPA1*02:01/DPB1*05:01	314	328	15	YKATEILEE	GTYKATEILEEAAES	0.1408	0.79
HLA-DQA1*01:01/DQB1*05:01	127	141	15	LFDFIAQSV	ATDLFDFIAQSVKKM	0.0317	0.9		HLA-DRB1*03:01	51	65	15	MIKEHTEKF	FERMIKEHTEKFNKK	0.4146	3.4		HLA-DRB1*01:01	73	87	15	YVTLDTAAA	AVGLPYVTLDTAAAA	0.8088	0.89		HLA-DRB1*03:01	139	153	15	TVNDMPVGR	VRQITVNDMPVGRNV	0.3847	3.7		HLA-DQA1*01:02/DQB1*06:02	245	259	15	QAGFVVEEA	EYMKQAGFVVEEAID	0.5895	0.81
HLA-DPA1*02:01/DPB1*05:01	92	106	15	FRVLRVSLR	GGTNFRVLRVSLRGG	0.1362	0.91		HLA-DRB3*01:01	50	64	15	MIKEHTEKF	KFERMIKEHTEKFNK	0.1675	3.5		HLA-DQA1*05:01/DQB1*02:01	74	88	15	YVTLDTAAA	VGLPYVTLDTAAAAD	0.5301	0.91		HLA-DRB5*01:01	53	67	15	IAFSENVSR	PTEIIAFSENVSRFN	0.2633	3.8		HLA-DRB1*11:01	217	231	15	YHRTIKHRI	NDEYHRTIKHRIELG	0.8102	0.82
HLA-DPA1*02:01/DPB1*05:01	273	287	15	YKYALPITV	FDSKYKYALPITVYD	0.1363	0.91		HLA-DRB1*03:01	27	41	15	FFADKPDES	NAKFFADKPDESTLS	0.4034	3.5		HLA-DRB1*08:02	489	503	15	FRPKNRTAA	DGAFRPKNRTAADGY	0.7039	0.92		HLA-DRB5*01:01	174	188	15	WKKGAPTMK	PANWKKGAPTMKPEP	0.2646	3.8		HLA-DPA1*01:03/DPB1*04:01	313	327	15	YKATEILEE	KGTYKATEILEEAAE	0.3125	0.83
HLA-DRB3*02:02	199	213	15	VRVNVNVVA	LRRVRVNVNVVALCN	0.498	0.91		HLA-DQA1*03:01/DQB1*03:02	3	17	15	EFSAKLDRL	TTYEEFSAKLDRLDE	0.0122	3.6		HLA-DRB1*04:01	312	326	15	YLEIEDQGG	GTLEYLEIEDQGGAG	0.7722	0.93		HLA-DRB1*15:01	181	195	15	MKPEPKASV	APTMKPEPKASVEGY	0.3668	3.8		HLA-DQA1*01:01/DQB1*05:01	246	260	15	QAGFVVEEA	YMKQAGFVVEEAIDV	0.0323	0.84
HLA-DPA1*02:01/DPB1*01:01	273	287	15	YKYALPITV	FDSKYKYALPITVYD	0.19	0.92		HLA-DRB3*02:02	28	42	15	FFADKPDES	AKFFADKPDESTLSP	0.1538	3.6		HLA-DRB1*04:01	77	91	15	VTLDTAAAA	PYVTLDTAAAADRRP	0.7724	0.93		HLA-DRB1*01:01	154	168	15	LRLLEAFQF	EEVLRLLEAFQFVEK	0.4527	3.8		HLA-DPA1*02:01/DPB1*01:01	249	263	15	FVVEEAIDV	QAGFVVEEAIDVISQ	0.196	0.85
HLA-DPA1*02:01/DPB1*14:01	113	127	15	FVIPKSALV	DSKFVIPKSALVGDA	0.1964	0.93		HLA-DRB4*01:01	26	40	15	FFADKPDES	QNAKFFADKPDESTL	0.2024	3.6		HLA-DRB3*02:02	76	90	15	VTLDTAAAA	LPYVTLDTAAAADRR	0.4752	0.96		HLA-DQA1*05:01/DQB1*02:01	54	68	15	AFSENVSRF	TEIIAFSENVSRFNE	0.3145	3.9		HLA-DPA1*02:01/DPB1*14:01	313	327	15	YKATEILEE	KGTYKATEILEEAAE	0.2037	0.85
HLA-DRB3*02:02	197	211	15	VRVNVNVVA	ASLRRVRVNVNVVAL	0.4885	0.94		HLA-DRB1*09:01	2	16	15	YEEFSAKLD	ATTYEEFSAKLDRLD	0.4665	3.6		HLA-DRB5*01:01	526	540	15	YVNCTPGLR	GSMDYVNCTPGLRVE	0.5156	0.96		HLA-DRB1*15:01	120	134	15	GVAYRGLFI	EEKQGVAYRGLFIID	0.3595	3.9		HLA-DPA1*01:03/DPB1*04:01	334	348	15	FTPSFYIRA	QLGIFTPSFYIRARK	0.3044	0.85
HLA-DQA1*05:01/DQB1*02:01	365	379	15	IAGVDVTDM	IKRIAGVDVTDMSDL	0.5263	0.94		HLA-DPA1*02:01/DPB1*05:01	48	62	15	FERMIKEHT	YEKFERMIKEHTEKF	0.0824	3.7		HLA-DPA1*02:01/DPB1*05:01	283	297	15	IRGKDFNVS	MMNIRGKDFNVSVIN	0.1339	0.97		HLA-DRB1*15:01	154	168	15	LRLLEAFQF	EEVLRLLEAFQFVEK	0.3624	3.9		HLA-DPA1*01:03/DPB1*02:01	336	350	15	FTPSFYIRA	GIFTPSFYIRARKPS	0.56	0.85
HLA-DRB3*02:02	274	288	15	YKYALPITV	DSKYKYALPITVYDD	0.4835	0.96		HLA-DRB1*07:01	2	16	15	YEEFSAKLD	ATTYEEFSAKLDRLD	0.4037	3.7		HLA-DRB1*12:01	235	249	15	VINIPAANI	PAVGVINIPAANIAS	0.597	0.97		HLA-DQA1*03:01/DQB1*03:02	137	151	15	QITVNDMPV	GMVRQITVNDMPVGR	0.0116	4		HLA-DPA1*01:03/DPB1*02:01	334	348	15	FTPSFYIRA	QLGIFTPSFYIRARK	0.5579	0.86
HLA-DRB1*07:01	151	165	15	LGFTFSFPV	EKRVPLGFTFSFPVD	0.7074	0.96		HLA-DRB1*07:01	69	83	15	FKQKFAELL	HSEHFKQKFAELLEQ	0.41	3.7		HLA-DRB1*03:01	75	89	15	VTLDTAAAA	GLPYVTLDTAAAADR	0.7722	0.97		HLA-DPA1*02:01/DPB1*05:01	158	172	15	FQFVEKHGE	RLLEAFQFVEKHGEV	0.0796	4		HLA-DPA1*03:01/DPB1*04:02	311	325	15	YKATEILEE	APKGTYKATEILEEA	0.3087	0.87
HLA-DRB1*01:01	361	375	15	IKRIAGVDV	TRELIKRIAGVDVTD	0.7996	0.96		HLA-DRB1*08:02	77	91	15	LLEQQKAAQ	FAELLEQQKAAQYPS	0.4325	3.7		HLA-DRB1*04:05	538	552	15	LSTVSSAFE	RVELSTVSSAFEEGG	0.7733	0.97		HLA-DPA1*02:01/DPB1*01:01	79	93	15	YAHLQWTLQ	DSEYAHLQWTLQDRK	0.0945	4		HLA-DPA1*03:01/DPB1*04:02	260	274	15	FESSPIKSI	VISQFESSPIKSIPW	0.3042	0.89
HLA-DPA1*01:03/DPB1*02:01	339	353	15	FESKHMGMI	PWAFESKHMGMIAAD	0.5338	0.98		HLA-DRB1*11:01	76	90	15	LLEQQKAAQ	KFAELLEQQKAAQYP	0.4813	3.7		HLA-DRB3*02:02	75	89	15	YVTLDTAAA	GLPYVTLDTAAAADR	0.4701	0.98		HLA-DRB1*12:01	23	37	15	FKKISLAAY	NGSFKKISLAAYKGK	0.3506	4		HLA-DRB1*09:01	89	103	15	FLAARGGFM	RHEYFLAARGGFMEG	0.6931	0.9
HLA-DRB1*01:01	362	376	15	IKRIAGVDV	RELIKRIAGVDVTDM	0.7971	1		HLA-DRB1*11:01	58	72	15	FNKKMHEHS	HTEKFNKKMHEHSEH	0.4742	3.8		HLA-DRB1*08:02	73	87	15	YVTLDTAAA	AVGLPYVTLDTAAAA	0.6871	0.99		HLA-DQA1*03:01/DQB1*03:02	135	149	15	QITVNDMPV	PNGMVRQITVNDMPV	0.0115	4.1		HLA-DRB5*01:01	33	47	15	FEKATLEER	FRDRFEKATLEERKA	0.5222	0.92
HLA-DPA1*02:01/DPB1*01:01	397	411	15	FTAAPMLKT	GAVFTAAPMLKTRTQ	0.1731	1.1		HLA-DPA1*02:01/DPB1*01:01	68	82	15	FKQKFAELL	EHSEHFKQKFAELLE	0.0963	3.9		HLA-DRB1*01:01	247	261	15	YDQLVTRVV	IASRYDQLVTRVVTH	0.797	1		HLA-DPA1*02:01/DPB1*01:01	34	48	15	WVVLFFYPL	YKGKWVVLFFYPLDF	0.0935	4.1		HLA-DRB1*04:05	311	325	15	YKATEILEE	APKGTYKATEILEEA	0.7793	0.93
HLA-DPA1*02:01/DPB1*01:01	414	428	15	VDGSVYEKT	ATVAVDGSVYEKTPS	0.1745	1.1		HLA-DQA1*05:01/DQB1*02:01	3	17	15	EFSAKLDRL	TTYEEFSAKLDRLDE	0.3126	3.9		HLA-DQA1*03:01/DQB1*03:02	132	146	15	IATCTADDI	HAGAIATCTADDILT	0.0212	1.1		HLA-DPA1*03:01/DPB1*04:02	79	93	15	YAHLQWTLQ	DSEYAHLQWTLQDRK	0.1476	4.1		HLA-DPA1*03:01/DPB1*04:02	248	262	15	FVVEEAIDV	KQAGFVVEEAIDVIS	0.2986	0.94
HLA-DPA1*02:01/DPB1*01:01	415	429	15	VDGSVYEKT	TVAVDGSVYEKTPSF	0.1779	1.1		HLA-DRB1*11:01	59	73	15	FNKKMHEHS	TEKFNKKMHEHSEHF	0.4662	3.9		HLA-DQA1*03:01/DQB1*03:02	537	551	15	LSTVSSAFE	LRVELSTVSSAFEEG	0.0216	1.1		HLA-DPA1*01:03/DPB1*02:01	79	93	15	YAHLQWTLQ	DSEYAHLQWTLQDRK	0.1878	4.1		HLA-DPA1*02:01/DPB1*05:01	33	47	15	FEKATLEER	FRDRFEKATLEERKA	0.1349	0.96
HLA-DPA1*01:03/DPB1*04:01	87	101	15	LGGTNFRVL	YALDLGGTNFRVLRV	0.2636	1.1		HLA-DPA1*01:03/DPB1*04:01	68	82	15	FKQKFAELL	EHSEHFKQKFAELLE	0.0717	4		HLA-DPA1*02:01/DPB1*14:01	60	74	15	RHHTAPGAV	SVARHHTAPGAVSAV	0.184	1.1		HLA-DQA1*03:01/DQB1*03:02	138	152	15	QITVNDMPV	MVRQITVNDMPVGRN	0.0112	4.2		HLA-DQA1*04:01/DQB1*04:02	131	145	15	YQISRARRH	VNNNDYQISRARRHD	0.237	0.97
HLA-DPA1*01:03/DPB1*04:01	274	288	15	YKYALPITV	DSKYKYALPITVYDD	0.2765	1.1		HLA-DPA1*02:01/DPB1*05:01	51	65	15	MIKEHTEKF	FERMIKEHTEKFNKK	0.0798	4		HLA-DPA1*02:01/DPB1*14:01	16	30	15	RLAAAGAAV	ARLVRLAAAGAAVIA	0.1842	1.1		HLA-DPA1*01:03/DPB1*04:01	78	92	15	YAHLQWTLQ	MDSEYAHLQWTLQDR	0.0677	4.2		HLA-DRB1*13:02	70	84	15	FHFAPRYAG	QNFHFAPRYAGETFF	0.6101	0.97
HLA-DPA1*03:01/DPB1*04:02	273	287	15	YKYALPITV	FDSKYKYALPITVYD	0.286	1.1		HLA-DPA1*02:01/DPB1*05:01	78	92	15	LEQQKAAQY	AELLEQQKAAQYPSK	0.0799	4		HLA-DRB4*01:01	105	119	15	IAVSTEDLT	ALRIAVSTEDLTDPA	0.4351	1.1		HLA-DRB3*02:02	181	195	15	MKPEPKASV	APTMKPEPKASVEGY	0.1336	4.2		HLA-DRB1*04:05	53	67	15	YDLVTDFYE	VNEYYDLVTDFYEYG	0.7748	0.97
HLA-DRB3*02:02	200	214	15	VRVNVNVVA	RRVRVNVNVVALCND	0.4397	1.1		HLA-DPA1*02:01/DPB1*05:01	46	60	15	FERMIKEHT	EHYEKFERMIKEHTE	0.0805	4		HLA-DRB3*01:01	362	376	15	YQADFSKAE	LGFYQADFSKAEEMP	0.4413	1.1		HLA-DRB1*12:01	156	170	15	LRLLEAFQF	VLRLLEAFQFVEKHG	0.3421	4.2		HLA-DQA1*04:01/DQB1*04:02	133	147	15	YQISRARRH	NNDYQISRARRHDAL	0.2356	0.98
HLA-DRB5*01:01	188	202	15	VELLQASLR	GNDVVELLQASLRRV	0.493	1.1		HLA-DQA1*04:01/DQB1*04:02	25	39	15	AKFFADKPD	EQNAKFFADKPDEST	0.1508	4		HLA-DQA1*01:02/DQB1*06:02	563	577	15	VKGAKDFAG	CQANVKGAKDFAGDS	0.5568	1.1		HLA-DQA1*05:01/DQB1*03:01	163	177	15	EKHGEVCPA	FQFVEKHGEVCPANW	0.3523	4.2		HLA-DRB1*01:01	172	186	15	YAIEATCHA	DGAYAIEATCHAKDK	0.7986	0.98
HLA-DPA1*01:03/DPB1*02:01	397	411	15	FTAAPMLKT	GAVFTAAPMLKTRTQ	0.5059	1.1		HLA-DQA1*01:02/DQB1*06:02	73	87	15	QKFAELLEQ	FKQKFAELLEQQKAA	0.3045	4.1		HLA-DRB1*08:02	488	502	15	FRPKNRTAA	IDGAFRPKNRTAADG	0.6786	1.1		HLA-DRB3*01:01	54	68	15	AFSENVSRF	TEIIAFSENVSRFNE	0.1255	4.3		HLA-DQA1*03:01/DQB1*03:02	311	325	15	YKATEILEE	APKGTYKATEILEEA	0.0211	1.1
HLA-DQA1*05:01/DQB1*03:01	226	240	15	VQVGVIIGT	DTDVQVGVIIGTGSN	0.6424	1.1		HLA-DRB1*12:01	50	64	15	MIKEHTEKF	KFERMIKEHTEKFNK	0.3501	4.1		HLA-DQA1*03:01/DQB1*03:02	205	219	15	MYVASVPSE	TDFVMYVASVPSEEG	0.0201	1.2		HLA-DRB4*01:01	134	148	15	VRQITVNDM	DPNGMVRQITVNDMP	0.1764	4.3		HLA-DQA1*04:01/DQB1*04:02	245	259	15	QAGFVVEEA	EYMKQAGFVVEEAID	0.224	1.1
HLA-DRB1*09:01	112	126	15	FVIPKSALV	TDSKFVIPKSALVGD	0.6719	1.1		HLA-DRB1*03:01	26	40	15	FFADKPDES	QNAKFFADKPDESTL	0.3464	4.2		HLA-DQA1*03:01/DQB1*03:02	130	144	15	IATCTADDI	NNHAGAIATCTADDI	0.0202	1.2		HLA-DRB1*15:01	25	39	15	LAAYKGKWV	SFKKISLAAYKGKWV	0.3319	4.3		HLA-DPA1*01:03/DPB1*04:01	312	326	15	YKATEILEE	PKGTYKATEILEEAA	0.2524	1.1
HLA-DRB1*09:01	271	285	15	YKYALPITV	GNFDSKYKYALPITV	0.6729	1.1		HLA-DRB1*04:05	3	17	15	YEEFSAKLD	TTYEEFSAKLDRLDE	0.3941	4.2		HLA-DPA1*02:01/DPB1*14:01	8	22	15	RHRSVAARL	THRHRSVAARLVRLA	0.1784	1.2		HLA-DRB1*13:02	102	116	15	LADKTKSIA	IPMLADKTKSIARAY	0.3456	4.3		HLA-DPA1*01:03/DPB1*04:01	336	350	15	FTPSFYIRA	GIFTPSFYIRARKPS	0.2759	1.1
HLA-DRB1*03:01	246	260	15	VTKDPAVSA	RASAVTKDPAVSARG	0.7612	1.1		HLA-DRB1*01:01	69	83	15	FKQKFAELL	HSEHFKQKFAELLEQ	0.4187	4.2		HLA-DPA1*03:01/DPB1*04:02	283	297	15	IRGKDFNVS	MMNIRGKDFNVSVIN	0.2729	1.2		HLA-DRB1*07:01	44	58	15	FTFVCPTEI	YPLDFTFVCPTEIIA	0.3608	4.3		HLA-DPA1*03:01/DPB1*04:02	259	273	15	FESSPIKSI	DVISQFESSPIKSIP	0.2846	1.1
HLA-DRB1*01:01	272	286	15	YKYALPITV	NFDSKYKYALPITVY	0.7883	1.1		HLA-DRB3*01:01	52	66	15	MIKEHTEKF	ERMIKEHTEKFNKKM	0.1271	4.3		HLA-DRB3*01:01	75	89	15	VTLDTAAAA	GLPYVTLDTAAAADR	0.4298	1.2		HLA-DRB1*04:05	133	147	15	MVRQITVND	IDPNGMVRQITVNDM	0.3846	4.3		HLA-DPA1*03:01/DPB1*04:02	314	328	15	YKATEILEE	GTYKATEILEEAAES	0.2864	1.1
HLA-DQA1*03:01/DQB1*03:02	364	378	15	IAGVDVTDM	LIKRIAGVDVTDMSD	0.0206	1.2		HLA-DRB5*01:01	69	83	15	FKQKFAELL	HSEHFKQKFAELLEQ	0.2426	4.3		HLA-DRB5*01:01	527	541	15	YVNCTPGLR	SMDYVNCTPGLRVEL	0.467	1.2		HLA-DRB1*04:05	52	66	15	IIAFSENVS	CPTEIIAFSENVSRF	0.3857	4.3		HLA-DPA1*01:03/DPB1*02:01	84	98	15	LARHEYFLA	FESLARHEYFLAARG	0.5018	1.1
HLA-DRB3*01:01	245	259	15	VTKDPAVSA	ERASAVTKDPAVSAR	0.428	1.2		HLA-DQA1*03:01/DQB1*03:02	2	16	15	YEEFSAKLD	ATTYEEFSAKLDRLD	0.011	4.4		HLA-DQA1*01:02/DQB1*06:02	128	142	15	NHAGAIATC	RVNNHAGAIATCTAD	0.5423	1.2		HLA-DPA1*02:01/DPB1*01:01	154	168	15	LRLLEAFQF	EEVLRLLEAFQFVEK	0.0918	4.4		HLA-DRB1*13:02	337	351	15	FYIRARKPS	IFTPSFYIRARKPSK	0.5896	1.1
HLA-DQA1*05:01/DQB1*02:01	409	423	15	LATVAVDGS	RTQGLATVAVDGSVY	0.5049	1.2		HLA-DQA1*04:01/DQB1*04:02	15	29	15	FNRKMQEQN	LDEEFNRKMQEQNAK	0.1455	4.4		HLA-DRB1*15:01	236	250	15	VINIPAANI	AVGVINIPAANIASR	0.661	1.2		HLA-DRB3*02:02	4	18	15	AKINCPAPP	GNAKINCPAPPFEEV	0.1284	4.4		HLA-DRB1*08:02	217	231	15	YHRTIKHRI	NDEYHRTIKHRIELG	0.6573	1.1
HLA-DQA1*01:02/DQB1*06:02	76	90	15	AKATGVYYA	TSDPAKATGVYYALD	0.5388	1.2		HLA-DQA1*04:01/DQB1*04:02	16	30	15	FNRKMQEQN	DEEFNRKMQEQNAKF	0.1427	4.6		HLA-DRB1*09:01	205	219	15	YVASVPSEE	TDFVMYVASVPSEEG	0.6649	1.2		HLA-DRB4*01:01	138	152	15	ITVNDMPVG	MVRQITVNDMPVGRN	0.1717	4.4		HLA-DRB1*09:01	312	326	15	YKATEILEE	PKGTYKATEILEEAA	0.6705	1.1
HLA-DRB1*12:01	211	225	15	VGTLVARYF	LCNDTVGTLVARYFV	0.5702	1.2		HLA-DPA1*01:03/DPB1*04:01	45	59	15	EHYEKFERM	KEHYEKFERMIKEHT	0.0593	4.7		HLA-DRB1*15:01	419	433	15	IRGYSTPFS	LGTCGIRGYSTPFSP	0.6658	1.2		HLA-DRB1*13:02	83	97	15	WTLQDRKKG	AHLQWTLQDRKKGGL	0.3399	4.4		HLA-DRB1*07:01	132	146	15	YQISRARRH	NNNDYQISRARRHDA	0.696	1.1
HLA-DRB1*03:01	289	303	15	ITPNRENQR	EMDAITPNRENQRQE	0.7388	1.2		HLA-DPA1*02:01/DPB1*01:01	72	86	15	KFAELLEQQ	HFKQKFAELLEQQKA	0.0884	4.7		HLA-DRB1*04:05	103	117	15	LRIAVSTED	WGALRIAVSTEDLTD	0.7327	1.2		HLA-DPA1*02:01/DPB1*14:01	146	160	15	RNVEEVLRL	DMPVGRNVEEVLRLL	0.0847	4.5		HLA-DRB1*01:01	90	104	15	FLAARGGFM	HEYFLAARGGFMEGD	0.7858	1.1
HLA-DPA1*02:01/DPB1*01:01	88	102	15	LGGTNFRVL	ALDLGGTNFRVLRVS	0.1644	1.3		HLA-DQA1*04:01/DQB1*04:02	70	84	15	FKQKFAELL	SEHFKQKFAELLEQQ	0.1416	4.7		HLA-DRB1*03:01	77	91	15	VTLDTAAAA	PYVTLDTAAAADRRP	0.741	1.2		HLA-DRB3*01:01	181	195	15	MKPEPKASV	APTMKPEPKASVEGY	0.1184	4.5		HLA-DPA1*02:01/DPB1*05:01	217	231	15	YHRTIKHRI	NDEYHRTIKHRIELG	0.1257	1.2
HLA-DQA1*04:01/DQB1*04:02	5	19	15	LLSHIALRD	VNNLLSHIALRDSDS	0.2144	1.3		HLA-DRB4*01:01	25	39	15	FFADKPDES	EQNAKFFADKPDEST	0.1649	4.7		HLA-DQA1*03:01/DQB1*03:02	73	87	15	YVTLDTAAA	AVGLPYVTLDTAAAA	0.0194	1.3		HLA-DRB1*08:02	161	175	15	FQFVEKHGE	EAFQFVEKHGEVCPA	0.3916	4.5		HLA-DPA1*02:01/DPB1*14:01	138	152	15	RHDALAGMS	ISRARRHDALAGMSS	0.1771	1.2
HLA-DRB3*01:01	413	427	15	VAVDGSVYE	LATVAVDGSVYEKTP	0.3958	1.3		HLA-DRB1*04:05	27	41	15	FFADKPDES	NAKFFADKPDESTLS	0.3605	4.7		HLA-DQA1*03:01/DQB1*03:02	206	220	15	MYVASVPSE	DFVMYVASVPSEEGV	0.0199	1.3		HLA-DQA1*03:01/DQB1*03:02	53	67	15	IIAFSENVS	PTEIIAFSENVSRFN	0.0106	4.6		HLA-DQA1*04:01/DQB1*04:02	246	260	15	QAGFVVEEA	YMKQAGFVVEEAIDV	0.2211	1.2
HLA-DRB3*02:02	72	86	15	YTSDPAKAT	SFVYTSDPAKATGVY	0.4003	1.3		HLA-DRB1*08:02	14	28	15	FNRKMQEQN	RLDEEFNRKMQEQNA	0.3811	4.7		HLA-DQA1*03:01/DQB1*03:02	131	145	15	IATCTADDI	NHAGAIATCTADDIL	0.02	1.3		HLA-DPA1*01:03/DPB1*02:01	35	49	15	WVVLFFYPL	KGKWVVLFFYPLDFT	0.1646	4.6		HLA-DRB3*01:01	249	263	15	FVVEEAIDV	QAGFVVEEAIDVISQ	0.4222	1.2
HLA-DRB5*01:01	273	287	15	YKYALPITV	FDSKYKYALPITVYD	0.4513	1.3		HLA-DRB1*11:01	44	58	15	YEKFERMIK	MKEHYEKFERMIKEH	0.4093	4.7		HLA-DQA1*01:01/DQB1*05:01	588	602	15	MQRWNDRMA	DRAAMQRWNDRMAGL	0.0282	1.3		HLA-DQA1*01:01/DQB1*05:01	135	149	15	QITVNDMPV	PNGMVRQITVNDMPV	0.0141	4.7		HLA-DPA1*01:03/DPB1*02:01	85	99	15	LARHEYFLA	ESLARHEYFLAARGG	0.4664	1.2
HLA-DRB5*01:01	35	49	15	FTMSSEKMK	ATQFTMSSEKMKQLT	0.4535	1.3		HLA-DRB1*03:01	50	64	15	MIKEHTEKF	KFERMIKEHTEKFNK	0.3086	4.8		HLA-DQA1*04:01/DQB1*04:02	57	71	15	VARHHTAPG	VRQSVARHHTAPGAV	0.2179	1.3		HLA-DRB3*02:02	3	17	15	AKINCPAPP	CGNAKINCPAPPFEE	0.1204	4.7		HLA-DQA1*05:01/DQB1*02:01	23	37	15	DVSAAADRF	NGDVSAAADRFRDRF	0.4999	1.2
HLA-DQA1*05:01/DQB1*02:01	408	422	15	LATVAVDGS	TRTQGLATVAVDGSV	0.4838	1.3		HLA-DPA1*02:01/DPB1*01:01	73	87	15	KFAELLEQQ	FKQKFAELLEQQKAA	0.0854	4.9		HLA-DPA1*03:01/DPB1*04:02	359	373	15	FYQADFSKA	FQDLGFYQADFSKAE	0.2681	1.3		HLA-DPA1*03:01/DPB1*04:02	23	37	15	FKKISLAAY	NGSFKKISLAAYKGK	0.1369	4.7		HLA-DRB1*08:02	306	320	15	LAPKGTYKA	EFVRLAPKGTYKATE	0.6441	1.2
HLA-DQA1*05:01/DQB1*02:01	286	300	15	MDAITPNRE	YDDEMDAITPNRENQ	0.4904	1.3		HLA-DRB1*08:02	57	71	15	FNKKMHEHS	EHTEKFNKKMHEHSE	0.3676	4.9		HLA-DQA1*05:01/DQB1*03:01	228	242	15	FSDGHPAVG	QVFSDGHPAVGVINI	0.6082	1.3		HLA-DRB4*01:01	140	154	15	ITVNDMPVG	RQITVNDMPVGRNVE	0.1628	4.7		HLA-DRB1*08:02	339	353	15	YIRARKPSK	TPSFYIRARKPSKQA	0.6499	1.2
HLA-DQA1*01:02/DQB1*06:02	77	91	15	AKATGVYYA	SDPAKATGVYYALDL	0.5165	1.3		HLA-DRB4*01:01	76	90	15	LLEQQKAAQ	KFAELLEQQKAAQYP	0.1516	5.1		HLA-DRB1*04:05	472	486	15	FGAFNVFSD	TGFFGAFNVFSDAAR	0.713	1.3		HLA-DQA1*01:01/DQB1*05:01	139	153	15	QITVNDMPV	VRQITVNDMPVGRNV	0.014	4.8		HLA-DRB1*08:02	307	321	15	LAPKGTYKA	FVRLAPKGTYKATEI	0.6545	1.2
HLA-DRB1*15:01	126	140	15	LFDFIAQSV	DATDLFDFIAQSVKK	0.6329	1.3		HLA-DRB1*12:01	52	66	15	MIKEHTEKF	ERMIKEHTEKFNKKM	0.3105	5.1		HLA-DRB1*04:05	206	220	15	YVASVPSEE	DFVMYVASVPSEEGV	0.7176	1.3		HLA-DPA1*02:01/DPB1*01:01	12	26	15	FEEVALMPN	APPFEEVALMPNGSF	0.0858	4.8		HLA-DRB1*01:01	304	318	15	FVRLAPKGT	VLEFVRLAPKGTYKA	0.7817	1.2
HLA-DRB1*07:01	154	168	15	LGFTFSFPV	VPLGFTFSFPVDQKA	0.6506	1.3		HLA-DRB1*09:01	70	84	15	FKQKFAELL	SEHFKQKFAELLEQQ	0.3919	5.1		HLA-DRB1*04:01	26	40	15	IAAVGTAAA	AAVIAAVGTAAAWAH	0.7253	1.3		HLA-DPA1*01:03/DPB1*02:01	121	135	15	VAYRGLFII	EKQGVAYRGLFIIDP	0.1561	4.8		HLA-DRB3*02:02	132	146	15	YQISRARRH	NNNDYQISRARRHDA	0.4052	1.3
HLA-DRB1*03:01	119	133	15	LVGDATDLF	PKSALVGDATDLFDF	0.718	1.3		HLA-DRB1*03:01	25	39	15	FFADKPDES	EQNAKFFADKPDEST	0.2795	5.3		HLA-DRB1*01:01	13	27	15	LVRLAAAGA	SVAARLVRLAAAGAA	0.7657	1.3		HLA-DPA1*01:03/DPB1*02:01	33	47	15	WVVLFFYPL	AYKGKWVVLFFYPLD	0.1575	4.8		HLA-DQA1*05:01/DQB1*02:01	20	34	15	DVSAAADRF	DETNGDVSAAADRFR	0.485	1.3
HLA-DRB1*03:01	120	134	15	LVGDATDLF	KSALVGDATDLFDFI	0.7218	1.3		HLA-DRB1*07:01	1	15	15	YEEFSAKLD	MATTYEEFSAKLDRL	0.3099	5.3		HLA-DQA1*03:01/DQB1*03:02	134	148	15	IATCTADDI	GAIATCTADDILTDE	0.0188	1.4		HLA-DRB1*15:01	180	194	15	MKPEPKASV	GAPTMKPEPKASVEG	0.3085	4.8		HLA-DRB1*07:01	133	147	15	YQISRARRH	NNDYQISRARRHDAL	0.6503	1.3
HLA-DRB1*11:01	337	351	15	WAFESKHMG	CRPWAFESKHMGMIA	0.7502	1.3		HLA-DQA1*01:02/DQB1*06:02	70	84	15	QKFAELLEQ	SEHFKQKFAELLEQQ	0.2584	5.4		HLA-DPA1*02:01/DPB1*01:01	359	373	15	FYQADFSKA	FQDLGFYQADFSKAE	0.1565	1.4		HLA-DRB1*03:01	55	69	15	IAFSENVSR	EIIAFSENVSRFNEL	0.31	4.8		HLA-DRB1*07:01	259	273	15	FESSPIKSI	DVISQFESSPIKSIP	0.6527	1.3
HLA-DPA1*03:01/DPB1*04:02	395	409	15	FTAAPMLKT	QQGAVFTAAPMLKTR	0.2549	1.4		HLA-DRB1*11:01	78	92	15	LLEQQKAAQ	AELLEQQKAAQYPSK	0.3577	5.4		HLA-DPA1*02:01/DPB1*14:01	59	73	15	RHHTAPGAV	QSVARHHTAPGAVSA	0.164	1.4		HLA-DRB1*13:02	100	114	15	MLADKTKSI	MAIPMLADKTKSIAR	0.3258	4.8		HLA-DRB1*11:01	216	230	15	YHRTIKHRI	PNDEYHRTIKHRIEL	0.7529	1.3
HLA-DPA1*03:01/DPB1*04:02	88	102	15	LGGTNFRVL	ALDLGGTNFRVLRVS	0.2589	1.4		HLA-DPA1*01:03/DPB1*04:01	71	85	15	FKQKFAELL	EHFKQKFAELLEQQK	0.0515	5.5		HLA-DPA1*02:01/DPB1*14:01	75	89	15	YVTLDTAAA	GLPYVTLDTAAAADR	0.1653	1.4		HLA-DQA1*05:01/DQB1*03:01	162	176	15	EKHGEVCPA	AFQFVEKHGEVCPAN	0.3281	4.8		HLA-DRB1*11:01	338	352	15	FYIRARKPS	FTPSFYIRARKPSKQ	0.7591	1.3
HLA-DRB3*02:02	71	85	15	YTSDPAKAT	PSFVYTSDPAKATGV	0.3867	1.4		HLA-DQA1*05:01/DQB1*02:01	27	41	15	FFADKPDES	NAKFFADKPDESTLS	0.2602	5.5		HLA-DPA1*03:01/DPB1*04:02	266	280	15	FSGTFFTEI	ALGFSGTFFTEILVV	0.2464	1.4		HLA-DRB3*01:01	180	194	15	MKPEPKASV	GAPTMKPEPKASVEG	0.1048	4.9		HLA-DQA1*01:01/DQB1*05:01	245	259	15	QAGFVVEEA	EYMKQAGFVVEEAID	0.028	1.4
HLA-DPA1*01:03/DPB1*02:01	338	352	15	FESKHMGMI	RPWAFESKHMGMIAA	0.4245	1.4		HLA-DRB1*03:01	52	66	15	MIKEHTEKF	ERMIKEHTEKFNKKM	0.2667	5.5		HLA-DPA1*03:01/DPB1*04:02	265	279	15	FSGTFFTEI	HALGFSGTFFTEILV	0.25	1.4		HLA-DPA1*03:01/DPB1*04:02	10	24	15	FEEVALMPN	CPAPPFEEVALMPNG	0.1329	5		HLA-DPA1*02:01/DPB1*05:01	249	263	15	FVVEEAIDV	QAGFVVEEAIDVISQ	0.1203	1.4
HLA-DPA1*01:03/DPB1*02:01	274	288	15	YKYALPITV	DSKYKYALPITVYDD	0.4321	1.4		HLA-DRB1*04:05	26	40	15	FFADKPDES	QNAKFFADKPDESTL	0.3203	5.5		HLA-DRB3*02:02	433	447	15	YFTNISLGG	PYWQYFTNISLGGYS	0.3714	1.4		HLA-DRB4*01:01	137	151	15	VRQITVNDM	GMVRQITVNDMPVGR	0.1551	5		HLA-DPA1*02:01/DPB1*01:01	334	348	15	FTPSFYIRA	QLGIFTPSFYIRARK	0.1567	1.4
HLA-DPA1*01:03/DPB1*02:01	415	429	15	VDGSVYEKT	TVAVDGSVYEKTPSF	0.4388	1.4		HLA-DRB1*08:02	76	90	15	LLEQQKAAQ	KFAELLEQQKAAQYP	0.3385	5.5		HLA-DRB4*01:01	73	87	15	LPYVTLDTA	AVGLPYVTLDTAAAA	0.3755	1.4		HLA-DQA1*01:02/DQB1*06:02	184	198	15	KASVEGYFS	MKPEPKASVEGYFSK	0.2729	5		HLA-DPA1*02:01/DPB1*14:01	4	18	15	RETAPTNLI	GGRETAPTNLIRRRN	0.1656	1.4
HLA-DRB1*12:01	188	202	15	VVELLQASL	GNDVVELLQASLRRV	0.5482	1.4		HLA-DRB1*08:02	4	18	15	FSAKLDRLD	TYEEFSAKLDRLDEE	0.3398	5.5		HLA-DRB4*01:01	155	169	15	LIPQALQLH	KYLIPQALQLHTERL	0.3759	1.4		HLA-DRB1*07:01	136	150	15	VRQITVNDM	NGMVRQITVNDMPVG	0.324	5		HLA-DPA1*01:03/DPB1*04:01	249	263	15	FVVEEAIDV	QAGFVVEEAIDVISQ	0.2085	1.4
HLA-DRB1*12:01	361	375	15	IKRIAGVDV	TRELIKRIAGVDVTD	0.551	1.4		HLA-DRB1*08:02	17	31	15	FNRKMQEQN	EEFNRKMQEQNAKFF	0.3438	5.5		HLA-DQA1*01:02/DQB1*06:02	28	42	15	AVGTAAAWA	VIAAVGTAAAWAHAG	0.5059	1.4		HLA-DPA1*01:03/DPB1*02:01	162	176	15	FVEKHGEVC	AFQFVEKHGEVCPAN	0.1476	5.1		HLA-DPA1*03:01/DPB1*04:02	85	99	15	ARHEYFLAA	ESLARHEYFLAARGG	0.2527	1.4
HLA-DRB1*13:02	289	303	15	ITPNRENQR	EMDAITPNRENQRQE	0.5614	1.4		HLA-DPA1*02:01/DPB1*14:01	69	83	15	FKQKFAELL	HSEHFKQKFAELLEQ	0.074	5.6		HLA-DQA1*01:02/DQB1*06:02	31	45	15	TAAAWAHAG	AVGTAAAWAHAGAVQ	0.5144	1.4		HLA-DRB1*03:01	52	66	15	IAFSENVSR	CPTEIIAFSENVSRF	0.2918	5.1		HLA-DRB4*01:01	151	165	15	IDYVKTDFC	SSKIDYVKTDFCNMS	0.3809	1.4
HLA-DRB1*15:01	127	141	15	LFDFIAQSV	ATDLFDFIAQSVKKM	0.6175	1.4		HLA-DRB5*01:01	77	91	15	LEQQKAAQY	FAELLEQQKAAQYPS	0.1943	5.6		HLA-DQA1*05:01/DQB1*03:01	21	35	15	AGAAVIAAV	LAAAGAAVIAAVGTA	0.5994	1.4		HLA-DQA1*03:01/DQB1*03:02	139	153	15	QITVNDMPV	VRQITVNDMPVGRNV	0.0098	5.2		HLA-DRB3*02:02	133	147	15	YQISRARRH	NNDYQISRARRHDAL	0.3839	1.4
HLA-DRB1*08:02	112	126	15	VIPKSALVG	TDSKFVIPKSALVGD	0.6225	1.4		HLA-DRB1*09:01	1	15	15	YEEFSAKLD	MATTYEEFSAKLDRL	0.3718	5.6		HLA-DRB1*04:05	205	219	15	MYVASVPSE	TDFVMYVASVPSEEG	0.6946	1.4		HLA-DPA1*01:03/DPB1*02:01	34	48	15	WVVLFFYPL	YKGKWVVLFFYPLDF	0.1444	5.2		HLA-DRB1*12:01	282	296	15	LQGLRSTPI	YSSLQGLRSTPIGRI	0.5486	1.4
HLA-DRB1*04:01	220	234	15	YFVDTDVQV	VARYFVDTDVQVGVI	0.7067	1.4		HLA-DRB1*12:01	37	51	15	LSPEMKEHY	ESTLSPEMKEHYEKF	0.2872	5.7		HLA-DRB1*04:05	537	551	15	LSTVSSAFE	LRVELSTVSSAFEEG	0.6974	1.4		HLA-DRB1*03:01	138	152	15	TVNDMPVGR	MVRQITVNDMPVGRN	0.2847	5.2		HLA-DRB1*15:01	276	290	15	VGDYSSLQG	QPLVGDYSSLQGLRS	0.6006	1.4
HLA-DRB1*04:01	135	149	15	VKKMMSENA	AQSVKKMMSENAPDD	0.7143	1.4		HLA-DRB1*07:01	68	82	15	FKQKFAELL	EHSEHFKQKFAELLE	0.2957	5.7		HLA-DQA1*01:01/DQB1*05:01	359	373	15	LGFYQADFS	FQDLGFYQADFSKAE	0.0265	1.5		HLA-DRB1*04:05	51	65	15	IIAFSENVS	VCPTEIIAFSENVSR	0.3365	5.2		HLA-DQA1*05:01/DQB1*03:01	166	180	15	FDGAYAIEA	LADNTFDGAYAIEAT	0.6041	1.4
HLA-DPA1*02:01/DPB1*05:01	396	410	15	FTAAPMLKT	QGAVFTAAPMLKTRT	0.1181	1.5		HLA-DRB1*08:02	5	19	15	FSAKLDRLD	YEEFSAKLDRLDEEF	0.3336	5.7		HLA-DPA1*01:03/DPB1*02:01	359	373	15	FYQADFSKA	FQDLGFYQADFSKAE	0.4121	1.5		HLA-DRB1*11:01	102	116	15	LADKTKSIA	IPMLADKTKSIARAY	0.3736	5.2		HLA-DQA1*05:01/DQB1*03:01	18	32	15	ETNGDVSAA	NKDETNGDVSAAADR	0.6043	1.4
HLA-DPA1*02:01/DPB1*14:01	112	126	15	FVIPKSALV	TDSKFVIPKSALVGD	0.1592	1.5		HLA-DQA1*04:01/DQB1*04:02	6	20	15	FSAKLDRLD	EEFSAKLDRLDEEFN	0.131	5.8		HLA-DRB5*01:01	556	570	15	VEVCQANVK	CPPYVEVCQANVKGA	0.4246	1.5		HLA-DPA1*02:01/DPB1*01:01	148	162	15	RNVEEVLRL	PVGRNVEEVLRLLEA	0.0819	5.3		HLA-DRB1*07:01	313	327	15	YKATEILEE	KGTYKATEILEEAAE	0.6383	1.4
HLA-DPA1*01:03/DPB1*04:01	415	429	15	VDGSVYEKT	TVAVDGSVYEKTPSF	0.1942	1.5		HLA-DQA1*05:01/DQB1*02:01	25	39	15	FFADKPDES	EQNAKFFADKPDEST	0.2508	5.8		HLA-DQA1*05:01/DQB1*03:01	33	47	15	AAWAHAGAV	GTAAAWAHAGAVQHR	0.5844	1.5		HLA-DQA1*04:01/DQB1*04:02	53	67	15	IIAFSENVS	PTEIIAFSENVSRFN	0.1361	5.3		HLA-DRB1*04:05	54	68	15	YDLVTDFYE	NEYYDLVTDFYEYGW	0.6948	1.4
HLA-DPA1*01:03/DPB1*04:01	273	287	15	YKYALPITV	FDSKYKYALPITVYD	0.1944	1.5		HLA-DRB1*12:01	36	50	15	LSPEMKEHY	DESTLSPEMKEHYEK	0.2829	5.8		HLA-DRB1*04:05	362	376	15	YQADFSKAE	LGFYQADFSKAEEMP	0.6739	1.5		HLA-DRB1*04:01	52	66	15	IIAFSENVS	CPTEIIAFSENVSRF	0.351	5.3		HLA-DRB1*04:05	314	328	15	YKATEILEE	GTYKATEILEEAAES	0.6991	1.4
HLA-DRB3*02:02	273	287	15	YKYALPITV	FDSKYKYALPITVYD	0.3631	1.5		HLA-DRB5*01:01	2	16	15	YEEFSAKLD	ATTYEEFSAKLDRLD	0.1867	5.9		HLA-DRB1*11:01	76	90	15	YVTLDTAAA	LPYVTLDTAAAADRR	0.732	1.5		HLA-DPA1*02:01/DPB1*01:01	10	24	15	FEEVALMPN	CPAPPFEEVALMPNG	0.0814	5.4		HLA-DRB1*01:01	282	296	15	LQGLRSTPI	YSSLQGLRSTPIGRI	0.7393	1.4
HLA-DRB3*02:02	198	212	15	VRVNVNVVA	SLRRVRVNVNVVALC	0.3657	1.5		HLA-DQA1*05:01/DQB1*02:01	26	40	15	FFADKPDES	QNAKFFADKPDESTL	0.2482	5.9		HLA-DRB1*11:01	490	504	15	FRPKNRTAA	GAFRPKNRTAADGYY	0.736	1.5		HLA-DRB3*02:02	180	194	15	MKPEPKASV	GAPTMKPEPKASVEG	0.1054	5.4		HLA-DRB1*01:01	244	258	15	YMKQAGFVV	IEYMKQAGFVVEEAI	0.7464	1.4
HLA-DRB3*02:02	247	261	15	VTKDPAVSA	ASAVTKDPAVSARGN	0.368	1.5		HLA-DRB1*13:02	49	63	15	FERMIKEHT	EKFERMIKEHTEKFN	0.2873	5.9		HLA-DQA1*03:01/DQB1*03:02	105	119	15	IAVSTEDLT	ALRIAVSTEDLTDPA	0.0177	1.6		HLA-DRB1*04:05	136	150	15	MVRQITVND	NGMVRQITVNDMPVG	0.3246	5.4		HLA-DQA1*01:01/DQB1*05:01	256	270	15	ISQFESSPI	EAIDVISQFESSPIK	0.0266	1.5
HLA-DPA1*01:03/DPB1*02:01	86	100	15	LGGTNFRVL	YYALDLGGTNFRVLR	0.4162	1.5		HLA-DRB1*08:02	70	84	15	FKQKFAELL	SEHFKQKFAELLEQQ	0.3237	5.9		HLA-DPA1*02:01/DPB1*05:01	360	374	15	FYQADFSKA	QDLGFYQADFSKAEE	0.1169	1.6		HLA-DRB1*09:01	107	121	15	IARAYGVLE	DKTKSIARAYGVLEE	0.3771	5.4		HLA-DPA1*02:01/DPB1*05:01	311	325	15	YKATEILEE	APKGTYKATEILEEA	0.1178	1.5
HLA-DPA1*01:03/DPB1*02:01	414	428	15	VDGSVYEKT	ATVAVDGSVYEKTPS	0.4177	1.5		HLA-DPA1*02:01/DPB1*05:01	49	63	15	FERMIKEHT	EKFERMIKEHTEKFN	0.0673	6		HLA-DPA1*02:01/DPB1*14:01	53	67	15	RVRQSVARH	MHPRVRQSVARHHTA	0.1536	1.6		HLA-DPA1*02:01/DPB1*14:01	165	179	15	KHGEVCPAN	FVEKHGEVCPANWKK	0.0752	5.5		HLA-DPA1*02:01/DPB1*01:01	336	350	15	FTPSFYIRA	GIFTPSFYIRARKPS	0.1514	1.5
HLA-DPA1*01:03/DPB1*02:01	396	410	15	FTAAPMLKT	QGAVFTAAPMLKTRT	0.4178	1.5		HLA-DRB1*04:05	4	18	15	FSAKLDRLD	TYEEFSAKLDRLDEE	0.3005	6		HLA-DPA1*01:03/DPB1*04:01	267	281	15	FSGTFFTEI	LGFSGTFFTEILVVT	0.1869	1.6		HLA-DRB3*02:02	126	140	15	FIIDPNGMV	AYRGLFIIDPNGMVR	0.1017	5.5		HLA-DPA1*02:01/DPB1*14:01	312	326	15	YKATEILEE	PKGTYKATEILEEAA	0.1559	1.5
HLA-DRB5*01:01	68	82	15	FVYTSDPAK	RMLPSFVYTSDPAKA	0.4276	1.5		HLA-DRB1*11:01	16	30	15	FNRKMQEQN	DEEFNRKMQEQNAKF	0.3194	6		HLA-DPA1*01:03/DPB1*04:01	283	297	15	IRGKDFNVS	MMNIRGKDFNVSVIN	0.1891	1.6		HLA-DQA1*05:01/DQB1*02:01	136	150	15	VRQITVNDM	NGMVRQITVNDMPVG	0.26	5.5		HLA-DPA1*02:01/DPB1*14:01	132	146	15	YQISRARRH	NNNDYQISRARRHDA	0.1573	1.5
HLA-DQA1*05:01/DQB1*02:01	281	295	15	VYDDEMDAI	LPITVYDDEMDAITP	0.4587	1.5		HLA-DRB1*04:05	25	39	15	FFADKPDES	EQNAKFFADKPDEST	0.2944	6.1		HLA-DQA1*04:01/DQB1*04:02	76	90	15	YVTLDTAAA	LPYVTLDTAAAADRR	0.204	1.6		HLA-DRB1*08:02	159	173	15	FQFVEKHGE	LLEAFQFVEKHGEVC	0.341	5.5		HLA-DQA1*04:01/DQB1*04:02	130	144	15	NNDYQISRA	GVNNNDYQISRARRH	0.2072	1.5
HLA-DQA1*01:02/DQB1*06:02	225	239	15	QVGVIIGTG	VDTDVQVGVIIGTGS	0.4886	1.5		HLA-DRB1*11:01	57	71	15	FNKKMHEHS	EHTEKFNKKMHEHSE	0.315	6.1		HLA-DRB3*02:02	435	449	15	YFTNISLGG	WQYFTNISLGGYSPF	0.3376	1.6		HLA-DRB3*01:01	55	69	15	AFSENVSRF	EIIAFSENVSRFNEL	0.0897	5.6		HLA-DPA1*03:01/DPB1*04:02	334	348	15	FTPSFYIRA	QLGIFTPSFYIRARK	0.2419	1.5
HLA-DQA1*01:02/DQB1*06:02	228	242	15	QVGVIIGTG	DVQVGVIIGTGSNAC	0.4908	1.5		HLA-DRB1*09:01	69	83	15	FKQKFAELL	HSEHFKQKFAELLEQ	0.348	6.1		HLA-DQA1*05:01/DQB1*02:01	76	90	15	VTLDTAAAA	LPYVTLDTAAAADRR	0.4451	1.6		HLA-DRB4*01:01	141	155	15	VNDMPVGRN	QITVNDMPVGRNVEE	0.1399	5.6		HLA-DPA1*01:03/DPB1*02:01	83	97	15	LARHEYFLA	FFESLARHEYFLAAR	0.4073	1.5
HLA-DQA1*01:02/DQB1*06:02	6	20	15	LSHIALRDS	NNLLSHIALRDSDSE	0.4977	1.5		HLA-DRB1*11:01	15	29	15	FNRKMQEQN	LDEEFNRKMQEQNAK	0.312	6.2		HLA-DQA1*01:02/DQB1*06:02	565	579	15	VKGAKDFAG	ANVKGAKDFAGDSDS	0.4837	1.6		HLA-DRB1*12:01	126	140	15	LFIIDPNGM	AYRGLFIIDPNGMVR	0.2912	5.6		HLA-DRB1*13:02	81	95	15	FESLARHEY	ETFFESLARHEYFLA	0.5563	1.5
HLA-DRB1*03:01	291	305	15	ITPNRENQR	DAITPNRENQRQEKL	0.6695	1.5		HLA-DRB3*01:01	49	63	15	MIKEHTEKF	EKFERMIKEHTEKFN	0.0805	6.3		HLA-DQA1*01:02/DQB1*06:02	462	476	15	NQDASLATG	GSCNQDASLATGFFG	0.486	1.6		HLA-DRB1*12:01	136	150	15	VRQITVNDM	NGMVRQITVNDMPVG	0.2944	5.6		HLA-DQA1*05:01/DQB1*03:01	168	182	15	FDGAYAIEA	DNTFDGAYAIEATCH	0.5835	1.5
HLA-DRB1*04:01	247	261	15	VTKDPAVSA	ASAVTKDPAVSARGN	0.6909	1.5		HLA-DRB5*01:01	71	85	15	FKQKFAELL	EHFKQKFAELLEQQK	0.1759	6.3		HLA-DQA1*05:01/DQB1*03:01	227	241	15	FSDGHPAVG	CQVFSDGHPAVGVIN	0.5689	1.6		HLA-DRB1*07:01	109	123	15	IARAYGVLE	TKSIARAYGVLEEKQ	0.3007	5.6		HLA-DRB1*04:05	172	186	15	YAIEATCHA	DGAYAIEATCHAKDK	0.6749	1.5
HLA-DRB1*04:01	219	233	15	YFVDTDVQV	LVARYFVDTDVQVGV	0.6995	1.5		HLA-DRB1*04:05	5	19	15	FSAKLDRLD	YEEFSAKLDRLDEEF	0.2826	6.4		HLA-DRB1*03:01	138	152	15	ILTDEKRDI	TCTADDILTDEKRDI	0.6521	1.6		HLA-DRB1*07:01	45	59	15	FTFVCPTEI	PLDFTFVCPTEIIAF	0.3008	5.6		HLA-DRB1*01:01	281	295	15	LQGLRSTPI	DYSSLQGLRSTPIGR	0.735	1.5
HLA-DRB1*01:01	113	127	15	FVIPKSALV	DSKFVIPKSALVGDA	0.7254	1.5		HLA-DPA1*02:01/DPB1*01:01	74	88	15	FAELLEQQK	KQKFAELLEQQKAAQ	0.0755	6.5		HLA-DRB1*04:05	313	327	15	YLEIEDQGG	TLEYLEIEDQGGAGS	0.6668	1.6		HLA-DPA1*01:03/DPB1*04:01	36	50	15	WVVLFFYPL	GKWVVLFFYPLDFTF	0.0501	5.7		HLA-DQA1*03:01/DQB1*03:02	20	34	15	NGDVSAAAD	DETNGDVSAAADRFR	0.0177	1.6
HLA-DRB1*11:01	338	352	15	WAFESKHMG	RPWAFESKHMGMIAA	0.7334	1.5		HLA-DPA1*02:01/DPB1*01:01	51	65	15	MIKEHTEKF	FERMIKEHTEKFNKK	0.0755	6.5		HLA-DRB1*04:01	291	305	15	VINSSTAVA	FNVSVINSSTAVAKA	0.687	1.6		HLA-DPA1*02:01/DPB1*14:01	111	125	15	RAYGVLEEK	SIARAYGVLEEKQGV	0.0728	5.7		HLA-DQA1*03:01/DQB1*03:02	314	328	15	YKATEILEE	GTYKATEILEEAAES	0.0177	1.6
HLA-DQA1*03:01/DQB1*03:02	407	421	15	LATVAVDGS	KTRTQGLATVAVDGS	0.0181	1.6		HLA-DQA1*04:01/DQB1*04:02	27	41	15	FFADKPDES	NAKFFADKPDESTLS	0.1226	6.6		HLA-DRB1*01:01	235	249	15	VINIPAANI	PAVGVINIPAANIAS	0.7107	1.6		HLA-DQA1*01:01/DQB1*05:01	154	168	15	LRLLEAFQF	EEVLRLLEAFQFVEK	0.0125	5.8		HLA-DQA1*01:01/DQB1*05:01	247	261	15	QAGFVVEEA	MKQAGFVVEEAIDVI	0.0252	1.6
HLA-DPA1*01:03/DPB1*04:01	86	100	15	LGGTNFRVL	YYALDLGGTNFRVLR	0.1823	1.6		HLA-DRB1*13:02	70	84	15	FKQKFAELL	SEHFKQKFAELLEQQ	0.2668	6.6		HLA-DQA1*01:01/DQB1*05:01	587	601	15	MQRWNDRMA	ADRAAMQRWNDRMAG	0.0247	1.7		HLA-DRB5*01:01	173	187	15	WKKGAPTMK	CPANWKKGAPTMKPE	0.1861	5.9		HLA-DPA1*02:01/DPB1*01:01	248	262	15	FVVEEAIDV	KQAGFVVEEAIDVIS	0.1456	1.6
HLA-DPA1*01:03/DPB1*04:01	414	428	15	VDGSVYEKT	ATVAVDGSVYEKTPS	0.1887	1.6		HLA-DRB1*13:02	58	72	15	FNKKMHEHS	HTEKFNKKMHEHSEH	0.2639	6.7		HLA-DPA1*02:01/DPB1*01:01	283	297	15	IRGKDFNVS	MMNIRGKDFNVSVIN	0.1444	1.7		HLA-DRB1*12:01	22	36	15	FKKISLAAY	PNGSFKKISLAAYKG	0.2815	5.9		HLA-DPA1*02:01/DPB1*01:01	85	99	15	ARHEYFLAA	ESLARHEYFLAARGG	0.1467	1.6
HLA-DPA1*01:03/DPB1*04:01	397	411	15	FTAAPMLKT	GAVFTAAPMLKTRTQ	0.1897	1.6		HLA-DPA1*02:01/DPB1*05:01	68	82	15	FKQKFAELL	EHSEHFKQKFAELLE	0.0631	6.8		HLA-DPA1*02:01/DPB1*14:01	104	118	15	RIAVSTEDL	GALRIAVSTEDLTDP	0.1475	1.7		HLA-DRB1*11:01	101	115	15	LADKTKSIA	AIPMLADKTKSIARA	0.3292	5.9		HLA-DPA1*01:03/DPB1*04:01	186	200	15	CYSEVFRVI	KVKCYSEVFRVIKPG	0.1906	1.6
HLA-DRB3*02:02	201	215	15	VNVNVVALC	RVRVNVNVVALCNDT	0.3322	1.6		HLA-DPA1*03:01/DPB1*04:02	72	86	15	QKFAELLEQ	HFKQKFAELLEQQKA	0.1119	6.8		HLA-DPA1*01:03/DPB1*04:01	362	376	15	FYQADFSKA	LGFYQADFSKAEEMP	0.1788	1.7		HLA-DPA1*01:03/DPB1*02:01	157	171	15	LEAFQFVEK	LRLLEAFQFVEKHGE	0.1309	6		HLA-DPA1*03:01/DPB1*04:02	34	48	15	FEKATLEER	RDRFEKATLEERKAA	0.2338	1.6
HLA-DRB3*02:02	113	127	15	FVIPKSALV	DSKFVIPKSALVGDA	0.3372	1.6		HLA-DRB1*13:02	78	92	15	LEQQKAAQY	AELLEQQKAAQYPSK	0.2622	6.8		HLA-DRB3*01:01	77	91	15	VTLDTAAAA	PYVTLDTAAAADRRP	0.3305	1.7		HLA-DRB1*01:01	162	176	15	FVEKHGEVC	AFQFVEKHGEVCPAN	0.3148	6		HLA-DRB3*02:02	172	186	15	YAIEATCHA	DGAYAIEATCHAKDK	0.3317	1.6
HLA-DRB3*02:02	385	399	15	LVRNRAAQQ	TCCLVRNRAAQQGAV	0.3387	1.6		HLA-DRB1*13:02	59	73	15	FNKKMHEHS	TEKFNKKMHEHSEHF	0.2623	6.8		HLA-DRB3*01:01	361	375	15	YQADFSKAE	DLGFYQADFSKAEEM	0.3308	1.7		HLA-DRB1*11:01	81	95	15	WTLQDRKKG	EYAHLQWTLQDRKKG	0.3224	6		HLA-DRB3*01:01	248	262	15	FVVEEAIDV	KQAGFVVEEAIDVIS	0.339	1.6
HLA-DRB1*12:01	214	228	15	VGTLVARYF	DTVGTLVARYFVDTD	0.5248	1.6		HLA-DRB1*01:01	78	92	15	LEQQKAAQY	AELLEQQKAAQYPSK	0.2735	6.8		HLA-DRB4*01:01	104	118	15	IAVSTEDLT	GALRIAVSTEDLTDP	0.3348	1.7		HLA-DQA1*03:01/DQB1*03:02	140	154	15	QITVNDMPV	RQITVNDMPVGRNVE	0.009	6.1		HLA-DRB5*01:01	134	148	15	YQISRARRH	NDYQISRARRHDALA	0.4179	1.6
HLA-DRB1*12:01	187	201	15	VVELLQASL	EGNDVVELLQASLRR	0.5319	1.6		HLA-DPA1*02:01/DPB1*05:01	40	54	15	EHYEKFERM	LSPEMKEHYEKFERM	0.0626	6.9		HLA-DRB5*01:01	294	308	15	INSSTAVAK	SVINSSTAVAKAREQ	0.4124	1.7		HLA-DQA1*04:01/DQB1*04:02	110	124	15	ARAYGVLEE	KSIARAYGVLEEKQG	0.1279	6.1		HLA-DRB1*12:01	281	295	15	LQGLRSTPI	DYSSLQGLRSTPIGR	0.532	1.6
HLA-DRB1*12:01	362	376	15	IKRIAGVDV	RELIKRIAGVDVTDM	0.5343	1.6		HLA-DPA1*02:01/DPB1*05:01	77	91	15	LEQQKAAQY	FAELLEQQKAAQYPS	0.0627	6.9		HLA-DRB5*01:01	115	129	15	YHCARVGQR	LTDPAYHCARVGQRV	0.413	1.7		HLA-DPA1*01:03/DPB1*02:01	78	92	15	YAHLQWTLQ	MDSEYAHLQWTLQDR	0.1291	6.1		HLA-DRB1*07:01	131	145	15	YQISRARRH	VNNNDYQISRARRHD	0.6166	1.6
HLA-DRB1*15:01	362	376	15	IKRIAGVDV	RELIKRIAGVDVTDM	0.5835	1.6		HLA-DQA1*05:01/DQB1*02:01	2	16	15	EFSAKLDRL	ATTYEEFSAKLDRLD	0.2245	6.9		HLA-DQA1*01:02/DQB1*06:02	291	305	15	NSSTAVAKA	FNVSVINSSTAVAKA	0.4671	1.7		HLA-DQA1*01:02/DQB1*06:02	76	90	15	SEYAHLQWT	CSMDSEYAHLQWTLQ	0.2391	6.1		HLA-DRB1*03:01	275	289	15	LVGDYSSLQ	YQPLVGDYSSLQGLR	0.6538	1.6
HLA-DRB1*15:01	361	375	15	IKRIAGVDV	TRELIKRIAGVDVTD	0.5846	1.6		HLA-DQA1*01:01/DQB1*05:01	22	36	15	AKFFADKPD	KMQEQNAKFFADKPD	0.0109	7		HLA-DQA1*01:02/DQB1*06:02	87	101	15	SAPTVVRAA	ADRRPGSAPTVVRAA	0.4676	1.7		HLA-DQA1*05:01/DQB1*02:01	55	69	15	AFSENVSRF	EIIAFSENVSRFNEL	0.2433	6.1		HLA-DRB1*04:05	144	158	15	LAGMSSKID	HDALAGMSSKIDYVK	0.6549	1.6
HLA-DRB1*07:01	271	285	15	YKYALPITV	GNFDSKYKYALPITV	0.6192	1.6		HLA-DRB4*01:01	28	42	15	FFADKPDES	AKFFADKPDESTLSP	0.1112	7		HLA-DQA1*01:02/DQB1*06:02	29	43	15	TAAAWAHAG	IAAVGTAAAWAHAGA	0.4682	1.7		HLA-DRB1*01:01	113	127	15	YGVLEEKQG	ARAYGVLEEKQGVAY	0.3057	6.1		HLA-DRB1*01:01	303	317	15	FVRLAPKGT	RVLEFVRLAPKGTYK	0.7066	1.6
HLA-DRB1*04:05	287	301	15	MDAITPNRE	DDEMDAITPNRENQR	0.6629	1.6		HLA-DQA1*04:01/DQB1*04:02	24	38	15	AKFFADKPD	QEQNAKFFADKPDES	0.1196	7		HLA-DRB1*09:01	207	221	15	YVASVPSEE	FVMYVASVPSEEGVL	0.6141	1.7		HLA-DPA1*01:03/DPB1*04:01	154	168	15	RLLEAFQFV	EEVLRLLEAFQFVEK	0.0444	6.2		HLA-DRB1*11:01	215	229	15	YHRTIKHRI	NPNDEYHRTIKHRIE	0.7182	1.6
HLA-DQA1*03:01/DQB1*03:02	284	298	15	MDAITPNRE	TVYDDEMDAITPNRE	0.0172	1.7		HLA-DPA1*03:01/DPB1*04:02	40	54	15	EHYEKFERM	LSPEMKEHYEKFERM	0.109	7.1		HLA-DRB1*04:05	471	485	15	FGAFNVFSD	ATGFFGAFNVFSDAA	0.6406	1.7		HLA-DPA1*01:03/DPB1*04:01	155	169	15	RLLEAFQFV	EVLRLLEAFQFVEKH	0.0447	6.2		HLA-DQA1*03:01/DQB1*03:02	19	33	15	NGDVSAAAD	KDETNGDVSAAADRF	0.0175	1.7
HLA-DPA1*02:01/DPB1*01:01	87	101	15	LGGTNFRVL	YALDLGGTNFRVLRV	0.1442	1.7		HLA-DPA1*01:03/DPB1*02:01	16	30	15	FNRKMQEQN	DEEFNRKMQEQNAKF	0.1116	7.1		HLA-DPA1*03:01/DPB1*04:02	282	296	15	IRGKDFNVS	QMMNIRGKDFNVSVI	0.2234	1.8		HLA-DPA1*02:01/DPB1*14:01	149	163	15	RNVEEVLRL	VGRNVEEVLRLLEAF	0.0687	6.2		HLA-DPA1*02:01/DPB1*05:01	69	83	15	FHFAPRYAG	GQNFHFAPRYAGETF	0.114	1.7
HLA-DPA1*02:01/DPB1*01:01	396	410	15	FTAAPMLKT	QGAVFTAAPMLKTRT	0.1448	1.7		HLA-DQA1*04:01/DQB1*04:02	26	40	15	FFADKPDES	QNAKFFADKPDESTL	0.1182	7.1		HLA-DRB3*02:02	74	88	15	YVTLDTAAA	VGLPYVTLDTAAAAD	0.302	1.8		HLA-DRB1*04:01	179	193	15	MKPEPKASV	KGAPTMKPEPKASVE	0.31	6.2		HLA-DPA1*02:01/DPB1*01:01	186	200	15	CYSEVFRVI	KVKCYSEVFRVIKPG	0.1424	1.7
HLA-DRB4*01:01	444	458	15	VVLQKDGSG	TSNVKVVLQKDGSGV	0.332	1.7		HLA-DRB5*01:01	45	59	15	YEKFERMIK	KEHYEKFERMIKEHT	0.1578	7.1		HLA-DRB3*02:02	77	91	15	VTLDTAAAA	PYVTLDTAAAADRRP	0.304	1.8		HLA-DRB1*08:02	102	116	15	LADKTKSIA	IPMLADKTKSIARAY	0.312	6.2		HLA-DPA1*02:01/DPB1*01:01	77	91	15	YAGETFFES	RYAGETFFESLARHE	0.1429	1.7
HLA-DRB5*01:01	243	257	15	FERASAVTK	YFERASAVTKDPAVS	0.4047	1.7		HLA-DRB1*01:01	71	85	15	FKQKFAELL	EHFKQKFAELLEQQK	0.2611	7.1		HLA-DRB3*01:01	141	155	15	ILTDEKRDI	ADDILTDEKRDILVK	0.3179	1.8		HLA-DPA1*01:03/DPB1*02:01	155	169	15	RLLEAFQFV	EVLRLLEAFQFVEKH	0.1256	6.3		HLA-DPA1*02:01/DPB1*14:01	133	147	15	YQISRARRH	NNDYQISRARRHDAL	0.1459	1.7
HLA-DQA1*05:01/DQB1*02:01	119	133	15	LVGDATDLF	PKSALVGDATDLFDF	0.4402	1.7		HLA-DRB1*12:01	21	35	15	MQEQNAKFF	RKMQEQNAKFFADKP	0.2468	7.2		HLA-DRB5*01:01	118	132	15	YHCARVGQR	PAYHCARVGQRVNNH	0.4006	1.8		HLA-DRB1*13:02	82	96	15	WTLQDRKKG	YAHLQWTLQDRKKGG	0.2733	6.3		HLA-DPA1*01:03/DPB1*04:01	85	99	15	ARHEYFLAA	ESLARHEYFLAARGG	0.1759	1.7
HLA-DQA1*01:02/DQB1*06:02	443	457	15	NVKVVLQKD	STSNVKVVLQKDGSG	0.4684	1.7		HLA-DPA1*02:01/DPB1*14:01	71	85	15	FKQKFAELL	EHFKQKFAELLEQQK	0.0607	7.3		HLA-DQA1*01:02/DQB1*06:02	562	576	15	VKGAKDFAG	VCQANVKGAKDFAGD	0.4622	1.8		HLA-DRB1*04:01	135	149	15	MVRQITVND	PNGMVRQITVNDMPV	0.3017	6.3		HLA-DPA1*01:03/DPB1*04:01	48	62	15	MVNEYYDLV	ATTTMVNEYYDLVTD	0.1786	1.7
HLA-DQA1*05:01/DQB1*03:01	225	239	15	VQVGVIIGT	VDTDVQVGVIIGTGS	0.5552	1.7		HLA-DPA1*02:01/DPB1*05:01	52	66	15	MIKEHTEKF	ERMIKEHTEKFNKKM	0.0611	7.4		HLA-DRB1*15:01	392	406	15	ITKWPAMFC	EQNITKWPAMFCNVS	0.5473	1.8		HLA-DRB1*08:02	162	176	15	FVEKHGEVC	AFQFVEKHGEVCPAN	0.3067	6.3		HLA-DPA1*01:03/DPB1*04:01	261	275	15	FESSPIKSI	ISQFESSPIKSIPWY	0.1804	1.7
HLA-DQA1*05:01/DQB1*03:01	390	404	15	AQQGAVFTA	RNRAAQQGAVFTAAP	0.5563	1.7		HLA-DRB1*12:01	18	32	15	MQEQNAKFF	EFNRKMQEQNAKFFA	0.243	7.4		HLA-DRB1*07:01	236	250	15	VINIPAANI	AVGVINIPAANIASR	0.5962	1.8		HLA-DQA1*01:01/DQB1*05:01	111	125	15	ARAYGVLEE	SIARAYGVLEEKQGV	0.0116	6.4		HLA-DQA1*04:01/DQB1*04:02	217	231	15	YHRTIKHRI	NDEYHRTIKHRIELG	0.1986	1.7
HLA-DQA1*05:01/DQB1*03:01	275	289	15	YKYALPITV	SKYKYALPITVYDDE	0.5665	1.7		HLA-DRB1*13:02	77	91	15	LLEQQKAAQ	FAELLEQQKAAQYPS	0.2439	7.4		HLA-DRB1*09:01	366	380	15	FSKAEEMPW	QADFSKAEEMPWGRN	0.6069	1.8		HLA-DPA1*02:01/DPB1*14:01	110	124	15	RAYGVLEEK	KSIARAYGVLEEKQG	0.0671	6.4		HLA-DQA1*04:01/DQB1*04:02	313	327	15	YKATEILEE	KGTYKATEILEEAAE	0.2007	1.7
HLA-DRB1*15:01	64	78	15	VRMLPSFVY	PSTVRMLPSFVYTSD	0.5693	1.7		HLA-DQA1*03:01/DQB1*03:02	5	19	15	EFSAKLDRL	YEEFSAKLDRLDEEF	0.0082	7.5		HLA-DRB1*04:05	312	326	15	YLEIEDQGG	GTLEYLEIEDQGGAG	0.6326	1.8		HLA-DPA1*02:01/DPB1*01:01	155	169	15	RLLEAFQFV	EVLRLLEAFQFVEKH	0.0762	6.4		HLA-DQA1*01:02/DQB1*06:02	247	261	15	QAGFVVEEA	MKQAGFVVEEAIDVI	0.4681	1.7
HLA-DRB1*07:01	402	416	15	MLKTRTQGL	AAPMLKTRTQGLATV	0.6078	1.7		HLA-DQA1*01:01/DQB1*05:01	4	18	15	EFSAKLDRL	TYEEFSAKLDRLDEE	0.0104	7.5		HLA-DQA1*03:01/DQB1*03:02	204	218	15	MYVASVPSE	NTDFVMYVASVPSEE	0.0165	1.9		HLA-DRB1*13:02	127	141	15	FIIDPNGMV	YRGLFIIDPNGMVRQ	0.2714	6.4		HLA-DRB1*13:02	218	232	15	YHRTIKHRI	DEYHRTIKHRIELGD	0.535	1.7
HLA-DRB1*07:01	401	415	15	MLKTRTQGL	TAAPMLKTRTQGLAT	0.6082	1.7		HLA-DPA1*02:01/DPB1*14:01	43	57	15	EHYEKFERM	EMKEHYEKFERMIKE	0.0594	7.5		HLA-DQA1*03:01/DQB1*03:02	536	550	15	LSTVSSAFE	GLRVELSTVSSAFEE	0.0166	1.9		HLA-DPA1*02:01/DPB1*05:01	146	160	15	RNVEEVLRL	DMPVGRNVEEVLRLL	0.0644	6.5		HLA-DRB1*08:02	216	230	15	YHRTIKHRI	PNDEYHRTIKHRIEL	0.5868	1.7
HLA-DRB1*03:01	413	427	15	VAVDGSVYE	LATVAVDGSVYEKTP	0.641	1.7		HLA-DRB3*01:01	29	43	15	FFADKPDES	KFFADKPDESTLSPE	0.063	7.5		HLA-DQA1*03:01/DQB1*03:02	104	118	15	IAVSTEDLT	GALRIAVSTEDLTDP	0.0167	1.9		HLA-DRB1*07:01	135	149	15	VRQITVNDM	PNGMVRQITVNDMPV	0.2638	6.5		HLA-DRB1*08:02	66	80	15	FHFAPRYAG	YGWGQNFHFAPRYAG	0.5878	1.7
HLA-DRB1*01:01	307	321	15	YLGEISRRL	SGMYLGEISRRLIVH	0.6909	1.7		HLA-DRB1*08:02	45	59	15	YEKFERMIK	KEHYEKFERMIKEHT	0.2655	7.6		HLA-DQA1*01:01/DQB1*05:01	75	89	15	YVTLDTAAA	GLPYVTLDTAAAADR	0.0237	1.9		HLA-DRB1*04:05	113	127	15	YGVLEEKQG	ARAYGVLEEKQGVAY	0.2678	6.6		HLA-DRB1*07:01	258	272	15	ISQFESSPI	IDVISQFESSPIKSI	0.5999	1.7
HLA-DQA1*03:01/DQB1*03:02	365	379	15	IAGVDVTDM	IKRIAGVDVTDMSDL	0.0169	1.8		HLA-DRB1*11:01	43	57	15	YEKFERMIK	EMKEHYEKFERMIKE	0.2411	7.7		HLA-DRB3*01:01	570	584	15	FAGDSDSSS	AKDFAGDSDSSSSAG	0.3065	1.9		HLA-DRB1*04:01	182	196	15	MKPEPKASV	PTMKPEPKASVEGYF	0.2906	6.6		HLA-DRB1*01:01	318	332	15	ILEEAAESL	ATEILEEAAESLVVG	0.7002	1.7
HLA-DQA1*01:01/DQB1*05:01	277	291	15	ITVYDDEMD	YKYALPITVYDDEMD	0.0244	1.8		HLA-DRB5*01:01	44	58	15	YEKFERMIK	MKEHYEKFERMIKEH	0.1423	7.9		HLA-DRB5*01:01	78	92	15	LDTAAAADR	YVTLDTAAAADRRPG	0.387	1.9		HLA-DRB1*08:02	85	99	15	WTLQDRKKG	LQWTLQDRKKGGLGA	0.2961	6.6		HLA-DQA1*03:01/DQB1*03:02	18	32	15	NGDVSAAAD	NKDETNGDVSAAADR	0.0169	1.8
HLA-DPA1*03:01/DPB1*04:02	415	429	15	VDGSVYEKT	TVAVDGSVYEKTPSF	0.2235	1.8		HLA-DRB1*08:02	78	92	15	LLEQQKAAQ	AELLEQQKAAQYPSK	0.2582	7.9		HLA-DRB5*01:01	74	88	15	YVTLDTAAA	VGLPYVTLDTAAAAD	0.3904	1.9		HLA-DRB3*01:01	53	67	15	AFSENVSRF	PTEIIAFSENVSRFN	0.0737	6.7		HLA-DPA1*02:01/DPB1*05:01	335	349	15	FTPSFYIRA	LGIFTPSFYIRARKP	0.1103	1.8
HLA-DRB3*02:02	384	398	15	LVRNRAAQQ	ETCCLVRNRAAQQGA	0.3014	1.8		HLA-DRB1*03:01	28	42	15	FFADKPDES	AKFFADKPDESTLSP	0.1751	8		HLA-DQA1*05:01/DQB1*03:01	63	77	15	TAPGAVSAV	RHHTAPGAVSAVGLP	0.5371	1.9		HLA-DRB1*04:05	112	126	15	YGVLEEKQG	IARAYGVLEEKQGVA	0.2602	6.7		HLA-DPA1*01:03/DPB1*04:01	260	274	15	FESSPIKSI	VISQFESSPIKSIPW	0.1638	1.8
HLA-DRB3*01:01	248	262	15	VTKDPAVSA	SAVTKDPAVSARGNA	0.3223	1.8		HLA-DRB1*01:01	68	82	15	FKQKFAELL	EHSEHFKQKFAELLE	0.2224	8		HLA-DRB1*08:02	487	501	15	FRPKNRTAA	CIDGAFRPKNRTAAD	0.5556	1.9		HLA-DPA1*02:01/DPB1*05:01	79	93	15	YAHLQWTLQ	DSEYAHLQWTLQDRK	0.0632	6.8		HLA-DPA1*01:03/DPB1*04:01	311	325	15	YKATEILEE	APKGTYKATEILEEA	0.1645	1.8
HLA-DQA1*05:01/DQB1*02:01	343	357	15	MGMIAADQM	ESKHMGMIAADQMPG	0.4256	1.8		HLA-DRB1*08:02	69	83	15	FKQKFAELL	HSEHFKQKFAELLEQ	0.2543	8		HLA-DRB1*09:01	17	31	15	LAAAGAAVI	RLVRLAAAGAAVIAA	0.5899	1.9		HLA-DPA1*02:01/DPB1*01:01	147	161	15	RNVEEVLRL	MPVGRNVEEVLRLLE	0.0743	6.8		HLA-DPA1*01:03/DPB1*04:01	77	91	15	YAGETFFES	RYAGETFFESLARHE	0.1653	1.8
HLA-DQA1*05:01/DQB1*02:01	273	287	15	YKYALPITV	FDSKYKYALPITVYD	0.4314	1.8		HLA-DPA1*02:01/DPB1*05:01	50	64	15	MIKEHTEKF	KFERMIKEHTEKFNK	0.0585	8.1		HLA-DRB1*04:01	25	39	15	IAAVGTAAA	GAAVIAAVGTAAAWA	0.6134	1.9		HLA-DRB3*02:02	2	16	15	AKINCPAPP	SCGNAKINCPAPPFE	0.0821	6.8		HLA-DPA1*01:03/DPB1*04:01	49	63	15	MVNEYYDLV	TTTMVNEYYDLVTDF	0.1658	1.8
HLA-DQA1*01:02/DQB1*06:02	442	456	15	NVKVVLQKD	GSTSNVKVVLQKDGS	0.4617	1.8		HLA-DPA1*02:01/DPB1*01:01	78	92	15	LEQQKAAQY	AELLEQQKAAQYPSK	0.0673	8.1		HLA-DQA1*01:01/DQB1*05:01	563	577	15	VKGAKDFAG	CQANVKGAKDFAGDS	0.0226	2		HLA-DRB1*03:01	125	139	15	FIIDPNGMV	VAYRGLFIIDPNGMV	0.2141	6.8		HLA-DPA1*01:03/DPB1*04:01	333	347	15	FTPSFYIRA	GQLGIFTPSFYIRAR	0.1662	1.8
HLA-DQA1*05:01/DQB1*03:01	391	405	15	AQQGAVFTA	NRAAQQGAVFTAAPM	0.5489	1.8		HLA-DPA1*01:03/DPB1*02:01	15	29	15	FNRKMQEQN	LDEEFNRKMQEQNAK	0.0956	8.1		HLA-DPA1*02:01/DPB1*05:01	361	375	15	FYQADFSKA	DLGFYQADFSKAEEM	0.108	2		HLA-DRB1*15:01	153	167	15	LRLLEAFQF	VEEVLRLLEAFQFVE	0.2268	6.8		HLA-DPA1*03:01/DPB1*04:02	84	98	15	ARHEYFLAA	FESLARHEYFLAARG	0.2294	1.8
HLA-DRB1*08:02	115	129	15	VIPKSALVG	KFVIPKSALVGDATD	0.5647	1.8		HLA-DRB1*03:01	34	48	15	LSPEMKEHY	KPDESTLSPEMKEHY	0.1721	8.1		HLA-DPA1*01:03/DPB1*04:01	282	296	15	IRGKDFNVS	QMMNIRGKDFNVSVI	0.1472	2		HLA-DQA1*05:01/DQB1*03:01	165	179	15	EKHGEVCPA	FVEKHGEVCPANWKK	0.2548	6.8		HLA-DPA1*03:01/DPB1*04:02	336	350	15	FTPSFYIRA	GIFTPSFYIRARKPS	0.2295	1.8
HLA-DRB1*07:01	111	125	15	FVIPKSALV	RTDSKFVIPKSALVG	0.5887	1.8		HLA-DQA1*03:01/DQB1*03:02	25	39	15	FFADKPDES	EQNAKFFADKPDEST	0.0078	8.2		HLA-DQA1*04:01/DQB1*04:02	472	486	15	FGAFNVFSD	TGFFGAFNVFSDAAR	0.1902	2		HLA-DRB1*07:01	43	57	15	FTFVCPTEI	FYPLDFTFVCPTEII	0.2564	6.8		HLA-DRB3*02:02	249	263	15	FVVEEAIDV	QAGFVVEEAIDVISQ	0.3149	1.8
HLA-DRB1*03:01	245	259	15	VTKDPAVSA	ERASAVTKDPAVSAR	0.623	1.8		HLA-DPA1*03:01/DPB1*04:02	73	87	15	KFAELLEQQ	FKQKFAELLEQQKAA	0.0999	8.2		HLA-DRB3*01:01	360	374	15	YQADFSKAE	QDLGFYQADFSKAEE	0.2865	2		HLA-DRB1*15:01	122	136	15	GVAYRGLFI	SQGVAYRGLFIIDPN	0.2238	6.9		HLA-DPA1*01:03/DPB1*02:01	261	275	15	FESSPIKSI	ISQFESSPIKSIPWY	0.3698	1.8
HLA-DRB1*03:01	118	132	15	LVGDATDLF	IPKSALVGDATDLFD	0.6242	1.8		HLA-DRB5*01:01	68	82	15	FKQKFAELL	EHSEHFKQKFAELLE	0.1333	8.3		HLA-DRB3*01:01	363	377	15	YQADFSKAE	GFYQADFSKAEEMPW	0.2879	2		HLA-DRB1*04:01	101	115	15	MLADKTKSI	AIPMLADKTKSIARA	0.2774	6.9		HLA-DRB1*07:01	260	274	15	FESSPIKSI	VISQFESSPIKSIPW	0.5841	1.8
HLA-DRB1*04:01	70	84	15	FVYTSDPAK	LPSFVYTSDPAKATG	0.6477	1.8		HLA-DQA1*05:01/DQB1*02:01	5	19	15	EFSAKLDRL	YEEFSAKLDRLDEEF	0.1978	8.3		HLA-DQA1*01:02/DQB1*06:02	127	141	15	NHAGAIATC	QRVNNHAGAIATCTA	0.4393	2		HLA-DRB1*08:02	101	115	15	LADKTKSIA	AIPMLADKTKSIARA	0.2877	6.9		HLA-DRB1*07:01	118	132	15	VRLTRCNVI	RNMVRLTRCNVIGVN	0.5844	1.8
HLA-DRB3*02:02	70	84	15	YTSDPAKAT	LPSFVYTSDPAKATG	0.2948	1.9		HLA-DRB1*07:01	71	85	15	FKQKFAELL	EHFKQKFAELLEQQK	0.2136	8.3		HLA-DRB1*15:01	432	446	15	WQYFTNISL	SPYWQYFTNISLGGY	0.511	2		HLA-DQA1*03:01/DQB1*03:02	70	84	15	VLACSMDSE	NCEVLACSMDSEYAH	0.0085	7		HLA-DRB1*07:01	257	271	15	ISQFESSPI	AIDVISQFESSPIKS	0.5968	1.8
HLA-DRB3*02:02	219	233	15	YFVDTDVQV	LVARYFVDTDVQVGV	0.2954	1.9		HLA-DRB1*08:02	60	74	15	FNKKMHEHS	EKFNKKMHEHSEHFK	0.2477	8.3		HLA-DRB1*15:01	93	107	15	VVRAANWGA	SAPTVVRAANWGALR	0.514	2		HLA-DPA1*01:03/DPB1*02:01	161	175	15	FVEKHGEVC	EAFQFVEKHGEVCPA	0.1128	7		HLA-DRB1*09:01	258	272	15	ISQFESSPI	IDVISQFESSPIKSI	0.6054	1.8
HLA-DRB3*01:01	73	87	15	YTSDPAKAT	FVYTSDPAKATGVYY	0.2975	1.9		HLA-DRB3*02:02	70	84	15	FKQKFAELL	SEHFKQKFAELLEQQ	0.0613	8.5		HLA-DRB1*15:01	235	249	15	VINIPAANI	PAVGVINIPAANIAS	0.5194	2		HLA-DRB1*13:02	128	142	15	FIIDPNGMV	RGLFIIDPNGMVRQI	0.2568	7		HLA-DRB1*09:01	319	333	15	LEEAAESLV	TEILEEAAESLVVGG	0.6069	1.8
HLA-DRB3*01:01	121	135	15	LVGDATDLF	SALVGDATDLFDFIA	0.3052	1.9		HLA-DPA1*01:03/DPB1*02:01	40	54	15	EHYEKFERM	LSPEMKEHYEKFERM	0.0917	8.5		HLA-DRB1*15:01	94	108	15	VVRAANWGA	APTVVRAANWGALRI	0.5245	2		HLA-DRB1*01:01	181	195	15	MKPEPKASV	APTMKPEPKASVEGY	0.2691	7		HLA-DRB1*04:01	275	289	15	LVGDYSSLQ	YQPLVGDYSSLQGLR	0.6483	1.8
HLA-DPA1*01:03/DPB1*02:01	89	103	15	LGGTNFRVL	LDLGGTNFRVLRVSL	0.3612	1.9		HLA-DPA1*01:03/DPB1*02:01	45	59	15	EHYEKFERM	KEHYEKFERMIKEHT	0.0918	8.5		HLA-DRB1*09:01	287	301	15	FNVSVINSS	RGKDFNVSVINSSTA	0.5776	2		HLA-DPA1*02:01/DPB1*05:01	160	174	15	FQFVEKHGE	LEAFQFVEKHGEVCP	0.0618	7.1		HLA-DQA1*03:01/DQB1*03:02	22	36	15	DVSAAADRF	TNGDVSAAADRFRDR	0.0165	1.9
HLA-DRB5*01:01	187	201	15	VELLQASLR	EGNDVVELLQASLRR	0.3871	1.9		HLA-DRB4*01:01	51	65	15	MIKEHTEKF	FERMIKEHTEKFNKK	0.0924	8.5		HLA-DRB1*04:01	288	302	15	FNVSVINSS	GKDFNVSVINSSTAV	0.6023	2		HLA-DPA1*02:01/DPB1*05:01	157	171	15	LEAFQFVEK	LRLLEAFQFVEKHGE	0.0621	7.1		HLA-DPA1*02:01/DPB1*05:01	68	82	15	FHFAPRYAG	WGQNFHFAPRYAGET	0.1102	1.9
HLA-DRB5*01:01	34	48	15	FTMSSEKMK	LATQFTMSSEKMKQL	0.3902	1.9		HLA-DRB5*01:01	51	65	15	MIKEHTEKF	FERMIKEHTEKFNKK	0.1313	8.5		HLA-DPA1*02:01/DPB1*05:01	282	296	15	IRGKDFNVS	QMMNIRGKDFNVSVI	0.1056	2.1		HLA-DRB1*15:01	15	29	15	VALMPNGSF	FEEVALMPNGSFKKI	0.2177	7.1		HLA-DPA1*02:01/DPB1*01:01	185	199	15	CYSEVFRVI	DKVKCYSEVFRVIKP	0.1368	1.9
HLA-DQA1*05:01/DQB1*02:01	120	134	15	LVGDATDLF	KSALVGDATDLFDFI	0.4129	1.9		HLA-DRB1*07:01	3	17	15	YEEFSAKLD	TTYEEFSAKLDRLDE	0.2069	8.5		HLA-DPA1*02:01/DPB1*01:01	263	277	15	FSGTFFTEI	MAHALGFSGTFFTEI	0.1286	2.1		HLA-DQA1*05:01/DQB1*02:01	135	149	15	VRQITVNDM	PNGMVRQITVNDMPV	0.2196	7.1		HLA-DPA1*01:03/DPB1*04:01	259	273	15	FESSPIKSI	DVISQFESSPIKSIP	0.1555	1.9
HLA-DQA1*05:01/DQB1*02:01	282	296	15	VYDDEMDAI	PITVYDDEMDAITPN	0.4141	1.9		HLA-DQA1*04:01/DQB1*04:02	69	83	15	FKQKFAELL	HSEHFKQKFAELLEQ	0.109	8.7		HLA-DPA1*02:01/DPB1*14:01	15	29	15	RLAAAGAAV	AARLVRLAAAGAAVI	0.1305	2.1		HLA-DRB1*07:01	108	122	15	IARAYGVLE	KTKSIARAYGVLEEK	0.2447	7.1		HLA-DPA1*01:03/DPB1*04:01	153	167	15	YVKTDFCNM	KIDYVKTDFCNMSLA	0.1577	1.9
HLA-DQA1*05:01/DQB1*02:01	118	132	15	LVGDATDLF	IPKSALVGDATDLFD	0.4181	1.9		HLA-DRB1*11:01	50	64	15	FERMIKEHT	KFERMIKEHTEKFNK	0.2101	8.7		HLA-DPA1*01:03/DPB1*04:01	263	277	15	FSGTFFTEI	MAHALGFSGTFFTEI	0.1424	2.1		HLA-DRB1*04:05	181	195	15	MKPEPKASV	APTMKPEPKASVEGY	0.2497	7.1		HLA-DPA1*03:01/DPB1*04:02	77	91	15	YAGETFFES	RYAGETFFESLARHE	0.221	1.9
HLA-DQA1*05:01/DQB1*02:01	276	290	15	PITVYDDEM	KYKYALPITVYDDEM	0.4196	1.9		HLA-DRB1*11:01	60	74	15	FNKKMHEHS	EKFNKKMHEHSEHFK	0.2077	8.8		HLA-DRB3*01:01	74	88	15	VTLDTAAAA	VGLPYVTLDTAAAAD	0.2775	2.1		HLA-DRB1*13:02	54	68	15	IAFSENVSR	TEIIAFSENVSRFNE	0.252	7.1		HLA-DRB5*01:01	211	225	15	YNPNDEYHR	TDKYNPNDEYHRTIK	0.3864	1.9
HLA-DQA1*05:01/DQB1*02:01	363	377	15	IAGVDVTDM	ELIKRIAGVDVTDMS	0.4205	1.9		HLA-DPA1*03:01/DPB1*04:02	51	65	15	MIKEHTEKF	FERMIKEHTEKFNKK	0.0955	8.9		HLA-DRB4*01:01	152	166	15	LIPQALQLH	ILVKYLIPQALQLHT	0.3008	2.1		HLA-DQA1*03:01/DQB1*03:02	110	124	15	ARAYGVLEE	KSIARAYGVLEEKQG	0.0083	7.2		HLA-DRB1*08:02	215	229	15	YHRTIKHRI	NPNDEYHRTIKHRIE	0.5554	1.9
HLA-DQA1*01:02/DQB1*06:02	441	455	15	TSNVKVVLQ	LGSTSNVKVVLQKDG	0.4494	1.9		HLA-DPA1*03:01/DPB1*04:02	45	59	15	EHYEKFERM	KEHYEKFERMIKEHT	0.0957	8.9		HLA-DQA1*01:02/DQB1*06:02	30	44	15	TAAAWAHAG	AAVGTAAAWAHAGAV	0.4379	2.1		HLA-DRB5*01:01	55	69	15	IAFSENVSR	EIIAFSENVSRFNEL	0.1544	7.2		HLA-DRB1*07:01	261	275	15	FESSPIKSI	ISQFESSPIKSIPWY	0.5682	1.9
HLA-DRB1*13:02	93	107	15	FRVLRVSLR	GTNFRVLRVSLRGGK	0.5002	1.9		HLA-DPA1*02:01/DPB1*14:01	72	86	15	QKFAELLEQ	HFKQKFAELLEQQKA	0.0526	9		HLA-DRB1*15:01	431	445	15	WQYFTNISL	FSPYWQYFTNISLGG	0.501	2.1		HLA-DRB1*15:01	59	73	15	VSRFNELNC	FSENVSRFNELNCEV	0.2172	7.2		HLA-DRB1*04:01	313	327	15	YKATEILEE	KGTYKATEILEEAAE	0.6229	1.9
HLA-DRB1*13:02	291	305	15	ITPNRENQR	DAITPNRENQRQEKL	0.5031	1.9		HLA-DRB1*09:01	3	17	15	YEEFSAKLD	TTYEEFSAKLDRLDE	0.2655	9		HLA-DRB1*15:01	205	219	15	VMYVASVPS	TDFVMYVASVPSEEG	0.5015	2.1		HLA-DRB1*13:02	160	174	15	FQFVEKHGE	LEAFQFVEKHGEVCP	0.2493	7.2		HLA-DRB1*04:01	278	292	15	YSSLQGLRS	LVGDYSSLQGLRSTP	0.6244	1.9
HLA-DQA1*05:01/DQB1*03:01	71	85	15	VYTSDPAKA	PSFVYTSDPAKATGV	0.5391	1.9		HLA-DRB1*13:02	69	83	15	FKQKFAELL	HSEHFKQKFAELLEQ	0.2052	9.1		HLA-DRB1*15:01	204	218	15	FVMYVASVP	NTDFVMYVASVPSEE	0.5093	2.1		HLA-DRB1*01:01	153	167	15	LRLLEAFQF	VEEVLRLLEAFQFVE	0.2545	7.2		HLA-DRB1*01:01	190	204	15	FRVIKPGTC	YSEVFRVIKPGTCFV	0.6762	1.9
HLA-DRB1*08:02	178	192	15	FSTKNVEGN	TKGFSTKNVEGNDVV	0.5598	1.9		HLA-DQA1*03:01/DQB1*03:02	1	15	15	YEEFSAKLD	MATTYEEFSAKLDRL	0.0072	9.2		HLA-DRB1*09:01	347	361	15	YYSALTMAI	AAGYYSALTMAIFQD	0.576	2.1		HLA-DRB1*01:01	112	126	15	YGVLEEKQG	IARAYGVLEEKQGVA	0.2547	7.2		HLA-DQA1*03:01/DQB1*03:02	53	67	15	YDLVTDFYE	VNEYYDLVTDFYEYG	0.0162	2
HLA-DRB1*07:01	361	375	15	IKRIAGVDV	TRELIKRIAGVDVTD	0.5692	1.9		HLA-DRB3*02:02	24	38	15	FFADKPDES	QEQNAKFFADKPDES	0.0562	9.2		HLA-DRB1*04:01	311	325	15	YLEIEDQGG	CGTLEYLEIEDQGGA	0.5885	2.1		HLA-DRB1*01:01	127	141	15	LFIIDPNGM	YRGLFIIDPNGMVRQ	0.2556	7.2		HLA-DQA1*01:01/DQB1*05:01	249	263	15	FVVEEAIDV	QAGFVVEEAIDVISQ	0.0226	2
HLA-DRB1*07:01	438	452	15	LGSTSNVKV	TSILGSTSNVKVVLQ	0.5785	1.9		HLA-DRB5*01:01	76	90	15	LEQQKAAQY	KFAELLEQQKAAQYP	0.1212	9.3		HLA-DRB1*11:01	73	87	15	YVTLDTAAA	AVGLPYVTLDTAAAA	0.6488	2.1		HLA-DPA1*01:03/DPB1*04:01	127	141	15	FIIDPNGMV	YRGLFIIDPNGMVRQ	0.0369	7.3		HLA-DPA1*02:01/DPB1*05:01	216	230	15	YHRTIKHRI	PNDEYHRTIKHRIEL	0.107	2
HLA-DRB1*04:01	446	460	15	VVLQKDGSG	NVKVVLQKDGSGVGA	0.6116	1.9		HLA-DRB1*03:01	49	63	15	MIKEHTEKF	EKFERMIKEHTEKFN	0.1454	9.3		HLA-DQA1*01:01/DQB1*05:01	329	343	15	MRNAKDELM	GSHIKMRNAKDELMA	0.0214	2.2		HLA-DRB1*15:01	14	28	15	VALMPNGSF	PFEEVALMPNGSFKK	0.2123	7.3		HLA-DPA1*02:01/DPB1*01:01	310	324	15	YKATEILEE	LAPKGTYKATEILEE	0.1348	2
HLA-DRB1*03:01	288	302	15	ITPNRENQR	DEMDAITPNRENQRQ	0.6167	1.9		HLA-DRB1*13:02	37	51	15	LSPEMKEHY	ESTLSPEMKEHYEKF	0.2026	9.3		HLA-DQA1*01:01/DQB1*05:01	420	434	15	IRGYSTPFS	GTCGIRGYSTPFSPY	0.0215	2.2		HLA-DRB3*01:01	103	117	15	MLADKTKSI	PMLADKTKSIARAYG	0.0647	7.4		HLA-DPA1*01:03/DPB1*04:01	185	199	15	CYSEVFRVI	DKVKCYSEVFRVIKP	0.1544	2
HLA-DRB1*01:01	134	148	15	VKKMMSENA	IAQSVKKMMSENAPD	0.6768	1.9		HLA-DRB5*01:01	1	15	15	YEEFSAKLD	MATTYEEFSAKLDRL	0.1187	9.5		HLA-DPA1*02:01/DPB1*14:01	52	66	15	RVRQSVARH	AMHPRVRQSVARHHT	0.1261	2.2		HLA-DPA1*02:01/DPB1*01:01	32	46	15	WVVLFFYPL	AAYKGKWVVLFFYPL	0.0706	7.5		HLA-DPA1*03:01/DPB1*04:02	247	261	15	FVVEEAIDV	MKQAGFVVEEAIDVI	0.2155	2
HLA-DQA1*01:01/DQB1*05:01	219	233	15	ARYFVDTDV	LVARYFVDTDVQVGV	0.0233	2		HLA-DRB1*03:01	78	92	15	LEQQKAAQY	AELLEQQKAAQYPSK	0.1406	9.5		HLA-DQA1*04:01/DQB1*04:02	563	577	15	VKGAKDFAG	CQANVKGAKDFAGDS	0.1835	2.2		HLA-DPA1*03:01/DPB1*04:02	78	92	15	YAHLQWTLQ	MDSEYAHLQWTLQDR	0.1051	7.5		HLA-DRB4*01:01	150	164	15	IDYVKTDFC	MSSKIDYVKTDFCNM	0.3162	2
HLA-DPA1*02:01/DPB1*01:01	413	427	15	VDGSVYEKT	LATVAVDGSVYEKTP	0.132	2		HLA-DRB1*12:01	49	63	15	MIKEHTEKF	EKFERMIKEHTEKFN	0.2011	9.5		HLA-DRB3*02:02	288	302	15	FNVSVINSS	GKDFNVSVINSSTAV	0.2633	2.2		HLA-DPA1*01:03/DPB1*02:01	11	25	15	FEEVALMPN	PAPPFEEVALMPNGS	0.1056	7.5		HLA-DRB5*01:01	279	293	15	YSSLQGLRS	VGDYSSLQGLRSTPI	0.3617	2
HLA-DPA1*01:03/DPB1*04:01	396	410	15	FTAAPMLKT	QGAVFTAAPMLKTRT	0.1505	2		HLA-DPA1*01:03/DPB1*02:01	67	81	15	FKQKFAELL	HEHSEHFKQKFAELL	0.0828	9.6		HLA-DRB3*01:01	569	583	15	FAGDSDSSS	GAKDFAGDSDSSSSA	0.2651	2.2		HLA-DPA1*01:03/DPB1*04:01	40	54	15	FYPLDFTFV	VLFFYPLDFTFVCPT	0.0359	7.6		HLA-DRB5*01:01	278	292	15	YSSLQGLRS	LVGDYSSLQGLRSTP	0.3678	2
HLA-DQA1*04:01/DQB1*04:02	273	287	15	YKYALPITV	FDSKYKYALPITVYD	0.1918	2		HLA-DRB1*15:01	78	92	15	LEQQKAAQY	AELLEQQKAAQYPSK	0.1613	9.6		HLA-DPA1*01:03/DPB1*02:01	362	376	15	FYQADFSKA	LGFYQADFSKAEEMP	0.3276	2.2		HLA-DRB3*01:01	179	193	15	MKPEPKASV	KGAPTMKPEPKASVE	0.0619	7.6		HLA-DRB1*07:01	312	326	15	YKATEILEE	PKGTYKATEILEEAA	0.5609	2
HLA-DPA1*03:01/DPB1*04:02	87	101	15	LGGTNFRVL	YALDLGGTNFRVLRV	0.2154	2		HLA-DRB1*11:01	75	89	15	LLEQQKAAQ	QKFAELLEQQKAAQY	0.189	9.6		HLA-DRB5*01:01	501	515	15	YAGLCANVR	DGYYAGLCANVRCDT	0.3479	2.2		HLA-DPA1*02:01/DPB1*01:01	78	92	15	YAHLQWTLQ	MDSEYAHLQWTLQDR	0.0698	7.6		HLA-DRB1*04:01	279	293	15	YSSLQGLRS	VGDYSSLQGLRSTPI	0.6037	2
HLA-DRB3*02:02	246	260	15	VTKDPAVSA	RASAVTKDPAVSARG	0.2902	2		HLA-DRB1*04:01	24	38	15	FFADKPDES	QEQNAKFFADKPDES	0.1941	9.6		HLA-DQA1*01:02/DQB1*06:02	27	41	15	AVGTAAAWA	AVIAAVGTAAAWAHA	0.4263	2.2		HLA-DPA1*01:03/DPB1*02:01	12	26	15	FEEVALMPN	APPFEEVALMPNGSF	0.1039	7.6		HLA-DRB1*01:01	171	185	15	YAIEATCHA	FDGAYAIEATCHAKD	0.6578	2
HLA-DPA1*01:03/DPB1*02:01	273	287	15	YKYALPITV	FDSKYKYALPITVYD	0.3469	2		HLA-DRB1*09:01	68	82	15	FKQKFAELL	EHSEHFKQKFAELLE	0.2545	9.6		HLA-DQA1*01:02/DQB1*06:02	26	40	15	IAAVGTAAA	AAVIAAVGTAAAWAH	0.4285	2.2		HLA-DRB5*01:01	127	141	15	LFIIDPNGM	YRGLFIIDPNGMVRQ	0.1463	7.6		HLA-DQA1*03:01/DQB1*03:02	21	35	15	DVSAAADRF	ETNGDVSAAADRFRD	0.0159	2.1
HLA-DRB5*01:01	396	410	15	VFTAAPMLK	QGAVFTAAPMLKTRT	0.3621	2		HLA-DRB5*01:01	47	61	15	FERMIKEHT	HYEKFERMIKEHTEK	0.1149	9.7		HLA-DRB1*12:01	234	248	15	VINIPAANI	HPAVGVINIPAANIA	0.462	2.2		HLA-DRB1*03:01	181	195	15	MKPEPKASV	APTMKPEPKASVEGY	0.1849	7.6		HLA-DQA1*01:01/DQB1*05:01	248	262	15	FVVEEAIDV	KQAGFVVEEAIDVIS	0.0218	2.1
HLA-DQA1*05:01/DQB1*02:01	285	299	15	MDAITPNRE	VYDDEMDAITPNREN	0.4087	2		HLA-DPA1*02:01/DPB1*05:01	62	76	15	KMHEHSEHF	FNKKMHEHSEHFKQK	0.0526	9.8		HLA-DRB1*15:01	422	436	15	IRGYSTPFS	CGIRGYSTPFSPYWQ	0.49	2.2		HLA-DRB1*01:01	161	175	15	FVEKHGEVC	EAFQFVEKHGEVCPA	0.2388	7.6		HLA-DPA1*02:01/DPB1*01:01	84	98	15	ARHEYFLAA	FESLARHEYFLAARG	0.1293	2.1
HLA-DRB1*04:01	71	85	15	YTSDPAKAT	PSFVYTSDPAKATGV	0.5962	2		HLA-DRB1*11:01	74	88	15	FAELLEQQK	KQKFAELLEQQKAAQ	0.1845	9.8		HLA-DRB1*07:01	235	249	15	VINIPAANI	PAVGVINIPAANIAS	0.5384	2.2		HLA-DRB1*04:01	134	148	15	MVRQITVND	DPNGMVRQITVNDMP	0.2508	7.6		HLA-DPA1*01:03/DPB1*04:01	84	98	15	ARHEYFLAA	FESLARHEYFLAARG	0.1432	2.1
HLA-DRB1*03:01	248	262	15	VTKDPAVSA	SAVTKDPAVSARGNA	0.6021	2		HLA-DRB1*13:02	57	71	15	FNKKMHEHS	EHTEKFNKKMHEHSE	0.1943	9.8		HLA-DRB1*04:01	471	485	15	FFGAFNVFS	ATGFFGAFNVFSDAA	0.5677	2.2		HLA-DRB1*09:01	54	68	15	FSENVSRFN	TEIIAFSENVSRFNE	0.3057	7.6		HLA-DPA1*01:03/DPB1*04:01	248	262	15	FVVEEAIDV	KQAGFVVEEAIDVIS	0.1432	2.1
HLA-DRB1*04:01	134	148	15	VKKMMSENA	IAQSVKKMMSENAPD	0.6058	2		HLA-DRB1*13:02	36	50	15	LSPEMKEHY	DESTLSPEMKEHYEK	0.1949	9.8		HLA-DRB1*04:01	287	301	15	FNVSVINSS	RGKDFNVSVINSSTA	0.5683	2.2		HLA-DRB4*01:01	94	108	15	LGAMAIPML	KGGLGAMAIPMLADK	0.1012	7.7		HLA-DQA1*04:01/DQB1*04:02	215	229	15	YHRTIKHRI	NPNDEYHRTIKHRIE	0.1871	2.1
HLA-DRB1*04:01	246	260	15	VTKDPAVSA	RASAVTKDPAVSARG	0.6077	2		HLA-DQA1*04:01/DQB1*04:02	49	63	15	ERMIKEHTE	EKFERMIKEHTEKFN	0.1022	9.9		HLA-DRB1*01:01	249	263	15	YDQLVTRVV	SRYDQLVTRVVTHEM	0.6419	2.2		HLA-DPA1*01:03/DPB1*02:01	156	170	15	LEAFQFVEK	VLRLLEAFQFVEKHG	0.1026	7.7		HLA-DRB3*02:02	211	225	15	YNPNDEYHR	TDKYNPNDEYHRTIK	0.2807	2.1
HLA-DQA1*03:01/DQB1*03:02	288	302	15	MDAITPNRE	DEMDAITPNRENQRQ	0.0159	2.1		HLA-DQA1*04:01/DQB1*04:02	48	62	15	ERMIKEHTE	YEKFERMIKEHTEKF	0.1017	10		HLA-DQA1*03:01/DQB1*03:02	564	578	15	VKGAKDFAG	QANVKGAKDFAGDSD	0.015	2.3		HLA-DRB1*04:05	180	194	15	MKPEPKASV	GAPTMKPEPKASVEG	0.2272	7.7		HLA-DRB4*01:01	249	263	15	VVEEAIDVI	QAGFVVEEAIDVISQ	0.3017	2.1
HLA-DQA1*04:01/DQB1*04:02	4	18	15	LLSHIALRD	RVNNLLSHIALRDSD	0.1859	2.1		HLA-DQA1*01:01/DQB1*05:01	27	41	15	AKFFADKPD	NAKFFADKPDESTLS	0.0083	11		HLA-DPA1*01:03/DPB1*04:01	275	289	15	LVVTQMMNI	TEILVVTQMMNIRGK	0.1219	2.3		HLA-DRB1*12:01	135	149	15	VRQITVNDM	PNGMVRQITVNDMPV	0.2337	7.7		HLA-DPA1*01:03/DPB1*02:01	260	274	15	FESSPIKSI	VISQFESSPIKSIPW	0.3315	2.1
HLA-DPA1*03:01/DPB1*04:02	414	428	15	VDGSVYEKT	ATVAVDGSVYEKTPS	0.2099	2.1		HLA-DPA1*01:03/DPB1*04:01	67	81	15	FKQKFAELL	HEHSEHFKQKFAELL	0.0247	11		HLA-DPA1*02:01/DPB1*01:01	267	281	15	FSGTFFTEI	LGFSGTFFTEILVVT	0.1241	2.3		HLA-DRB1*12:01	128	142	15	LFIIDPNGM	RGLFIIDPNGMVRQI	0.2338	7.7		HLA-DQA1*05:01/DQB1*03:01	167	181	15	FDGAYAIEA	ADNTFDGAYAIEATC	0.5148	2.1
HLA-DRB3*02:02	220	234	15	YFVDTDVQV	VARYFVDTDVQVGVI	0.2732	2.1		HLA-DRB3*02:02	78	92	15	LEQQKAAQY	AELLEQQKAAQYPSK	0.0459	11		HLA-DPA1*02:01/DPB1*14:01	54	68	15	RVRQSVARH	HPRVRQSVARHHTAP	0.1241	2.3		HLA-DPA1*01:03/DPB1*04:01	128	142	15	FIIDPNGMV	RGLFIIDPNGMVRQI	0.0345	7.8		HLA-DRB1*07:01	90	104	15	FLAARGGFM	HEYFLAARGGFMEGD	0.5476	2.1
HLA-DRB3*02:02	112	126	15	FVIPKSALV	TDSKFVIPKSALVGD	0.2761	2.1		HLA-DPA1*02:01/DPB1*01:01	52	66	15	MIKEHTEKF	ERMIKEHTEKFNKKM	0.0575	11		HLA-DQA1*04:01/DQB1*04:02	56	70	15	VARHHTAPG	RVRQSVARHHTAPGA	0.1822	2.3		HLA-DPA1*02:01/DPB1*05:01	54	68	15	IAFSENVSR	TEIIAFSENVSRFNE	0.0597	7.8		HLA-DRB1*04:05	171	185	15	YAIEATCHA	FDGAYAIEATCHAKD	0.5994	2.1
HLA-DRB3*01:01	412	426	15	VAVDGSVYE	GLATVAVDGSVYEKT	0.2828	2.1		HLA-DPA1*02:01/DPB1*01:01	22	36	15	EQNAKFFAD	KMQEQNAKFFADKPD	0.0582	11		HLA-DPA1*03:01/DPB1*04:02	264	278	15	FSGTFFTEI	AHALGFSGTFFTEIL	0.1975	2.3		HLA-DQA1*05:01/DQB1*02:01	53	67	15	AFSENVSRF	PTEIIAFSENVSRFN	0.2096	7.8		HLA-DPA1*02:01/DPB1*05:01	215	229	15	YHRTIKHRI	NPNDEYHRTIKHRIE	0.1024	2.2
HLA-DRB4*01:01	447	461	15	VVLQKDGSG	VKVVLQKDGSGVGAA	0.3036	2.1		HLA-DPA1*03:01/DPB1*04:02	74	88	15	FAELLEQQK	KQKFAELLEQQKAAQ	0.086	11		HLA-DRB3*02:02	287	301	15	FNVSVINSS	RGKDFNVSVINSSTA	0.239	2.3		HLA-DRB1*04:01	51	65	15	IIAFSENVS	VCPTEIIAFSENVSR	0.2432	7.8		HLA-DPA1*02:01/DPB1*14:01	1	15	15	RETAPTNLI	MSAGGRETAPTNLIR	0.127	2.2
HLA-DQA1*05:01/DQB1*03:01	70	84	15	VYTSDPAKA	LPSFVYTSDPAKATG	0.5091	2.1		HLA-DPA1*03:01/DPB1*04:02	78	92	15	LEQQKAAQY	AELLEQQKAAQYPSK	0.0887	11		HLA-DRB1*15:01	391	405	15	ITKWPAMFC	MEQNITKWPAMFCNV	0.4789	2.3		HLA-DRB1*09:01	115	129	15	LEEKQGVAY	AYGVLEEKQGVAYRG	0.2984	7.8		HLA-DPA1*03:01/DPB1*04:02	33	47	15	FEKATLEER	FRDRFEKATLEERKA	0.2071	2.2
HLA-DRB1*08:02	19	33	15	MRYIKQRLA	SEEMRYIKQRLALAS	0.5423	2.1		HLA-DQA1*04:01/DQB1*04:02	51	65	15	IKEHTEKFN	FERMIKEHTEKFNKK	0.0977	11		HLA-DQA1*05:01/DQB1*03:01	288	302	15	FNVSVINSS	GKDFNVSVINSSTAV	0.4867	2.3		HLA-DQA1*01:01/DQB1*05:01	108	122	15	ARAYGVLEE	KTKSIARAYGVLEEK	0.01	7.9		HLA-DPA1*01:03/DPB1*02:01	72	86	15	YAGETFFES	FHFAPRYAGETFFES	0.3287	2.2
HLA-DRB1*09:01	153	167	15	LGFTFSFPV	RVPLGFTFSFPVDQK	0.5729	2.1		HLA-DQA1*04:01/DQB1*04:02	47	61	15	FERMIKEHT	HYEKFERMIKEHTEK	0.1009	11		HLA-DQA1*05:01/DQB1*03:01	75	89	15	YVTLDTAAA	GLPYVTLDTAAAADR	0.49	2.3		HLA-DPA1*02:01/DPB1*05:01	127	141	15	FIIDPNGMV	YRGLFIIDPNGMVRQ	0.0594	7.9		HLA-DRB5*01:01	32	46	15	FEKATLEER	RFRDRFEKATLEERK	0.3438	2.2
HLA-DRB1*04:01	221	235	15	FVDTDVQVG	ARYFVDTDVQVGVII	0.5773	2.1		HLA-DRB5*01:01	48	62	15	FERMIKEHT	YEKFERMIKEHTEKF	0.1072	11		HLA-DQA1*05:01/DQB1*03:01	128	142	15	NHAGAIATC	RVNNHAGAIATCTAD	0.4974	2.3		HLA-DPA1*03:01/DPB1*04:02	22	36	15	FKKISLAAY	PNGSFKKISLAAYKG	0.1013	7.9		HLA-DRB5*01:01	69	83	15	FHFAPRYAG	GQNFHFAPRYAGETF	0.3441	2.2
HLA-DRB1*01:01	112	126	15	FVIPKSALV	TDSKFVIPKSALVGD	0.6504	2.1		HLA-DRB5*01:01	27	41	15	FFADKPDES	NAKFFADKPDESTLS	0.1074	11		HLA-DQA1*05:01/DQB1*03:01	226	240	15	FSDGHPAVG	TCQVFSDGHPAVGVI	0.4975	2.3		HLA-DPA1*01:03/DPB1*04:01	77	91	15	YAHLQWTLQ	SMDSEYAHLQWTLQD	0.0337	8		HLA-DRB5*01:01	68	82	15	FHFAPRYAG	WGQNFHFAPRYAGET	0.3466	2.2
HLA-DRB1*11:01	336	350	15	WAFESKHMG	LCRPWAFESKHMGMI	0.6582	2.1		HLA-DRB1*03:01	77	91	15	LLEQQKAAQ	FAELLEQQKAAQYPS	0.1285	11		HLA-DRB1*07:01	205	219	15	VMYVASVPS	TDFVMYVASVPSEEG	0.5241	2.3		HLA-DPA1*02:01/DPB1*01:01	23	37	15	FKKISLAAY	NGSFKKISLAAYKGK	0.0674	8		HLA-DRB1*13:02	80	94	15	FESLARHEY	GETFFESLARHEYFL	0.4794	2.2
HLA-DPA1*02:01/DPB1*01:01	275	289	15	YKYALPITV	SKYKYALPITVYDDE	0.1268	2.2		HLA-DRB1*04:05	28	42	15	FFADKPDES	AKFFADKPDESTLSP	0.1535	11		HLA-DRB1*08:02	26	40	15	IAAVGTAAA	AAVIAAVGTAAAWAH	0.5307	2.3		HLA-DPA1*01:03/DPB1*02:01	123	137	15	VAYRGLFII	QGVAYRGLFIIDPNG	0.0982	8		HLA-DRB1*13:02	211	225	15	YNPNDEYHR	TDKYNPNDEYHRTIK	0.4832	2.2
HLA-DRB3*02:02	183	197	15	VEGNDVVEL	TKNVEGNDVVELLQA	0.2613	2.2		HLA-DRB1*04:05	6	20	15	FSAKLDRLD	EEFSAKLDRLDEEFN	0.1554	11		HLA-DRB1*03:01	74	88	15	VTLDTAAAA	VGLPYVTLDTAAAAD	0.5544	2.3		HLA-DRB5*01:01	16	30	15	LMPNGSFKK	EEVALMPNGSFKKIS	0.1405	8		HLA-DRB1*15:01	275	289	15	VGDYSSLQG	YQPLVGDYSSLQGLR	0.4958	2.2
HLA-DRB3*01:01	222	236	15	YFVDTDVQV	RYFVDTDVQVGVIIG	0.2714	2.2		HLA-DQA1*05:01/DQB1*02:01	24	38	15	FFADKPDES	QEQNAKFFADKPDES	0.1595	11		HLA-DRB1*09:01	365	379	15	FSKAEEMPW	YQADFSKAEEMPWGR	0.5579	2.3		HLA-DRB5*01:01	154	168	15	LRLLEAFQF	EEVLRLLEAFQFVEK	0.1412	8		HLA-DQA1*05:01/DQB1*03:01	17	31	15	ETNGDVSAA	RNKDETNGDVSAAAD	0.5075	2.2
HLA-DRB4*01:01	135	149	15	VKKMMSENA	AQSVKKMMSENAPDD	0.2973	2.2		HLA-DRB1*11:01	70	84	15	FKQKFAELL	SEHFKQKFAELLEQQ	0.1644	11		HLA-DRB1*09:01	288	302	15	FNVSVINSS	GKDFNVSVINSSTAV	0.5596	2.3		HLA-DRB1*13:02	139	153	15	ITVNDMPVG	VRQITVNDMPVGRNV	0.2292	8		HLA-DRB1*09:01	88	102	15	FLAARGGFM	ARHEYFLAARGGFME	0.5636	2.2
HLA-DQA1*05:01/DQB1*02:01	411	425	15	LATVAVDGS	QGLATVAVDGSVYEK	0.3933	2.2		HLA-DRB1*01:01	77	91	15	LEQQKAAQY	FAELLEQQKAAQYPS	0.1658	11		HLA-DRB1*04:01	205	219	15	VMYVASVPS	TDFVMYVASVPSEEG	0.5612	2.3		HLA-DRB1*11:01	150	164	15	VEEVLRLLE	GRNVEEVLRLLEAFQ	0.2336	8		HLA-DPA1*01:03/DPB1*04:01	152	166	15	YVKTDFCNM	SKIDYVKTDFCNMSL	0.1236	2.3
HLA-DRB1*12:01	189	203	15	VELLQASLR	NDVVELLQASLRRVR	0.4652	2.2		HLA-DRB1*12:01	35	49	15	LSPEMKEHY	PDESTLSPEMKEHYE	0.1804	11		HLA-DRB1*04:05	104	118	15	LRIAVSTED	GALRIAVSTEDLTDP	0.577	2.3		HLA-DQA1*03:01/DQB1*03:02	54	68	15	AFSENVSRF	TEIIAFSENVSRFNE	0.0078	8.1		HLA-DRB3*02:02	131	145	15	YQISRARRH	VNNNDYQISRARRHD	0.246	2.3
HLA-DQA1*05:01/DQB1*03:01	272	286	15	YKYALPITV	NFDSKYKYALPITVY	0.5027	2.2		HLA-DRB1*13:02	51	65	15	MIKEHTEKF	FERMIKEHTEKFNKK	0.1816	11		HLA-DRB1*04:05	72	86	15	YVTLDTAAA	SAVGLPYVTLDTAAA	0.5825	2.3		HLA-DQA1*01:02/DQB1*06:02	95	109	15	GAMAIPMLA	GGLGAMAIPMLADKT	0.1918	8.1		HLA-DPA1*01:03/DPB1*02:01	186	200	15	CYSEVFRVI	KVKCYSEVFRVIKPG	0.3175	2.3
HLA-DQA1*01:01/DQB1*05:01	282	296	15	ITVYDDEMD	PITVYDDEMDAITPN	0.021	2.3		HLA-DQA1*05:01/DQB1*03:01	4	18	15	EFSAKLDRL	TYEEFSAKLDRLDEE	0.1828	11		HLA-DRB1*01:01	16	30	15	LVRLAAAGA	ARLVRLAAAGAAVIA	0.6275	2.3		HLA-DRB1*15:01	60	74	15	VSRFNELNC	SENVSRFNELNCEVL	0.1962	8.1		HLA-DPA1*01:03/DPB1*02:01	333	347	15	FTPSFYIRA	GQLGIFTPSFYIRAR	0.3195	2.3
HLA-DPA1*02:01/DPB1*05:01	275	289	15	YKYALPITV	SKYKYALPITVYDDE	0.1009	2.3		HLA-DRB1*08:02	44	58	15	YEKFERMIK	MKEHYEKFERMIKEH	0.1917	11		HLA-DQA1*03:01/DQB1*03:02	106	120	15	AVSTEDLTD	LRIAVSTEDLTDPAY	0.0148	2.4		HLA-DRB1*04:05	109	123	15	IARAYGVLE	TKSIARAYGVLEEKQ	0.2162	8.1		HLA-DRB1*08:02	71	85	15	FAPRYAGET	NFHFAPRYAGETFFE	0.5267	2.3
HLA-DPA1*02:01/DPB1*01:01	272	286	15	YKYALPITV	NFDSKYKYALPITVY	0.1232	2.3		HLA-DRB1*08:02	3	17	15	FSAKLDRLD	TTYEEFSAKLDRLDE	0.2011	11		HLA-DQA1*01:01/DQB1*05:01	353	367	15	MAIFQDLGF	ALTMAIFQDLGFYQA	0.0206	2.4		HLA-DRB1*09:01	110	124	15	IARAYGVLE	KSIARAYGVLEEKQG	0.2852	8.2		HLA-DRB1*09:01	311	325	15	YKATEILEE	APKGTYKATEILEEA	0.5473	2.3
HLA-DQA1*04:01/DQB1*04:02	287	301	15	MDAITPNRE	DDEMDAITPNRENQR	0.1824	2.3		HLA-DQA1*01:01/DQB1*05:01	2	16	15	YEEFSAKLD	ATTYEEFSAKLDRLD	0.0074	12		HLA-DPA1*02:01/DPB1*01:01	282	296	15	IRGKDFNVS	QMMNIRGKDFNVSVI	0.1213	2.4		HLA-DPA1*01:03/DPB1*02:01	154	168	15	RLLEAFQFV	EEVLRLLEAFQFVEK	0.093	8.3		HLA-DRB1*09:01	257	271	15	ISQFESSPI	AIDVISQFESSPIKS	0.5501	2.3
HLA-DPA1*03:01/DPB1*04:02	398	412	15	FTAAPMLKT	AVFTAAPMLKTRTQG	0.2003	2.3		HLA-DRB3*01:01	36	50	15	LSPEMKEHY	DESTLSPEMKEHYEK	0.0328	12		HLA-DPA1*02:01/DPB1*14:01	76	90	15	YVTLDTAAA	LPYVTLDTAAAADRR	0.1219	2.4		HLA-DRB5*01:01	23	37	15	FKKISLAAY	NGSFKKISLAAYKGK	0.1338	8.3		HLA-DRB1*01:01	89	103	15	FLAARGGFM	RHEYFLAARGGFMEG	0.63	2.3
HLA-DRB3*01:01	69	83	15	YTSDPAKAT	MLPSFVYTSDPAKAT	0.259	2.3		HLA-DRB3*01:01	78	92	15	LEQQKAAQY	AELLEQQKAAQYPSK	0.0342	12		HLA-DPA1*03:01/DPB1*04:02	75	89	15	YVTLDTAAA	GLPYVTLDTAAAADR	0.1923	2.4		HLA-DQA1*05:01/DQB1*03:01	118	132	15	EKQGVAYRG	VLEEKQGVAYRGLFI	0.2187	8.3		HLA-DRB1*01:01	241	255	15	YMKQAGFVV	KQVIEYMKQAGFVVE	0.6315	2.3
HLA-DRB5*01:01	113	127	15	FVIPKSALV	DSKFVIPKSALVGDA	0.3412	2.3		HLA-DRB3*02:02	69	83	15	FKQKFAELL	HSEHFKQKFAELLEQ	0.0397	12		HLA-DRB3*01:01	140	154	15	ILTDEKRDI	TADDILTDEKRDILV	0.2549	2.4		HLA-DQA1*01:01/DQB1*05:01	140	154	15	QITVNDMPV	RQITVNDMPVGRNVE	0.0096	8.4		HLA-DRB1*01:01	191	205	15	FRVIKPGTC	SEVFRVIKPGTCFVL	0.6335	2.3
HLA-DRB1*07:01	114	128	15	FVIPKSALV	SKFVIPKSALVGDAT	0.5212	2.3		HLA-DPA1*02:01/DPB1*14:01	73	87	15	KFAELLEQQ	FKQKFAELLEQQKAA	0.0437	12		HLA-DRB3*01:01	225	239	15	VFSDGHPAV	TTCQVFSDGHPAVGV	0.2549	2.4		HLA-DPA1*01:03/DPB1*04:01	39	53	15	FYPLDFTFV	VVLFFYPLDFTFVCP	0.0322	8.4		HLA-DPA1*01:03/DPB1*04:01	151	165	15	YVKTDFCNM	SSKIDYVKTDFCNMS	0.1201	2.4
HLA-DRB1*04:01	218	232	15	YFVDTDVQV	TLVARYFVDTDVQVG	0.5664	2.3		HLA-DPA1*02:01/DPB1*14:01	42	56	15	EHYEKFERM	PEMKEHYEKFERMIK	0.0439	12		HLA-DQA1*01:02/DQB1*06:02	22	36	15	AAGAAVIAA	AAAGAAVIAAVGTAA	0.4105	2.4		HLA-DPA1*02:01/DPB1*01:01	127	141	15	FIIDPNGMV	YRGLFIIDPNGMVRQ	0.0651	8.4		HLA-DPA1*02:01/DPB1*01:01	262	276	15	FESSPIKSI	SQFESSPIKSIPWYQ	0.1207	2.4
HLA-DRB1*04:05	286	300	15	MDAITPNRE	YDDEMDAITPNRENQ	0.578	2.3		HLA-DPA1*02:01/DPB1*14:01	68	82	15	FKQKFAELL	EHSEHFKQKFAELLE	0.0445	12		HLA-DRB1*12:01	237	251	15	VINIPAANI	VGVINIPAANIASRY	0.4497	2.4		HLA-DPA1*01:03/DPB1*02:01	158	172	15	LEAFQFVEK	RLLEAFQFVEKHGEV	0.0928	8.4		HLA-DPA1*03:01/DPB1*04:02	262	276	15	FESSPIKSI	SQFESSPIKSIPWYQ	0.1908	2.4
HLA-DPA1*02:01/DPB1*01:01	113	127	15	FVIPKSALV	DSKFVIPKSALVGDA	0.1225	2.4		HLA-DPA1*02:01/DPB1*01:01	77	91	15	LEQQKAAQY	FAELLEQQKAAQYPS	0.0534	12		HLA-DRB1*15:01	244	258	15	IASRYDQLV	AANIASRYDQLVTRV	0.4703	2.4		HLA-DRB1*03:01	141	155	15	TVNDMPVGR	QITVNDMPVGRNVEE	0.1667	8.4		HLA-DPA1*03:01/DPB1*04:02	186	200	15	CYSEVFRVI	KVKCYSEVFRVIKPG	0.1919	2.4
HLA-DPA1*03:01/DPB1*04:02	275	289	15	YKYALPITV	SKYKYALPITVYDDE	0.1931	2.4		HLA-DRB5*01:01	43	57	15	YEKFERMIK	EMKEHYEKFERMIKE	0.0953	12		HLA-DRB1*07:01	431	445	15	WQYFTNISL	FSPYWQYFTNISLGG	0.5138	2.4		HLA-DQA1*05:01/DQB1*03:01	117	131	15	EKQGVAYRG	GVLEEKQGVAYRGLF	0.2175	8.4		HLA-DPA1*03:01/DPB1*04:02	250	264	15	FVVEEAIDV	AGFVVEEAIDVISQF	0.1966	2.4
HLA-DRB3*02:02	290	304	15	ITPNRENQR	MDAITPNRENQRQEK	0.2331	2.4		HLA-DQA1*04:01/DQB1*04:02	14	28	15	FNRKMQEQN	RLDEEFNRKMQEQNA	0.0953	12		HLA-DRB1*03:01	226	240	15	VFSDGHPAV	TCQVFSDGHPAVGVI	0.5328	2.4		HLA-DPA1*03:01/DPB1*04:02	154	168	15	LRLLEAFQF	EEVLRLLEAFQFVEK	0.098	8.5		HLA-DRB5*01:01	172	186	15	YAIEATCHA	DGAYAIEATCHAKDK	0.336	2.4
HLA-DQA1*01:02/DQB1*06:02	5	19	15	LSHIALRDS	VNNLLSHIALRDSDS	0.411	2.4		HLA-DQA1*04:01/DQB1*04:02	71	85	15	FKQKFAELL	EHFKQKFAELLEQQK	0.0962	12		HLA-DRB1*04:01	290	304	15	VINSSTAVA	DFNVSVINSSTAVAK	0.5507	2.4		HLA-DRB5*01:01	162	176	15	FVEKHGEVC	AFQFVEKHGEVCPAN	0.1308	8.5		HLA-DRB1*08:02	308	322	15	LAPKGTYKA	VRLAPKGTYKATEIL	0.5119	2.4
HLA-DRB1*07:01	362	376	15	IKRIAGVDV	RELIKRIAGVDVTDM	0.5096	2.4		HLA-DRB5*01:01	46	60	15	YEKFERMIK	EHYEKFERMIKEHTE	0.0981	12		HLA-DRB1*04:01	314	328	15	YLEIEDQGG	LEYLEIEDQGGAGSA	0.5544	2.4		HLA-DRB1*04:01	100	114	15	MLADKTKSI	MAIPMLADKTKSIAR	0.2259	8.5		HLA-DRB1*09:01	79	93	15	FFESLARHE	AGETFFESLARHEYF	0.5454	2.4
HLA-DRB1*07:01	171	185	15	IKWTKGFST	KGLLIKWTKGFSTKN	0.5097	2.4		HLA-DRB1*01:01	2	16	15	YEEFSAKLD	ATTYEEFSAKLDRLD	0.131	12		HLA-DRB1*04:05	102	116	15	LRIAVSTED	NWGALRIAVSTEDLT	0.5735	2.4		HLA-DQA1*03:01/DQB1*03:02	69	83	15	VLACSMDSE	LNCEVLACSMDSEYA	0.0075	8.6		HLA-DQA1*01:01/DQB1*05:01	50	64	15	VNEYYDLVT	TTMVNEYYDLVTDFY	0.0198	2.5
HLA-DRB1*08:02	177	191	15	FSTKNVEGN	WTKGFSTKNVEGNDV	0.5105	2.4		HLA-DRB1*04:01	51	65	15	MIKEHTEKF	FERMIKEHTEKFNKK	0.1463	12		HLA-DRB1*01:01	151	165	15	VKYLIPQAL	DILVKYLIPQALQLH	0.6215	2.4		HLA-DPA1*02:01/DPB1*05:01	149	163	15	RNVEEVLRL	VGRNVEEVLRLLEAF	0.057	8.6		HLA-DQA1*01:01/DQB1*05:01	259	273	15	ISQFESSPI	DVISQFESSPIKSIP	0.0202	2.5
HLA-DRB1*07:01	400	414	15	MLKTRTQGL	FTAAPMLKTRTQGLA	0.5118	2.4		HLA-DRB1*08:02	6	20	15	FSAKLDRLD	EEFSAKLDRLDEEFN	0.1846	12		HLA-DQA1*01:01/DQB1*05:01	332	346	15	MRNAKDELM	IKMRNAKDELMAPAA	0.0199	2.5		HLA-DPA1*02:01/DPB1*01:01	158	172	15	FQFVEKHGE	RLLEAFQFVEKHGEV	0.0643	8.6		HLA-DPA1*02:01/DPB1*14:01	141	155	15	RHDALAGMS	ARRHDALAGMSSKID	0.1201	2.5
HLA-DPA1*01:03/DPB1*04:01	413	427	15	VDGSVYEKT	LATVAVDGSVYEKTP	0.1159	2.5		HLA-DQA1*03:01/DQB1*03:02	26	40	15	FFADKPDES	QNAKFFADKPDESTL	0.0057	13		HLA-DPA1*01:03/DPB1*04:01	281	295	15	IRGKDFNVS	TQMMNIRGKDFNVSV	0.1146	2.5		HLA-DRB1*07:01	107	121	15	IARAYGVLE	DKTKSIARAYGVLEE	0.2027	8.6		HLA-DQA1*04:01/DQB1*04:02	216	230	15	YHRTIKHRI	PNDEYHRTIKHRIEL	0.1781	2.5
HLA-DPA1*03:01/DPB1*04:02	339	353	15	FESKHMGMI	PWAFESKHMGMIAAD	0.1874	2.5		HLA-DQA1*03:01/DQB1*03:02	27	41	15	FFADKPDES	NAKFFADKPDESTLS	0.006	13		HLA-DRB4*01:01	72	86	15	LPYVTLDTA	SAVGLPYVTLDTAAA	0.2709	2.5		HLA-DRB1*01:01	180	194	15	MKPEPKASV	GAPTMKPEPKASVEG	0.2058	8.6		HLA-DPA1*03:01/DPB1*04:02	48	62	15	MVNEYYDLV	ATTTMVNEYYDLVTD	0.1893	2.5
HLA-DRB4*01:01	100	114	15	LRGGKVDDR	RVSLRGGKVDDRTDS	0.2708	2.5		HLA-DQA1*01:01/DQB1*05:01	5	19	15	FSAKLDRLD	YEEFSAKLDRLDEEF	0.0072	13		HLA-DRB4*01:01	312	326	15	LEYLEIEDQ	GTLEYLEIEDQGGAG	0.274	2.5		HLA-DRB1*13:02	158	172	15	FQFVEKHGE	RLLEAFQFVEKHGEV	0.2143	8.6		HLA-DPA1*01:03/DPB1*02:01	259	273	15	FESSPIKSI	DVISQFESSPIKSIP	0.2941	2.5
HLA-DPA1*01:03/DPB1*02:01	413	427	15	VDGSVYEKT	LATVAVDGSVYEKTP	0.291	2.5		HLA-DQA1*01:01/DQB1*05:01	3	17	15	EFSAKLDRL	TTYEEFSAKLDRLDE	0.0072	13		HLA-DRB5*01:01	76	90	15	YVTLDTAAA	LPYVTLDTAAAADRR	0.328	2.5		HLA-DQA1*03:01/DQB1*03:02	109	123	15	ARAYGVLEE	TKSIARAYGVLEEKQ	0.0075	8.7		HLA-DRB1*09:01	78	92	15	FFESLARHE	YAGETFFESLARHEY	0.5337	2.5
HLA-DPA1*01:03/DPB1*02:01	395	409	15	FTAAPMLKT	QQGAVFTAAPMLKTR	0.2994	2.5		HLA-DRB3*01:01	37	51	15	LSPEMKEHY	ESTLSPEMKEHYEKF	0.0294	13		HLA-DRB1*15:01	149	163	15	LVKYLIPQA	KRDILVKYLIPQALQ	0.4605	2.5		HLA-DPA1*01:03/DPB1*04:01	11	25	15	FEEVALMPN	PAPPFEEVALMPNGS	0.0311	8.7		HLA-DRB1*09:01	166	180	15	FDGAYAIEA	LADNTFDGAYAIEAT	0.535	2.5
HLA-DRB5*01:01	33	47	15	FTMSSEKMK	SLATQFTMSSEKMKQ	0.3309	2.5		HLA-DPA1*02:01/DPB1*14:01	62	76	15	KMHEHSEHF	FNKKMHEHSEHFKQK	0.0412	13		HLA-DQA1*05:01/DQB1*03:01	32	46	15	AAWAHAGAV	VGTAAAWAHAGAVQH	0.4765	2.5		HLA-DRB3*02:02	54	68	15	IAFSENVSR	TEIIAFSENVSRFNE	0.0599	8.7		HLA-DRB1*04:05	52	66	15	YDLVTDFYE	MVNEYYDLVTDFYEY	0.5639	2.5
HLA-DRB5*01:01	275	289	15	YKYALPITV	SKYKYALPITVYDDE	0.3323	2.5		HLA-DPA1*01:03/DPB1*02:01	72	86	15	FKQKFAELL	HFKQKFAELLEQQKA	0.0624	13		HLA-DQA1*05:01/DQB1*03:01	16	30	15	AAAGAAVIA	ARLVRLAAAGAAVIA	0.4782	2.5		HLA-DRB1*03:01	180	194	15	MKPEPKASV	GAPTMKPEPKASVEG	0.1579	8.7		HLA-DPA1*02:01/DPB1*05:01	132	146	15	YQISRARRH	NNNDYQISRARRHDA	0.0966	2.6
HLA-DRB1*15:01	135	149	15	VKKMMSENA	AQSVKKMMSENAPDD	0.4602	2.5		HLA-DPA1*03:01/DPB1*04:02	27	41	15	FFADKPDES	NAKFFADKPDESTLS	0.077	13		HLA-DRB1*03:01	225	239	15	VFSDGHPAV	TTCQVFSDGHPAVGV	0.5192	2.5		HLA-DRB1*13:02	85	99	15	WTLQDRKKG	LQWTLQDRKKGGLGA	0.2126	8.7		HLA-DPA1*02:01/DPB1*05:01	72	86	15	YAGETFFES	FHFAPRYAGETFFES	0.0975	2.6
HLA-DRB1*07:01	172	186	15	IKWTKGFST	GLLIKWTKGFSTKNV	0.5045	2.5		HLA-DQA1*04:01/DQB1*04:02	52	66	15	IKEHTEKFN	ERMIKEHTEKFNKKM	0.0896	13		HLA-DRB1*09:01	339	353	15	MAPAAAAGY	DELMAPAAAAGYYSA	0.5308	2.5		HLA-DQA1*01:01/DQB1*05:01	153	167	15	LRLLEAFQF	VEEVLRLLEAFQFVE	0.0093	8.8		HLA-DPA1*01:03/DPB1*04:01	314	328	15	YKATEILEE	GTYKATEILEEAAES	0.1091	2.6
HLA-DRB1*03:01	412	426	15	VAVDGSVYE	GLATVAVDGSVYEKT	0.5191	2.5		HLA-DQA1*04:01/DQB1*04:02	23	37	15	AKFFADKPD	MQEQNAKFFADKPDE	0.0904	13		HLA-DRB1*09:01	18	32	15	LAAAGAAVI	LVRLAAAGAAVIAAV	0.5365	2.5		HLA-DRB1*07:01	134	148	15	VRQITVNDM	DPNGMVRQITVNDMP	0.197	8.8		HLA-DRB3*02:02	171	185	15	YAIEATCHA	FDGAYAIEATCHAKD	0.2169	2.6
HLA-DQA1*03:01/DQB1*03:02	411	425	15	LATVAVDGS	QGLATVAVDGSVYEK	0.0145	2.6		HLA-DRB1*03:01	10	24	15	DRLDEEFNR	AKLDRLDEEFNRKMQ	0.1028	13		HLA-DRB1*04:01	362	376	15	YQADFSKAE	LGFYQADFSKAEEMP	0.5488	2.5		HLA-DRB1*13:02	138	152	15	ITVNDMPVG	MVRQITVNDMPVGRN	0.2106	8.8		HLA-DRB3*02:02	210	224	15	YNPNDEYHR	MTDKYNPNDEYHRTI	0.2194	2.6
HLA-DPA1*02:01/DPB1*05:01	356	370	15	FTRELIKRI	PGLQFTRELIKRIAG	0.0964	2.6		HLA-DRB1*15:01	77	91	15	LEQQKAAQY	FAELLEQQKAAQYPS	0.1096	13		HLA-DRB1*01:01	256	270	15	VTHEMAHAL	TRVVTHEMAHALGFS	0.6052	2.5		HLA-DRB3*02:02	136	150	15	ITVNDMPVG	NGMVRQITVNDMPVG	0.0577	8.9		HLA-DRB3*01:01	275	289	15	LVGDYSSLQ	YQPLVGDYSSLQGLR	0.2432	2.6
HLA-DPA1*02:01/DPB1*05:01	355	369	15	LQFTRELIK	MPGLQFTRELIKRIA	0.097	2.6		HLA-DRB1*15:01	2	16	15	YEEFSAKLD	ATTYEEFSAKLDRLD	0.1138	13		HLA-DPA1*03:01/DPB1*04:02	275	289	15	LVVTQMMNI	TEILVVTQMMNIRGK	0.1863	2.6		HLA-DRB3*02:02	129	143	15	FIIDPNGMV	GLFIIDPNGMVRQIT	0.0578	8.9		HLA-DRB4*01:01	250	264	15	VVEEAIDVI	AGFVVEEAIDVISQF	0.2666	2.6
HLA-DPA1*01:03/DPB1*04:01	395	409	15	FTAAPMLKT	QQGAVFTAAPMLKTR	0.1109	2.6		HLA-DRB1*15:01	51	65	15	MIKEHTEKF	FERMIKEHTEKFNKK	0.1172	13		HLA-DPA1*03:01/DPB1*04:02	362	376	15	FYQADFSKA	LGFYQADFSKAEEMP	0.1872	2.6		HLA-DRB3*02:02	141	155	15	ITVNDMPVG	QITVNDMPVGRNVEE	0.0582	8.9		HLA-DRB1*08:02	172	186	15	YAIEATCHA	DGAYAIEATCHAKDK	0.4976	2.6
HLA-DPA1*02:01/DPB1*14:01	5	19	15	LLSHIALRD	VNNLLSHIALRDSDS	0.1153	2.6		HLA-DRB1*01:01	27	41	15	FFADKPDES	NAKFFADKPDESTLS	0.1249	13		HLA-DRB3*01:01	226	240	15	VFSDGHPAV	TCQVFSDGHPAVGVI	0.2487	2.6		HLA-DRB3*02:02	16	30	15	LMPNGSFKK	EEVALMPNGSFKKIS	0.0588	8.9		HLA-DRB1*03:01	274	288	15	LVGDYSSLQ	WYQPLVGDYSSLQGL	0.5042	2.6
HLA-DPA1*02:01/DPB1*01:01	395	409	15	FTAAPMLKT	QQGAVFTAAPMLKTR	0.1176	2.6		HLA-DRB1*11:01	17	31	15	FNRKMQEQN	EEFNRKMQEQNAKFF	0.1254	13		HLA-DRB4*01:01	75	89	15	YVTLDTAAA	GLPYVTLDTAAAADR	0.2601	2.6		HLA-DRB5*01:01	161	175	15	FVEKHGEVC	EAFQFVEKHGEVCPA	0.1255	8.9		HLA-DRB1*09:01	262	276	15	FESSPIKSI	SQFESSPIKSIPWYQ	0.5247	2.6
HLA-DQA1*04:01/DQB1*04:02	6	20	15	LSHIALRDS	NNLLSHIALRDSDSE	0.1763	2.6		HLA-DRB1*11:01	5	19	15	FSAKLDRLD	YEEFSAKLDRLDEEF	0.13	13		HLA-DQA1*05:01/DQB1*02:01	105	119	15	IAVSTEDLT	ALRIAVSTEDLTDPA	0.3735	2.6		HLA-DRB1*11:01	86	100	15	WTLQDRKKG	QWTLQDRKKGGLGAM	0.2061	8.9		HLA-DRB1*09:01	318	332	15	LEEAAESLV	ATEILEEAAESLVVG	0.5274	2.6
HLA-DRB3*02:02	196	210	15	VRVNVNVVA	QASLRRVRVNVNVVA	0.2154	2.6		HLA-DRB1*11:01	73	87	15	FAELLEQQK	FKQKFAELLEQQKAA	0.1327	13		HLA-DQA1*01:02/DQB1*06:02	238	252	15	NIPAANIAS	GVINIPAANIASRYD	0.3961	2.6		HLA-DRB1*09:01	145	159	15	VGRNVEEVL	NDMPVGRNVEEVLRL	0.27	8.9		HLA-DRB1*09:01	91	105	15	FLAARGGFM	EYFLAARGGFMEGDH	0.5299	2.6
HLA-DRB3*02:02	218	232	15	YFVDTDVQV	TLVARYFVDTDVQVG	0.2175	2.6		HLA-DRB1*11:01	14	28	15	FNRKMQEQN	RLDEEFNRKMQEQNA	0.1358	13		HLA-DQA1*05:01/DQB1*03:01	31	45	15	TAAAWAHAG	AVGTAAAWAHAGAVQ	0.4607	2.6		HLA-DQA1*01:01/DQB1*05:01	94	108	15	LGAMAIPML	KGGLGAMAIPMLADK	0.0091	9		HLA-DRB1*11:01	218	232	15	YHRTIKHRI	DEYHRTIKHRIELGD	0.588	2.6
HLA-DRB3*02:02	275	289	15	YKYALPITV	SKYKYALPITVYDDE	0.2205	2.6		HLA-DRB1*11:01	4	18	15	FSAKLDRLD	TYEEFSAKLDRLDEE	0.1367	13		HLA-DQA1*05:01/DQB1*03:01	500	514	15	YYAGLCANV	ADGYYAGLCANVRCD	0.4659	2.6		HLA-DPA1*01:03/DPB1*02:01	32	46	15	WVVLFFYPL	AAYKGKWVVLFFYPL	0.087	9		HLA-DQA1*03:01/DQB1*03:02	245	259	15	QAGFVVEEA	EYMKQAGFVVEEAID	0.0142	2.7
HLA-DRB3*01:01	414	428	15	VAVDGSVYE	ATVAVDGSVYEKTPS	0.2467	2.6		HLA-DRB1*13:02	15	29	15	FNRKMQEQN	LDEEFNRKMQEQNAK	0.1581	13		HLA-DQA1*05:01/DQB1*03:01	287	301	15	FNVSVINSS	RGKDFNVSVINSSTA	0.4684	2.6		HLA-DRB4*01:01	181	195	15	MKPEPKASV	APTMKPEPKASVEGY	0.089	9		HLA-DQA1*01:01/DQB1*05:01	49	63	15	VNEYYDLVT	TTTMVNEYYDLVTDF	0.019	2.7
HLA-DPA1*01:03/DPB1*02:01	337	351	15	FESKHMGMI	CRPWAFESKHMGMIA	0.2805	2.6		HLA-DRB1*13:02	16	30	15	FNRKMQEQN	DEEFNRKMQEQNAKF	0.1593	13		HLA-DRB1*04:01	564	578	15	VKGAKDFAG	QANVKGAKDFAGDSD	0.5316	2.6		HLA-DQA1*01:02/DQB1*06:02	78	92	15	SEYAHLQWT	MDSEYAHLQWTLQDR	0.1774	9		HLA-DPA1*02:01/DPB1*05:01	32	46	15	FEKATLEER	RFRDRFEKATLEERK	0.0956	2.7
HLA-DPA1*01:03/DPB1*02:01	398	412	15	FTAAPMLKT	AVFTAAPMLKTRTQG	0.2842	2.6		HLA-DRB1*08:02	28	42	15	FADKPDEST	AKFFADKPDESTLSP	0.1602	13		HLA-DRB1*04:05	570	584	15	FAGDSDSSS	AKDFAGDSDSSSSAG	0.5525	2.6		HLA-DQA1*03:01/DQB1*03:02	10	24	15	PPFEEVALM	CPAPPFEEVALMPNG	0.0073	9.1		HLA-DRB3*02:02	248	262	15	FVVEEAIDV	KQAGFVVEEAIDVIS	0.2135	2.7
HLA-DQA1*05:01/DQB1*02:01	407	421	15	LATVAVDGS	KTRTQGLATVAVDGS	0.3721	2.6		HLA-DRB1*08:02	27	41	15	FFADKPDES	NAKFFADKPDESTLS	0.1704	13		HLA-DRB1*01:01	246	260	15	YDQLVTRVV	NIASRYDQLVTRVVT	0.5823	2.6		HLA-DRB1*13:02	53	67	15	IAFSENVSR	PTEIIAFSENVSRFN	0.2049	9.1		HLA-DRB3*01:01	247	261	15	FVVEEAIDV	MKQAGFVVEEAIDVI	0.2366	2.7
HLA-DRB1*07:01	437	451	15	LGSTSNVKV	ITSILGSTSNVKVVL	0.5024	2.6		HLA-DRB1*09:01	71	85	15	FKQKFAELL	EHFKQKFAELLEQQK	0.2033	13		HLA-DRB1*01:01	25	39	15	VIAAVGTAA	GAAVIAAVGTAAAWA	0.5854	2.6		HLA-DQA1*05:01/DQB1*02:01	134	148	15	VRQITVNDM	DPNGMVRQITVNDMP	0.1823	9.2		HLA-DRB4*01:01	149	163	15	IDYVKTDFC	GMSSKIDYVKTDFCN	0.2518	2.7
HLA-DRB1*09:01	111	125	15	FVIPKSALV	RTDSKFVIPKSALVG	0.5277	2.6		HLA-DQA1*03:01/DQB1*03:02	33	47	15	DESTLSPEM	DKPDESTLSPEMKEH	0.0055	14		HLA-DQA1*03:01/DQB1*03:02	207	221	15	YVASVPSEE	FVMYVASVPSEEGVL	0.0143	2.7		HLA-DRB1*11:01	127	141	15	FIIDPNGMV	YRGLFIIDPNGMVRQ	0.1996	9.2		HLA-DRB1*12:01	305	319	15	VRLAPKGTY	LEFVRLAPKGTYKAT	0.4292	2.7
HLA-DPA1*01:03/DPB1*04:01	89	103	15	LGGTNFRVL	LDLGGTNFRVLRVSL	0.106	2.7		HLA-DQA1*03:01/DQB1*03:02	32	46	15	DESTLSPEM	ADKPDESTLSPEMKE	0.0055	14		HLA-DQA1*01:01/DQB1*05:01	312	326	15	YLEIEDQGG	GTLEYLEIEDQGGAG	0.019	2.7		HLA-DRB1*11:01	157	171	15	FQFVEKHGE	LRLLEAFQFVEKHGE	0.1998	9.2		HLA-DRB1*07:01	249	263	15	FVVEEAIDV	QAGFVVEEAIDVISQ	0.4933	2.7
HLA-DPA1*02:01/DPB1*01:01	86	100	15	LGGTNFRVL	YYALDLGGTNFRVLR	0.1136	2.7		HLA-DQA1*03:01/DQB1*03:02	24	38	15	AKFFADKPD	QEQNAKFFADKPDES	0.0055	14		HLA-DRB5*01:01	525	539	15	YVNCTPGLR	CGSMDYVNCTPGLRV	0.3182	2.7		HLA-DPA1*02:01/DPB1*05:01	22	36	15	FKKISLAAY	PNGSFKKISLAAYKG	0.0541	9.3		HLA-DRB1*07:01	117	131	15	VRLTRCNVI	ARNMVRLTRCNVIGV	0.4954	2.7
HLA-DRB3*01:01	117	131	15	LVGDATDLF	VIPKSALVGDATDLF	0.2348	2.7		HLA-DPA1*01:03/DPB1*04:01	78	92	15	LEQQKAAQY	AELLEQQKAAQYPSK	0.0186	14		HLA-DQA1*01:02/DQB1*06:02	461	475	15	NQDASLATG	DGSCNQDASLATGFF	0.385	2.7		HLA-DRB3*02:02	102	116	15	MLADKTKSI	IPMLADKTKSIARAY	0.0556	9.3		HLA-DRB1*04:05	143	157	15	LAGMSSKID	RHDALAGMSSKIDYV	0.5452	2.7
HLA-DRB4*01:01	343	357	15	MGMIAADQM	ESKHMGMIAADQMPG	0.2556	2.7		HLA-DPA1*01:03/DPB1*04:01	22	36	15	EQNAKFFAD	KMQEQNAKFFADKPD	0.0191	14		HLA-DRB1*15:01	359	373	15	LGFYQADFS	FQDLGFYQADFSKAE	0.4495	2.7		HLA-DRB1*07:01	154	168	15	LRLLEAFQF	EEVLRLLEAFQFVEK	0.1838	9.3		HLA-DRB1*11:01	89	103	15	YFLAARGGF	RHEYFLAARGGFMEG	0.5674	2.7
HLA-DQA1*05:01/DQB1*03:01	115	129	15	PKSALVGDA	KFVIPKSALVGDATD	0.4549	2.7		HLA-DPA1*02:01/DPB1*05:01	75	89	15	FAELLEQQK	QKFAELLEQQKAAQY	0.0446	14		HLA-DQA1*05:01/DQB1*03:01	29	43	15	VGTAAAWAH	IAAVGTAAAWAHAGA	0.4501	2.7		HLA-DRB1*11:01	113	127	15	YGVLEEKQG	ARAYGVLEEKQGVAY	0.1962	9.3		HLA-DRB1*11:01	81	95	15	FESLARHEY	ETFFESLARHEYFLA	0.5716	2.7
HLA-DRB1*07:01	436	450	15	LGSTSNVKV	CITSILGSTSNVKVV	0.4898	2.7		HLA-DPA1*02:01/DPB1*01:01	47	61	15	FERMIKEHT	HYEKFERMIKEHTEK	0.0489	14		HLA-DQA1*05:01/DQB1*03:01	564	578	15	VKGAKDFAG	QANVKGAKDFAGDSD	0.4545	2.7		HLA-DRB1*04:01	136	150	15	VRQITVNDM	NGMVRQITVNDMPVG	0.2037	9.3		HLA-DRB1*11:01	71	85	15	FHFAPRYAG	NFHFAPRYAGETFFE	0.5756	2.7
HLA-DRB1*03:01	414	428	15	VAVDGSVYE	ATVAVDGSVYEKTPS	0.4933	2.7		HLA-DPA1*02:01/DPB1*01:01	46	60	15	EKFERMIKE	EHYEKFERMIKEHTE	0.0495	14		HLA-DRB1*09:01	33	47	15	WAHAGAVQH	GTAAAWAHAGAVQHR	0.5223	2.7		HLA-DRB1*09:01	144	158	15	VGRNVEEVL	VNDMPVGRNVEEVLR	0.259	9.3		HLA-DQA1*03:01/DQB1*03:02	310	324	15	YKATEILEE	LAPKGTYKATEILEE	0.0139	2.8
HLA-DRB1*04:01	447	461	15	LQKDGSGVG	VKVVLQKDGSGVGAA	0.5253	2.7		HLA-DPA1*01:03/DPB1*02:01	59	73	15	FNKKMHEHS	TEKFNKKMHEHSEHF	0.0595	14		HLA-DRB1*04:01	72	86	15	YVTLDTAAA	SAVGLPYVTLDTAAA	0.525	2.7		HLA-DPA1*02:01/DPB1*05:01	128	142	15	FIIDPNGMV	RGLFIIDPNGMVRQI	0.0535	9.4		HLA-DPA1*02:01/DPB1*05:01	334	348	15	FTPSFYIRA	QLGIFTPSFYIRARK	0.0932	2.8
HLA-DRB1*01:01	306	320	15	YLGEISRRL	VSGMYLGEISRRLIV	0.5758	2.7		HLA-DRB5*01:01	3	17	15	YEEFSAKLD	TTYEEFSAKLDRLDE	0.0755	14		HLA-DRB1*04:01	533	547	15	LRVELSTVS	CTPGLRVELSTVSSA	0.5251	2.7		HLA-DPA1*02:01/DPB1*05:01	11	25	15	FEEVALMPN	PAPPFEEVALMPNGS	0.0538	9.4		HLA-DPA1*02:01/DPB1*05:01	85	99	15	ARHEYFLAA	ESLARHEYFLAARGG	0.0937	2.8
HLA-DQA1*01:01/DQB1*05:01	125	139	15	LFDFIAQSV	GDATDLFDFIAQSVK	0.0188	2.8		HLA-DRB5*01:01	20	34	15	MQEQNAKFF	NRKMQEQNAKFFADK	0.0765	14		HLA-DRB1*04:05	361	375	15	YQADFSKAE	DLGFYQADFSKAEEM	0.5403	2.7		HLA-DRB3*02:02	53	67	15	IAFSENVSR	PTEIIAFSENVSRFN	0.0537	9.5		HLA-DPA1*02:01/DPB1*14:01	44	58	15	KAATTTMVN	ERKAATTTMVNEYYD	0.1119	2.8
HLA-DPA1*02:01/DPB1*05:01	5	19	15	LLSHIALRD	VNNLLSHIALRDSDS	0.0937	2.8		HLA-DRB1*03:01	76	90	15	LLEQQKAAQ	KFAELLEQQKAAQYP	0.083	14		HLA-DQA1*03:01/DQB1*03:02	103	117	15	LRIAVSTED	WGALRIAVSTEDLTD	0.014	2.8		HLA-DRB1*04:05	54	68	15	IIAFSENVS	TEIIAFSENVSRFNE	0.1808	9.5		HLA-DPA1*02:01/DPB1*14:01	131	145	15	YQISRARRH	VNNNDYQISRARRHD	0.1121	2.8
HLA-DPA1*02:01/DPB1*05:01	113	127	15	FVIPKSALV	DSKFVIPKSALVGDA	0.0941	2.8		HLA-DQA1*04:01/DQB1*04:02	28	42	15	FADKPDEST	AKFFADKPDESTLSP	0.0868	14		HLA-DQA1*03:01/DQB1*03:02	221	235	15	ATTCQVFSD	LAWATTCQVFSDGHP	0.014	2.8		HLA-DRB1*11:01	128	142	15	FIIDPNGMV	RGLFIIDPNGMVRQI	0.1912	9.5		HLA-DPA1*03:01/DPB1*04:02	49	63	15	MVNEYYDLV	TTTMVNEYYDLVTDF	0.178	2.8
HLA-DRB5*01:01	90	104	15	FRVLRVSLR	DLGGTNFRVLRVSLR	0.3123	2.8		HLA-DRB1*15:01	70	84	15	FKQKFAELL	SEHFKQKFAELLEQQ	0.0973	14		HLA-DQA1*01:01/DQB1*05:01	421	435	15	IRGYSTPFS	TCGIRGYSTPFSPYW	0.0187	2.8		HLA-DRB1*04:01	113	127	15	YGVLEEKQG	ARAYGVLEEKQGVAY	0.1972	9.5		HLA-DRB5*01:01	35	49	15	FEKATLEER	DRFEKATLEERKAAT	0.313	2.8
HLA-DQA1*05:01/DQB1*02:01	344	358	15	MGMIAADQM	SKHMGMIAADQMPGL	0.3635	2.8		HLA-DRB1*01:01	74	88	15	FAELLEQQK	KQKFAELLEQQKAAQ	0.1075	14		HLA-DQA1*01:01/DQB1*05:01	360	374	15	LGFYQADFS	QDLGFYQADFSKAEE	0.0187	2.8		HLA-DPA1*01:03/DPB1*04:01	12	26	15	FEEVALMPN	APPFEEVALMPNGSF	0.0281	9.6		HLA-DRB1*13:02	79	93	15	FESLARHEY	AGETFFESLARHEYF	0.4467	2.8
HLA-DQA1*05:01/DQB1*02:01	366	380	15	IAGVDVTDM	KRIAGVDVTDMSDLH	0.3656	2.8		HLA-DRB1*04:01	2	16	15	YEEFSAKLD	ATTYEEFSAKLDRLD	0.1257	14		HLA-DQA1*01:01/DQB1*05:01	358	372	15	LGFYQADFS	IFQDLGFYQADFSKA	0.0187	2.8		HLA-DRB5*01:01	52	66	15	IAFSENVSR	CPTEIIAFSENVSRF	0.1178	9.6		HLA-DRB1*07:01	256	270	15	ISQFESSPI	EAIDVISQFESSPIK	0.4831	2.8
HLA-DRB1*12:01	41	55	15	MKQLTMYMI	SSEKMKQLTMYMIHE	0.4219	2.8		HLA-DQA1*05:01/DQB1*02:01	33	47	15	DESTLSPEM	DKPDESTLSPEMKEH	0.1334	14		HLA-DPA1*01:03/DPB1*04:01	284	298	15	IRGKDFNVS	MNIRGKDFNVSVINS	0.1016	2.8		HLA-DRB1*15:01	182	196	15	MKPEPKASV	PTMKPEPKASVEGYF	0.1598	9.6		HLA-DRB1*04:01	312	326	15	YKATEILEE	PKGTYKATEILEEAA	0.5186	2.8
HLA-DRB1*07:01	395	409	15	AVFTAAPML	QQGAVFTAAPMLKTR	0.4809	2.8		HLA-DQA1*05:01/DQB1*03:01	3	17	15	EFSAKLDRL	TTYEEFSAKLDRLDE	0.1416	14		HLA-DRB3*02:02	432	446	15	YFTNISLGG	SPYWQYFTNISLGGY	0.2084	2.8		HLA-DQA1*05:01/DQB1*02:01	7	21	15	PPFEEVALM	KINCPAPPFEEVALM	0.1764	9.6		HLA-DQA1*03:01/DQB1*03:02	246	260	15	QAGFVVEEA	YMKQAGFVVEEAIDV	0.0137	2.9
HLA-DQA1*03:01/DQB1*03:02	274	288	15	YKYALPITV	DSKYKYALPITVYDD	0.0137	2.9		HLA-DRB1*13:02	63	77	15	MHEHSEHFK	NKKMHEHSEHFKQKF	0.1506	14		HLA-DRB4*01:01	74	88	15	YVTLDTAAA	VGLPYVTLDTAAAAD	0.2476	2.8		HLA-DRB1*09:01	56	70	15	FSENVSRFN	IIAFSENVSRFNELN	0.255	9.6		HLA-DQA1*03:01/DQB1*03:02	54	68	15	YDLVTDFYE	NEYYDLVTDFYEYGW	0.0137	2.9
HLA-DPA1*01:03/DPB1*04:01	302	316	15	LVSGMYLGE	QEKLVSGMYLGEISR	0.0976	2.9		HLA-DRB1*13:02	76	90	15	LLEQQKAAQ	KFAELLEQQKAAQYP	0.1537	14		HLA-DRB1*07:01	432	446	15	WQYFTNISL	SPYWQYFTNISLGGY	0.4849	2.8		HLA-DRB5*01:01	160	174	15	FQFVEKHGE	LEAFQFVEKHGEVCP	0.1153	9.7		HLA-DPA1*02:01/DPB1*05:01	186	200	15	CYSEVFRVI	KVKCYSEVFRVIKPG	0.092	2.9
HLA-DPA1*01:03/DPB1*04:01	272	286	15	YKYALPITV	NFDSKYKYALPITVY	0.0993	2.9		HLA-DRB1*09:01	51	65	15	MIKEHTEKF	FERMIKEHTEKFNKK	0.184	14		HLA-DRB1*09:01	16	30	15	LAAAGAAVI	ARLVRLAAAGAAVIA	0.5172	2.8		HLA-DRB1*13:02	181	195	15	MKPEPKASV	APTMKPEPKASVEGY	0.1965	9.7		HLA-DPA1*02:01/DPB1*01:01	217	231	15	YHRTIKHRI	NDEYHRTIKHRIELG	0.1108	2.9
HLA-DPA1*02:01/DPB1*14:01	406	420	15	RTQGLATVA	LKTRTQGLATVAVDG	0.1091	2.9		HLA-DRB3*01:01	70	84	15	FKQKFAELL	SEHFKQKFAELLEQQ	0.0242	15		HLA-DRB1*04:05	204	218	15	MYVASVPSE	NTDFVMYVASVPSEE	0.5298	2.8		HLA-DRB1*04:01	141	155	15	VNDMPVGRN	QITVNDMPVGRNVEE	0.1882	9.8		HLA-DQA1*04:01/DQB1*04:02	312	326	15	YKATEILEE	PKGTYKATEILEEAA	0.1714	2.9
HLA-DPA1*02:01/DPB1*14:01	389	403	15	RAAQQGAVF	VRNRAAQQGAVFTAA	0.1103	2.9		HLA-DPA1*02:01/DPB1*05:01	16	30	15	FNRKMQEQN	DEEFNRKMQEQNAKF	0.0413	15		HLA-DRB1*04:05	207	221	15	YVASVPSEE	FVMYVASVPSEEGVL	0.5375	2.8		HLA-DRB5*01:01	17	31	15	LMPNGSFKK	EVALMPNGSFKKISL	0.1138	9.9		HLA-DRB4*01:01	127	141	15	IGVNNNDYQ	NVIGVNNNDYQISRA	0.2413	2.9
HLA-DQA1*04:01/DQB1*04:02	19	33	15	MRYIKQRLA	SEEMRYIKQRLALAS	0.1704	2.9		HLA-DPA1*02:01/DPB1*05:01	63	77	15	MHEHSEHFK	NKKMHEHSEHFKQKF	0.0418	15		HLA-DQA1*03:01/DQB1*03:02	539	553	15	LSTVSSAFE	VELSTVSSAFEEGGY	0.0137	2.9		HLA-DRB1*15:01	119	133	15	GVAYRGLFI	LEEKQGVAYRGLFII	0.1545	9.9		HLA-DPA1*01:03/DPB1*02:01	185	199	15	CYSEVFRVI	DKVKCYSEVFRVIKP	0.2632	2.9
HLA-DPA1*03:01/DPB1*04:02	357	371	15	FTRELIKRI	GLQFTRELIKRIAGV	0.1745	2.9		HLA-DPA1*02:01/DPB1*05:01	76	90	15	LEQQKAAQY	KFAELLEQQKAAQYP	0.0428	15		HLA-DPA1*02:01/DPB1*05:01	75	89	15	YVTLDTAAA	GLPYVTLDTAAAADR	0.093	2.9		HLA-DQA1*05:01/DQB1*03:01	54	68	15	AFSENVSRF	TEIIAFSENVSRFNE	0.1876	9.9		HLA-DQA1*05:01/DQB1*03:01	19	33	15	ETNGDVSAA	KDETNGDVSAAADRF	0.4398	2.9
HLA-DPA1*01:03/DPB1*02:01	340	354	15	FESKHMGMI	WAFESKHMGMIAADQ	0.2549	2.9		HLA-DPA1*02:01/DPB1*01:01	4	18	15	FSAKLDRLD	TYEEFSAKLDRLDEE	0.0459	15		HLA-DPA1*01:03/DPB1*04:01	350	364	15	LTMAIFQDL	YYSALTMAIFQDLGF	0.0999	2.9		HLA-DQA1*03:01/DQB1*03:02	9	23	15	PPFEEVALM	NCPAPPFEEVALMPN	0.0068	10		HLA-DRB1*07:01	281	295	15	LQGLRSTPI	DYSSLQGLRSTPIGR	0.4737	2.9
HLA-DRB5*01:01	190	204	15	VELLQASLR	DVVELLQASLRRVRV	0.3092	2.9		HLA-DPA1*02:01/DPB1*01:01	48	62	15	FERMIKEHT	YEKFERMIKEHTEKF	0.0466	15		HLA-DPA1*02:01/DPB1*14:01	287	301	15	FNVSVINSS	RGKDFNVSVINSSTA	0.1102	2.9		HLA-DRB3*02:02	99	113	15	MLADKTKSI	AMAIPMLADKTKSIA	0.0502	10		HLA-DRB1*11:01	337	351	15	FYIRARKPS	IFTPSFYIRARKPSK	0.5492	2.9
HLA-DQA1*01:02/DQB1*06:02	66	80	15	MLPSFVYTS	TVRMLPSFVYTSDPA	0.3781	2.9		HLA-DPA1*02:01/DPB1*01:01	49	63	15	MIKEHTEKF	EKFERMIKEHTEKFN	0.0468	15		HLA-DPA1*02:01/DPB1*14:01	18	32	15	RLAAAGAAV	LVRLAAAGAAVIAAV	0.111	2.9		HLA-DRB3*02:02	17	31	15	LMPNGSFKK	EVALMPNGSFKKISL	0.0504	10		HLA-DQA1*03:01/DQB1*03:02	52	66	15	YYDLVTDFY	MVNEYYDLVTDFYEY	0.0136	3
HLA-DRB1*12:01	19	33	15	MRYIKQRLA	SEEMRYIKQRLALAS	0.4178	2.9		HLA-DPA1*02:01/DPB1*01:01	27	41	15	FFADKPDES	NAKFFADKPDESTLS	0.0474	15		HLA-DPA1*02:01/DPB1*14:01	58	72	15	RHHTAPGAV	RQSVARHHTAPGAVS	0.1113	2.9		HLA-DRB1*15:01	127	141	15	LFIIDPNGM	YRGLFIIDPNGMVRQ	0.1525	10		HLA-DPA1*02:01/DPB1*05:01	133	147	15	YQISRARRH	NNDYQISRARRHDAL	0.0915	3
HLA-DRB1*15:01	63	77	15	VRMLPSFVY	RPSTVRMLPSFVYTS	0.4349	2.9		HLA-DPA1*02:01/DPB1*01:01	67	81	15	FKQKFAELL	HEHSEHFKQKFAELL	0.0475	15		HLA-DPA1*03:01/DPB1*04:02	288	302	15	FNVSVINSS	GKDFNVSVINSSTAV	0.1743	2.9		HLA-DRB1*04:01	54	68	15	IIAFSENVS	TEIIAFSENVSRFNE	0.1839	10		HLA-DPA1*02:01/DPB1*14:01	40	54	15	RKAATTTMV	ATLEERKAATTTMVN	0.1089	3
HLA-DRB1*09:01	397	411	15	FTAAPMLKT	GAVFTAAPMLKTRTQ	0.508	2.9		HLA-DPA1*02:01/DPB1*01:01	50	64	15	MIKEHTEKF	KFERMIKEHTEKFNK	0.0479	15		HLA-DPA1*03:01/DPB1*04:02	281	295	15	IRGKDFNVS	TQMMNIRGKDFNVSV	0.1751	2.9		HLA-DRB1*13:02	16	30	15	LMPNGSFKK	EEVALMPNGSFKKIS	0.1916	10		HLA-DPA1*02:01/DPB1*01:01	333	347	15	FTPSFYIRA	GQLGIFTPSFYIRAR	0.1092	3
HLA-DPA1*02:01/DPB1*05:01	91	105	15	FRVLRVSLR	LGGTNFRVLRVSLRG	0.0914	3		HLA-DRB4*01:01	75	89	15	LLEQQKAAQ	QKFAELLEQQKAAQY	0.0545	15		HLA-DQA1*05:01/DQB1*02:01	104	118	15	IAVSTEDLT	GALRIAVSTEDLTDP	0.3595	2.9		HLA-DRB1*13:02	161	175	15	FQFVEKHGE	EAFQFVEKHGEVCPA	0.1924	10		HLA-DQA1*05:01/DQB1*02:01	19	33	15	DVSAAADRF	KDETNGDVSAAADRF	0.3536	3
HLA-DPA1*01:03/DPB1*04:01	275	289	15	YKYALPITV	SKYKYALPITVYDDE	0.0959	3		HLA-DPA1*01:03/DPB1*02:01	58	72	15	FNKKMHEHS	HTEKFNKKMHEHSEH	0.0545	15		HLA-DQA1*05:01/DQB1*02:01	205	219	15	VMYVASVPS	TDFVMYVASVPSEEG	0.3627	2.9		HLA-DQA1*03:01/DQB1*03:02	52	66	15	IIAFSENVS	CPTEIIAFSENVSRF	0.0065	11		HLA-DQA1*05:01/DQB1*03:01	22	36	15	DVSAAADRF	TNGDVSAAADRFRDR	0.4324	3
HLA-DPA1*02:01/DPB1*14:01	4	18	15	LLSHIALRD	RVNNLLSHIALRDSD	0.1079	3		HLA-DPA1*01:03/DPB1*02:01	22	36	15	EQNAKFFAD	KMQEQNAKFFADKPD	0.0561	15		HLA-DQA1*05:01/DQB1*03:01	225	239	15	FSDGHPAVG	TTCQVFSDGHPAVGV	0.4376	2.9		HLA-DPA1*01:03/DPB1*04:01	37	51	15	FYPLDFTFV	KWVVLFFYPLDFTFV	0.025	11		HLA-DRB1*08:02	338	352	15	YIRARKPSK	FTPSFYIRARKPSKQ	0.4745	3
HLA-DPA1*02:01/DPB1*14:01	271	285	15	YKYALPITV	GNFDSKYKYALPITV	0.108	3		HLA-DRB5*01:01	52	66	15	MIKEHTEKF	ERMIKEHTEKFNKKM	0.0735	15		HLA-DRB1*03:01	143	157	15	ILTDEKRDI	DILTDEKRDILVKYL	0.4599	2.9		HLA-DPA1*01:03/DPB1*04:01	80	94	15	YAHLQWTLQ	SEYAHLQWTLQDRKK	0.0257	11		HLA-DRB1*08:02	305	319	15	LAPKGTYKA	LEFVRLAPKGTYKAT	0.4746	3
HLA-DPA1*03:01/DPB1*04:02	356	370	15	FTRELIKRI	PGLQFTRELIKRIAG	0.1725	3		HLA-DRB5*01:01	26	40	15	FFADKPDES	QNAKFFADKPDESTL	0.0747	15		HLA-DRB1*01:01	237	251	15	VINIPAANI	VGVINIPAANIASRY	0.5537	2.9		HLA-DRB3*02:02	179	193	15	MKPEPKASV	KGAPTMKPEPKASVE	0.0452	11		HLA-DRB1*01:01	272	286	15	YQPLVGDYS	IPWYQPLVGDYSSLQ	0.5387	3
HLA-DRB3*01:01	347	361	15	IAADQMPGL	MGMIAADQMPGLQFT	0.1972	3		HLA-DRB1*03:01	24	38	15	FFADKPDES	QEQNAKFFADKPDES	0.0751	15		HLA-DQA1*03:01/DQB1*03:02	570	584	15	FAGDSDSSS	AKDFAGDSDSSSSAG	0.0134	3		HLA-DPA1*02:01/DPB1*14:01	164	178	15	KHGEVCPAN	QFVEKHGEVCPANWK	0.0452	11		HLA-DRB1*01:01	305	319	15	FVRLAPKGT	LEFVRLAPKGTYKAT	0.5427	3
HLA-DRB3*01:01	411	425	15	VAVDGSVYE	QGLATVAVDGSVYEK	0.1973	3		HLA-DRB1*03:01	9	23	15	DRLDEEFNR	SAKLDRLDEEFNRKM	0.0759	15		HLA-DQA1*03:01/DQB1*03:02	577	591	15	SSSAGDAAD	SDSSSSAGDAADRAA	0.0134	3		HLA-DPA1*02:01/DPB1*14:01	109	123	15	RAYGVLEEK	TKSIARAYGVLEEKQ	0.0456	11		HLA-DRB1*11:01	135	149	15	ISRARRHDA	DYQISRARRHDALAG	0.5432	3
HLA-DRB4*01:01	344	358	15	MGMIAADQM	SKHMGMIAADQMPGL	0.2353	3		HLA-DQA1*04:01/DQB1*04:02	50	64	15	IKEHTEKFN	KFERMIKEHTEKFNK	0.0831	15		HLA-DPA1*01:03/DPB1*04:01	349	363	15	LTMAIFQDL	GYYSALTMAIFQDLG	0.0959	3		HLA-DRB3*02:02	182	196	15	MKPEPKASV	PTMKPEPKASVEGYF	0.0491	11		HLA-DPA1*02:01/DPB1*05:01	29	43	15	RFRDRFEKA	AADRFRDRFEKATLE	0.0892	3.1
HLA-DQA1*05:01/DQB1*03:01	116	130	15	PKSALVGDA	FVIPKSALVGDATDL	0.4305	3		HLA-DRB1*11:01	2	16	15	YEEFSAKLD	ATTYEEFSAKLDRLD	0.1019	15		HLA-DPA1*02:01/DPB1*14:01	74	88	15	YVTLDTAAA	VGLPYVTLDTAAAAD	0.1071	3		HLA-DPA1*02:01/DPB1*05:01	12	26	15	FEEVALMPN	APPFEEVALMPNGSF	0.0501	11		HLA-DPA1*02:01/DPB1*14:01	314	328	15	YKATEILEE	GTYKATEILEEAAES	0.1069	3.1
HLA-DQA1*05:01/DQB1*03:01	224	238	15	VQVGVIIGT	FVDTDVQVGVIIGTG	0.4305	3		HLA-DRB1*04:05	24	38	15	FFADKPDES	QEQNAKFFADKPDES	0.1038	15		HLA-DQA1*04:01/DQB1*04:02	252	266	15	VTRVVTHEM	DQLVTRVVTHEMAHA	0.1683	3		HLA-DPA1*02:01/DPB1*05:01	156	170	15	LEAFQFVEK	VLRLLEAFQFVEKHG	0.0515	11		HLA-DPA1*03:01/DPB1*04:02	185	199	15	CYSEVFRVI	DKVKCYSEVFRVIKP	0.1663	3.1
HLA-DRB1*04:01	69	83	15	FVYTSDPAK	MLPSFVYTSDPAKAT	0.5003	3		HLA-DRB1*07:01	51	65	15	MIKEHTEKF	FERMIKEHTEKFNKK	0.1055	15		HLA-DPA1*03:01/DPB1*04:02	284	298	15	IRGKDFNVS	MNIRGKDFNVSVINS	0.1722	3		HLA-DPA1*02:01/DPB1*01:01	128	142	15	FIIDPNGMV	RGLFIIDPNGMVRQI	0.0586	11		HLA-DRB5*01:01	249	263	15	FVVEEAIDV	QAGFVVEEAIDVISQ	0.2945	3.1
HLA-DRB1*11:01	335	349	15	WAFESKHMG	GLCRPWAFESKHMGM	0.5373	3		HLA-DRB1*11:01	69	83	15	FKQKFAELL	HSEHFKQKFAELLEQ	0.1064	15		HLA-DRB3*02:02	235	249	15	GVINIPAAN	PAVGVINIPAANIAS	0.1939	3		HLA-DRB4*01:01	180	194	15	MKPEPKASV	GAPTMKPEPKASVEG	0.0731	11		HLA-DQA1*01:02/DQB1*06:02	244	258	15	QAGFVVEEA	IEYMKQAGFVVEEAI	0.3688	3.1
HLA-DPA1*02:01/DPB1*05:01	94	108	15	FRVLRVSLR	TNFRVLRVSLRGGKV	0.0892	3.1		HLA-DRB1*07:01	78	92	15	LEQQKAAQY	AELLEQQKAAQYPSK	0.1078	15		HLA-DRB3*01:01	139	153	15	ILTDEKRDI	CTADDILTDEKRDIL	0.1994	3		HLA-DPA1*01:03/DPB1*02:01	31	45	15	YKGKWVVLF	LAAYKGKWVVLFFYP	0.0737	11		HLA-DRB1*12:01	304	318	15	VRLAPKGTY	VLEFVRLAPKGTYKA	0.4053	3.1
HLA-DPA1*02:01/DPB1*14:01	397	411	15	FTAAPMLKT	GAVFTAAPMLKTRTQ	0.105	3.1		HLA-DQA1*01:02/DQB1*06:02	17	31	15	NRKMQEQNA	EEFNRKMQEQNAKFF	0.1192	15		HLA-DRB4*01:01	106	120	15	IAVSTEDLT	LRIAVSTEDLTDPAY	0.2331	3		HLA-DRB4*01:01	53	67	15	IIAFSENVS	PTEIIAFSENVSRFN	0.074	11		HLA-DRB1*03:01	276	290	15	LVGDYSSLQ	QPLVGDYSSLQGLRS	0.446	3.1
HLA-DPA1*02:01/DPB1*01:01	5	19	15	LLSHIALRD	VNNLLSHIALRDSDS	0.1077	3.1		HLA-DQA1*01:02/DQB1*06:02	16	30	15	NRKMQEQNA	DEEFNRKMQEQNAKF	0.1206	15		HLA-DRB4*01:01	311	325	15	LEYLEIEDQ	CGTLEYLEIEDQGGA	0.2386	3		HLA-DPA1*01:03/DPB1*02:01	77	91	15	YAHLQWTLQ	SMDSEYAHLQWTLQD	0.0748	11		HLA-DRB1*07:01	282	296	15	LQGLRSTPI	YSSLQGLRSTPIGRI	0.4529	3.1
HLA-DPA1*03:01/DPB1*04:02	272	286	15	YKYALPITV	NFDSKYKYALPITVY	0.1695	3.1		HLA-DRB1*08:02	74	88	15	FAELLEQQK	KQKFAELLEQQKAAQ	0.1386	15		HLA-DRB5*01:01	500	514	15	YAGLCANVR	ADGYYAGLCANVRCD	0.3008	3		HLA-DRB4*01:01	82	96	15	LQWTLQDRK	YAHLQWTLQDRKKGG	0.0755	11		HLA-DRB1*08:02	132	146	15	YQISRARRH	NNNDYQISRARRHDA	0.4713	3.1
HLA-DRB3*02:02	272	286	15	YKYALPITV	NFDSKYKYALPITVY	0.1827	3.1		HLA-DRB1*08:02	68	82	15	FKQKFAELL	EHSEHFKQKFAELLE	0.1388	15		HLA-DRB5*01:01	77	91	15	LDTAAAADR	PYVTLDTAAAADRRP	0.3054	3		HLA-DRB4*01:01	98	112	15	AIPMLADKT	GAMAIPMLADKTKSI	0.0765	11		HLA-DRB1*11:01	132	146	15	YQISRARRH	NNNDYQISRARRHDA	0.5258	3.1
HLA-DRB5*01:01	395	409	15	VFTAAPMLK	QQGAVFTAAPMLKTR	0.2954	3.1		HLA-DRB1*08:02	71	85	15	FKQKFAELL	EHFKQKFAELLEQQK	0.1414	15		HLA-DQA1*05:01/DQB1*02:01	206	220	15	VASVPSEEG	DFVMYVASVPSEEGV	0.3551	3		HLA-DRB4*01:01	97	111	15	AIPMLADKT	LGAMAIPMLADKTKS	0.077	11		HLA-DQA1*01:01/DQB1*05:01	48	62	15	VNEYYDLVT	ATTTMVNEYYDLVTD	0.0173	3.2
HLA-DRB1*13:02	288	302	15	ITPNRENQR	DEMDAITPNRENQRQ	0.4202	3.1		HLA-DRB1*13:02	62	76	15	MHEHSEHFK	FNKKMHEHSEHFKQK	0.1439	15		HLA-DQA1*05:01/DQB1*03:01	498	512	15	YYAGLCANV	TAADGYYAGLCANVR	0.4308	3		HLA-DPA1*01:03/DPB1*02:01	80	94	15	YAHLQWTLQ	SEYAHLQWTLQDRKK	0.0774	11		HLA-DQA1*01:01/DQB1*05:01	244	258	15	QAGFVVEEA	IEYMKQAGFVVEEAI	0.0174	3.2
HLA-DRB1*08:02	18	32	15	MRYIKQRLA	DSEEMRYIKQRLALA	0.4695	3.1		HLA-DRB1*08:02	2	16	15	YEEFSAKLD	ATTYEEFSAKLDRLD	0.1444	15		HLA-DQA1*05:01/DQB1*03:01	22	36	15	AGAAVIAAV	AAAGAAVIAAVGTAA	0.4317	3		HLA-DPA1*03:01/DPB1*04:02	155	169	15	RLLEAFQFV	EVLRLLEAFQFVEKH	0.0858	11		HLA-DPA1*02:01/DPB1*05:01	67	81	15	FHFAPRYAG	GWGQNFHFAPRYAGE	0.0872	3.2
HLA-DRB1*08:02	338	352	15	WAFESKHMG	RPWAFESKHMGMIAA	0.4728	3.1		HLA-DRB1*09:01	78	92	15	LEQQKAAQY	AELLEQQKAAQYPSK	0.1751	15		HLA-DQA1*05:01/DQB1*03:01	133	147	15	IATCTADDI	AGAIATCTADDILTD	0.432	3		HLA-DPA1*03:01/DPB1*04:02	32	46	15	WVVLFFYPL	AAYKGKWVVLFFYPL	0.086	11		HLA-DQA1*04:01/DQB1*04:02	311	325	15	YKATEILEE	APKGTYKATEILEEA	0.1666	3.2
HLA-DRB1*04:01	445	459	15	VVLQKDGSG	SNVKVVLQKDGSGVG	0.4904	3.1		HLA-DQA1*03:01/DQB1*03:02	6	20	15	EFSAKLDRL	EEFSAKLDRLDEEFN	0.005	16		HLA-DQA1*05:01/DQB1*03:01	28	42	15	VGTAAAWAH	VIAAVGTAAAWAHAG	0.4336	3		HLA-DQA1*04:01/DQB1*04:02	158	172	15	FQFVEKHGE	RLLEAFQFVEKHGEV	0.0984	11		HLA-DRB3*02:02	209	223	15	YNPNDEYHR	CMTDKYNPNDEYHRT	0.1774	3.2
HLA-DRB1*11:01	93	107	15	FRVLRVSLR	GTNFRVLRVSLRGGK	0.5229	3.1		HLA-DPA1*01:03/DPB1*04:01	54	68	15	EHTEKFNKK	MIKEHTEKFNKKMHE	0.016	16		HLA-DRB1*07:01	347	361	15	YYSALTMAI	AAGYYSALTMAIFQD	0.4662	3		HLA-DRB5*01:01	128	142	15	FIIDPNGMV	RGLFIIDPNGMVRQI	0.0997	11		HLA-DRB4*01:01	126	140	15	IGVNNNDYQ	CNVIGVNNNDYQISR	0.2269	3.2
HLA-DQA1*03:01/DQB1*03:02	363	377	15	IAGVDVTDM	ELIKRIAGVDVTDMS	0.0132	3.2		HLA-DPA1*01:03/DPB1*04:01	72	86	15	FKQKFAELL	HFKQKFAELLEQQKA	0.0164	16		HLA-DRB1*08:02	490	504	15	FRPKNRTAA	GAFRPKNRTAADGYY	0.4759	3		HLA-DRB5*01:01	181	195	15	MKPEPKASV	APTMKPEPKASVEGY	0.1013	11		HLA-DRB5*01:01	210	224	15	YNPNDEYHR	MTDKYNPNDEYHRTI	0.2912	3.2
HLA-DQA1*03:01/DQB1*03:02	138	152	15	MMSENAPDD	VKKMMSENAPDDLEK	0.0132	3.2		HLA-DPA1*01:03/DPB1*04:01	51	65	15	MIKEHTEKF	FERMIKEHTEKFNKK	0.0167	16		HLA-DPA1*01:03/DPB1*04:01	358	372	15	FYQADFSKA	IFQDLGFYQADFSKA	0.0921	3.1		HLA-DRB1*04:05	108	122	15	IARAYGVLE	KTKSIARAYGVLEEK	0.1474	11		HLA-DRB1*12:01	81	95	15	FESLARHEY	ETFFESLARHEYFLA	0.3958	3.2
HLA-DQA1*03:01/DQB1*03:02	278	292	15	PITVYDDEM	KYALPITVYDDEMDA	0.0132	3.2		HLA-DPA1*01:03/DPB1*04:01	27	41	15	FFADKPDES	NAKFFADKPDESTLS	0.0171	16		HLA-DPA1*01:03/DPB1*04:01	351	365	15	LTMAIFQDL	YSALTMAIFQDLGFY	0.0953	3.1		HLA-DRB1*01:01	128	142	15	LFIIDPNGM	RGLFIIDPNGMVRQI	0.1493	11		HLA-DRB1*12:01	125	139	15	VIGVNNNDY	RCNVIGVNNNDYQIS	0.399	3.2
HLA-DPA1*01:03/DPB1*04:01	113	127	15	FVIPKSALV	DSKFVIPKSALVGDA	0.0909	3.2		HLA-DRB3*01:01	77	91	15	LEQQKAAQY	FAELLEQQKAAQYPS	0.0221	16		HLA-DPA1*02:01/DPB1*14:01	103	117	15	RIAVSTEDL	WGALRIAVSTEDLTD	0.1044	3.1		HLA-DRB1*15:01	179	193	15	MKPEPKASV	KGAPTMKPEPKASVE	0.1512	11		HLA-DRB1*01:01	189	203	15	FRVIKPGTC	CYSEVFRVIKPGTCF	0.5127	3.2
HLA-DPA1*02:01/DPB1*14:01	114	128	15	FVIPKSALV	SKFVIPKSALVGDAT	0.1028	3.2		HLA-DRB3*01:01	48	62	15	MIKEHTEKF	YEKFERMIKEHTEKF	0.0227	16		HLA-DRB3*02:02	292	306	15	VINSSTAVA	NVSVINSSTAVAKAR	0.1848	3.1		HLA-DRB1*04:05	111	125	15	YGVLEEKQG	SIARAYGVLEEKQGV	0.1524	11		HLA-DRB1*01:01	283	297	15	LQGLRSTPI	SSLQGLRSTPIGRIL	0.5162	3.2
HLA-DPA1*02:01/DPB1*14:01	196	210	15	RVRVNVNVV	QASLRRVRVNVNVVA	0.1029	3.2		HLA-DPA1*02:01/DPB1*05:01	37	51	15	LSPEMKEHY	ESTLSPEMKEHYEKF	0.0398	16		HLA-DRB3*02:02	570	584	15	FAGDSDSSS	AKDFAGDSDSSSSAG	0.1849	3.1		HLA-DRB1*01:01	44	58	15	FTFVCPTEI	YPLDFTFVCPTEIIA	0.1547	11		HLA-DRB1*01:01	317	331	15	ILEEAAESL	KATEILEEAAESLVV	0.5182	3.2
HLA-DPA1*02:01/DPB1*14:01	25	39	15	RLALASLAT	IKQRLALASLATQFT	0.1042	3.2		HLA-DPA1*02:01/DPB1*05:01	22	36	15	EQNAKFFAD	KMQEQNAKFFADKPD	0.0404	16		HLA-DRB3*01:01	224	238	15	VFSDGHPAV	ATTCQVFSDGHPAVG	0.1884	3.1		HLA-DRB1*07:01	54	68	15	IAFSENVSR	TEIIAFSENVSRFNE	0.1552	11		HLA-DPA1*02:01/DPB1*01:01	34	48	15	FEKATLEER	RDRFEKATLEERKAA	0.1049	3.3
HLA-DRB3*02:02	182	196	15	VEGNDVVEL	STKNVEGNDVVELLQ	0.1816	3.2		HLA-DPA1*02:01/DPB1*01:01	20	34	15	MQEQNAKFF	NRKMQEQNAKFFADK	0.044	16		HLA-DQA1*01:02/DQB1*06:02	326	340	15	GSHIKMRNA	GSAGSHIKMRNAKDE	0.3676	3.1		HLA-DRB1*07:01	115	129	15	LEEKQGVAY	AYGVLEEKQGVAYRG	0.1552	11		HLA-DQA1*04:01/DQB1*04:02	70	84	15	FHFAPRYAG	QNFHFAPRYAGETFF	0.1626	3.3
HLA-DRB4*01:01	99	113	15	LRGGKVDDR	LRVSLRGGKVDDRTD	0.223	3.2		HLA-DPA1*02:01/DPB1*01:01	21	35	15	EQNAKFFAD	RKMQEQNAKFFADKP	0.0447	16		HLA-DQA1*05:01/DQB1*03:01	129	143	15	NHAGAIATC	VNNHAGAIATCTADD	0.4233	3.1		HLA-DRB1*01:01	45	59	15	FTFVCPTEI	PLDFTFVCPTEIIAF	0.1561	11		HLA-DRB3*01:01	274	288	15	LVGDYSSLQ	WYQPLVGDYSSLQGL	0.1801	3.3
HLA-DPA1*01:03/DPB1*02:01	178	192	15	FSTKNVEGN	TKGFSTKNVEGNDVV	0.2352	3.2		HLA-DPA1*01:03/DPB1*02:01	17	31	15	FNRKMQEQN	EEFNRKMQEQNAKFF	0.0504	16		HLA-DRB1*07:01	204	218	15	VMYVASVPS	NTDFVMYVASVPSEE	0.4593	3.1		HLA-DRB1*01:01	163	177	15	FVEKHGEVC	FQFVEKHGEVCPANW	0.1571	11		HLA-DPA1*01:03/DPB1*02:01	313	327	15	YKATEILEE	KGTYKATEILEEAAE	0.2338	3.3
HLA-DRB1*12:01	42	56	15	MKQLTMYMI	SEKMKQLTMYMIHEM	0.3951	3.2		HLA-DPA1*01:03/DPB1*02:01	47	61	15	FERMIKEHT	HYEKFERMIKEHTEK	0.0505	16		HLA-DRB1*09:01	338	352	15	MAPAAAAGY	KDELMAPAAAAGYYS	0.4888	3.1		HLA-DRB1*01:01	126	140	15	LFIIDPNGM	AYRGLFIIDPNGMVR	0.1571	11		HLA-DRB1*12:01	243	257	15	IEYMKQAGF	VIEYMKQAGFVVEEA	0.386	3.3
HLA-DRB1*08:02	337	351	15	WAFESKHMG	CRPWAFESKHMGMIA	0.4651	3.2		HLA-DRB4*01:01	52	66	15	MIKEHTEKF	ERMIKEHTEKFNKKM	0.0513	16		HLA-DRB1*04:01	534	548	15	LRVELSTVS	TPGLRVELSTVSSAF	0.4912	3.1		HLA-DRB1*11:01	103	117	15	LADKTKSIA	PMLADKTKSIARAYG	0.1571	11		HLA-DRB1*12:01	332	346	15	LGIFTPSFY	GGQLGIFTPSFYIRA	0.3895	3.3
HLA-DRB1*09:01	114	128	15	FVIPKSALV	SKFVIPKSALVGDAT	0.4848	3.2		HLA-DPA1*01:03/DPB1*02:01	48	62	15	FERMIKEHT	YEKFERMIKEHTEKF	0.0519	16		HLA-DRB1*04:05	77	91	15	YVTLDTAAA	PYVTLDTAAAADRRP	0.4976	3.1		HLA-DQA1*05:01/DQB1*02:01	137	151	15	QITVNDMPV	GMVRQITVNDMPVGR	0.1574	11		HLA-DRB1*13:02	133	147	15	YQISRARRH	NNDYQISRARRHDAL	0.4041	3.3
HLA-DRB1*04:05	219	233	15	YFVDTDVQV	LVARYFVDTDVQVGV	0.4919	3.2		HLA-DPA1*03:01/DPB1*04:02	47	61	15	FERMIKEHT	HYEKFERMIKEHTEK	0.0656	16		HLA-DPA1*02:01/DPB1*14:01	493	507	15	RTAADGYYA	RPKNRTAADGYYAGL	0.1036	3.2		HLA-DRB1*11:01	112	126	15	YGVLEEKQG	IARAYGVLEEKQGVA	0.1585	11		HLA-DRB1*13:02	132	146	15	YQISRARRH	NNNDYQISRARRHDA	0.4048	3.3
HLA-DQA1*03:01/DQB1*03:02	277	291	15	PITVYDDEM	YKYALPITVYDDEMD	0.0128	3.3		HLA-DPA1*03:01/DPB1*04:02	77	91	15	LEQQKAAQY	FAELLEQQKAAQYPS	0.0656	16		HLA-DQA1*04:01/DQB1*04:02	251	265	15	VTRVVTHEM	YDQLVTRVVTHEMAH	0.1663	3.2		HLA-DQA1*05:01/DQB1*02:01	144	158	15	VGRNVEEVL	VNDMPVGRNVEEVLR	0.1586	11		HLA-DPA1*02:01/DPB1*01:01	48	62	15	MVNEYYDLV	ATTTMVNEYYDLVTD	0.1035	3.4
HLA-DPA1*02:01/DPB1*05:01	19	33	15	MRYIKQRLA	SEEMRYIKQRLALAS	0.0863	3.3		HLA-DPA1*03:01/DPB1*04:02	52	66	15	MIKEHTEKF	ERMIKEHTEKFNKKM	0.0666	16		HLA-DRB4*01:01	234	248	15	VGVINIPAA	HPAVGVINIPAANIA	0.2234	3.2		HLA-DQA1*01:02/DQB1*06:02	94	108	15	GAMAIPMLA	KGGLGAMAIPMLADK	0.1588	11		HLA-DPA1*01:03/DPB1*02:01	82	96	15	LARHEYFLA	TFFESLARHEYFLAA	0.223	3.4
HLA-DPA1*03:01/DPB1*04:02	93	107	15	FRVLRVSLR	GTNFRVLRVSLRGGK	0.1608	3.3		HLA-DRB5*01:01	63	77	15	MHEHSEHFK	NKKMHEHSEHFKQKF	0.0673	16		HLA-DRB1*15:01	150	164	15	LVKYLIPQA	RDILVKYLIPQALQL	0.4108	3.2		HLA-DRB1*11:01	100	114	15	LADKTKSIA	MAIPMLADKTKSIAR	0.1592	11		HLA-DRB5*01:01	90	104	15	FLAARGGFM	HEYFLAARGGFMEGD	0.284	3.4
HLA-DPA1*03:01/DPB1*04:02	5	19	15	LLSHIALRD	VNNLLSHIALRDSDS	0.1608	3.3		HLA-DRB5*01:01	50	64	15	MIKEHTEKF	KFERMIKEHTEKFNK	0.068	16		HLA-DQA1*05:01/DQB1*03:01	205	219	15	VMYVASVPS	TDFVMYVASVPSEEG	0.4125	3.2		HLA-DQA1*05:01/DQB1*02:01	94	108	15	LGAMAIPML	KGGLGAMAIPMLADK	0.1641	11		HLA-DRB1*03:01	273	287	15	LVGDYSSLQ	PWYQPLVGDYSSLQG	0.4132	3.4
HLA-DRB3*02:02	248	262	15	VTKDPAVSA	SAVTKDPAVSARGNA	0.1695	3.3		HLA-DRB5*01:01	49	63	15	FERMIKEHT	EKFERMIKEHTEKFN	0.0683	16		HLA-DRB1*15:01	243	257	15	IASRYDQLV	PAANIASRYDQLVTR	0.416	3.2		HLA-DQA1*05:01/DQB1*02:01	185	199	15	PKASVEGYF	KPEPKASVEGYFSKQ	0.1685	11		HLA-DRB1*04:01	274	288	15	LVGDYSSLQ	WYQPLVGDYSSLQGL	0.4752	3.4
HLA-DRB3*01:01	274	288	15	YKYALPITV	DSKYKYALPITVYDD	0.177	3.3		HLA-DRB1*03:01	39	53	15	LSPEMKEHY	TLSPEMKEHYEKFER	0.0729	16		HLA-DRB1*08:02	292	306	15	VINSSTAVA	NVSVINSSTAVAKAR	0.4628	3.2		HLA-DRB1*04:01	112	126	15	YGVLEEKQG	IARAYGVLEEKQGVA	0.1697	11		HLA-DRB1*11:01	278	292	15	YSSLQGLRS	LVGDYSSLQGLRSTP	0.4991	3.4
HLA-DRB3*01:01	346	360	15	IAADQMPGL	HMGMIAADQMPGLQF	0.1789	3.3		HLA-DQA1*04:01/DQB1*04:02	68	82	15	FKQKFAELL	EHSEHFKQKFAELLE	0.0805	16		HLA-DRB1*04:05	311	325	15	YLEIEDQGG	CGTLEYLEIEDQGGA	0.4905	3.2		HLA-DQA1*05:01/DQB1*03:01	116	130	15	EKQGVAYRG	YGVLEEKQGVAYRGL	0.175	11		HLA-DRB1*01:01	168	182	15	FDGAYAIEA	DNTFDGAYAIEATCH	0.5011	3.4
HLA-DPA1*01:03/DPB1*02:01	272	286	15	YKYALPITV	NFDSKYKYALPITVY	0.2302	3.3		HLA-DRB1*01:01	26	40	15	FFADKPDES	QNAKFFADKPDESTL	0.0845	16		HLA-DRB1*04:05	569	583	15	FAGDSDSSS	GAKDFAGDSDSSSSA	0.4913	3.2		HLA-DQA1*05:01/DQB1*03:01	10	24	15	PPFEEVALM	CPAPPFEEVALMPNG	0.1809	11		HLA-DRB1*11:01	133	147	15	YQISRARRH	NNDYQISRARRHDAL	0.503	3.4
HLA-DPA1*01:03/DPB1*02:01	275	289	15	YKYALPITV	SKYKYALPITVYDDE	0.2323	3.3		HLA-DRB1*15:01	52	66	15	IKEHTEKFN	ERMIKEHTEKFNKKM	0.0858	16		HLA-DRB1*04:05	26	40	15	IAAVGTAAA	AAVIAAVGTAAAWAH	0.4917	3.2		HLA-DRB1*12:01	21	35	15	FKKISLAAY	MPNGSFKKISLAAYK	0.1811	11		HLA-DPA1*01:03/DPB1*04:01	83	97	15	ARHEYFLAA	FFESLARHEYFLAAR	0.0813	3.5
HLA-DRB5*01:01	64	78	15	VRMLPSFVY	PSTVRMLPSFVYTSD	0.2863	3.3		HLA-DRB1*11:01	27	41	15	FFADKPDES	NAKFFADKPDESTLS	0.0947	16		HLA-DQA1*03:01/DQB1*03:02	576	590	15	SSSAGDAAD	DSDSSSSAGDAADRA	0.0128	3.3		HLA-DRB1*09:01	55	69	15	FSENVSRFN	EIIAFSENVSRFNEL	0.2233	11		HLA-DPA1*01:03/DPB1*04:01	247	261	15	FVVEEAIDV	MKQAGFVVEEAIDVI	0.0834	3.5
HLA-DQA1*05:01/DQB1*02:01	342	356	15	MGMIAADQM	FESKHMGMIAADQMP	0.3387	3.3		HLA-DRB1*04:01	29	43	15	FFADKPDES	KFFADKPDESTLSPE	0.0987	16		HLA-DQA1*01:01/DQB1*05:01	590	604	15	MQRWNDRMA	AAMQRWNDRMAGLAT	0.017	3.3		HLA-DRB1*09:01	116	130	15	LEEKQGVAY	YGVLEEKQGVAYRGL	0.2331	11		HLA-DPA1*01:03/DPB1*02:01	262	276	15	FESSPIKSI	SQFESSPIKSIPWYQ	0.2203	3.5
HLA-DRB1*13:02	113	127	15	FVIPKSALV	DSKFVIPKSALVGDA	0.4009	3.3		HLA-DQA1*05:01/DQB1*02:01	28	42	15	FFADKPDES	AKFFADKPDESTLSP	0.1133	16		HLA-DQA1*01:01/DQB1*05:01	352	366	15	MAIFQDLGF	SALTMAIFQDLGFYQ	0.0172	3.3		HLA-DRB1*09:01	136	150	15	VRQITVNDM	NGMVRQITVNDMPVG	0.243	11		HLA-DRB1*03:01	305	319	15	VRLAPKGTY	LEFVRLAPKGTYKAT	0.4066	3.5
HLA-DRB1*08:02	93	107	15	FRVLRVSLR	GTNFRVLRVSLRGGK	0.4541	3.3		HLA-DQA1*05:01/DQB1*02:01	32	46	15	DESTLSPEM	ADKPDESTLSPEMKE	0.1145	16		HLA-DPA1*02:01/DPB1*05:01	284	298	15	IRGKDFNVS	MNIRGKDFNVSVINS	0.085	3.3		HLA-DQA1*03:01/DQB1*03:02	8	22	15	PPFEEVALM	INCPAPPFEEVALMP	0.0063	12		HLA-DRB1*09:01	134	148	15	YQISRARRH	NDYQISRARRHDALA	0.4693	3.5
HLA-DRB1*01:01	136	150	15	VKKMMSENA	QSVKKMMSENAPDDL	0.5076	3.3		HLA-DRB1*13:02	42	56	15	YEKFERMIK	PEMKEHYEKFERMIK	0.1291	16		HLA-DPA1*02:01/DPB1*05:01	281	295	15	IRGKDFNVS	TQMMNIRGKDFNVSV	0.0863	3.3		HLA-DQA1*01:01/DQB1*05:01	112	126	15	ARAYGVLEE	IARAYGVLEEKQGVA	0.0074	12		HLA-DRB1*01:01	173	187	15	YAIEATCHA	GAYAIEATCHAKDKV	0.4775	3.5
HLA-DQA1*01:01/DQB1*05:01	274	288	15	YKYALPITV	DSKYKYALPITVYDD	0.0167	3.4		HLA-DRB1*12:01	38	52	15	LSPEMKEHY	STLSPEMKEHYEKFE	0.1296	16		HLA-DPA1*02:01/DPB1*01:01	281	295	15	IRGKDFNVS	TQMMNIRGKDFNVSV	0.1053	3.3		HLA-DPA1*01:03/DPB1*04:01	23	37	15	FKKISLAAY	NGSFKKISLAAYKGK	0.0223	12		HLA-DQA1*03:01/DQB1*03:02	44	58	15	AATTTMVNE	ERKAATTTMVNEYYD	0.012	3.6
HLA-DQA1*01:01/DQB1*05:01	220	234	15	YFVDTDVQV	VARYFVDTDVQVGVI	0.0168	3.4		HLA-DRB1*08:02	75	89	15	LLEQQKAAQ	QKFAELLEQQKAAQY	0.1297	16		HLA-DQA1*04:01/DQB1*04:02	116	130	15	YHCARVGQR	TDPAYHCARVGQRVN	0.1637	3.3		HLA-DRB3*01:01	140	154	15	TVNDMPVGR	RQITVNDMPVGRNVE	0.0358	12		HLA-DPA1*01:03/DPB1*04:01	184	198	15	CYSEVFRVI	KDKVKCYSEVFRVIK	0.0781	3.6
HLA-DPA1*02:01/DPB1*05:01	395	409	15	FTAAPMLKT	QQGAVFTAAPMLKTR	0.0848	3.4		HLA-DRB1*13:02	52	66	15	IKEHTEKFN	ERMIKEHTEKFNKKM	0.1304	16		HLA-DQA1*04:01/DQB1*04:02	513	527	15	TRTYSVQVC	CDTATRTYSVQVCGS	0.1647	3.3		HLA-DPA1*02:01/DPB1*14:01	4	18	15	KINCPAPPF	GNAKINCPAPPFEEV	0.0417	12		HLA-DPA1*02:01/DPB1*01:01	247	261	15	FVVEEAIDV	MKQAGFVVEEAIDVI	0.101	3.6
HLA-DPA1*01:03/DPB1*04:01	339	353	15	FESKHMGMI	PWAFESKHMGMIAAD	0.0848	3.4		HLA-DPA1*01:03/DPB1*04:01	47	61	15	FERMIKEHT	HYEKFERMIKEHTEK	0.0148	17		HLA-DRB3*02:02	236	250	15	VINIPAANI	AVGVINIPAANIASR	0.171	3.3		HLA-DPA1*02:01/DPB1*05:01	161	175	15	FQFVEKHGE	EAFQFVEKHGEVCPA	0.0473	12		HLA-DPA1*02:01/DPB1*01:01	315	329	15	YKATEILEE	TYKATEILEEAAESL	0.1012	3.6
HLA-DPA1*02:01/DPB1*14:01	97	111	15	RVSLRGGKV	RVLRVSLRGGKVDDR	0.1009	3.4		HLA-DPA1*01:03/DPB1*04:01	52	66	15	EHTEKFNKK	ERMIKEHTEKFNKKM	0.0151	17		HLA-DRB3*01:01	568	582	15	FAGDSDSSS	KGAKDFAGDSDSSSS	0.1754	3.3		HLA-DPA1*01:03/DPB1*02:01	160	174	15	FVEKHGEVC	LEAFQFVEKHGEVCP	0.0718	12		HLA-DQA1*04:01/DQB1*04:02	247	261	15	QAGFVVEEA	MKQAGFVVEEAIDVI	0.1579	3.6
HLA-DPA1*03:01/DPB1*04:02	113	127	15	FVIPKSALV	DSKFVIPKSALVGDA	0.1595	3.4		HLA-DPA1*01:03/DPB1*04:01	2	16	15	YEEFSAKLD	ATTYEEFSAKLDRLD	0.0155	17		HLA-DRB4*01:01	76	90	15	VTLDTAAAA	LPYVTLDTAAAADRR	0.2177	3.3		HLA-DPA1*03:01/DPB1*04:02	13	27	15	FEEVALMPN	PPFEEVALMPNGSFK	0.0821	12		HLA-DRB3*01:01	211	225	15	YNPNDEYHR	TDKYNPNDEYHRTIK	0.1583	3.6
HLA-DRB3*02:02	289	303	15	ITPNRENQR	EMDAITPNRENQRQE	0.1682	3.4		HLA-DPA1*01:03/DPB1*04:01	4	18	15	FSAKLDRLD	TYEEFSAKLDRLDEE	0.0157	17		HLA-DQA1*01:02/DQB1*06:02	13	27	15	ARLVRLAAA	SVAARLVRLAAAGAA	0.3523	3.3		HLA-DPA1*03:01/DPB1*04:02	127	141	15	FIIDPNGMV	YRGLFIIDPNGMVRQ	0.0841	12		HLA-DQA1*04:01/DQB1*04:02	278	292	15	YSSLQGLRS	LVGDYSSLQGLRSTP	0.1588	3.6
HLA-DQA1*01:02/DQB1*06:02	186	200	15	NDVVELLQA	VEGNDVVELLQASLR	0.3461	3.4		HLA-DRB3*02:02	51	65	15	MIKEHTEKF	FERMIKEHTEKFNKK	0.0238	17		HLA-DQA1*05:01/DQB1*03:01	30	44	15	TAAAWAHAG	AAVGTAAAWAHAGAV	0.4003	3.3		HLA-DPA1*03:01/DPB1*04:02	148	162	15	RNVEEVLRL	PVGRNVEEVLRLLEA	0.0844	12		HLA-DRB3*01:01	273	287	15	LVGDYSSLQ	PWYQPLVGDYSSLQG	0.16	3.6
HLA-DRB1*12:01	18	32	15	MRYIKQRLA	DSEEMRYIKQRLALA	0.3842	3.4		HLA-DRB3*02:02	77	91	15	LEQQKAAQY	FAELLEQQKAAQYPS	0.0245	17		HLA-DRB1*13:02	159	173	15	LQLHTERLK	PQALQLHTERLKVRQ	0.4004	3.3		HLA-DQA1*04:01/DQB1*04:02	109	123	15	ARAYGVLEE	TKSIARAYGVLEEKQ	0.0949	12		HLA-DRB1*12:01	257	271	15	ISQFESSPI	AIDVISQFESSPIKS	0.3708	3.6
HLA-DRB1*04:01	72	86	15	YTSDPAKAT	SFVYTSDPAKATGVY	0.4692	3.4		HLA-DPA1*02:01/DPB1*14:01	27	41	15	FFADKPDES	NAKFFADKPDESTLS	0.0317	17		HLA-DRB1*13:02	50	64	15	MHPRVRQSV	HDAMHPRVRQSVARH	0.4055	3.3		HLA-DQA1*04:01/DQB1*04:02	52	66	15	IIAFSENVS	CPTEIIAFSENVSRF	0.0969	12		HLA-DRB1*12:01	283	297	15	LQGLRSTPI	SSLQGLRSTPIGRIL	0.371	3.6
HLA-DRB1*04:05	220	234	15	YFVDTDVQV	VARYFVDTDVQVGVI	0.4735	3.4		HLA-DPA1*01:03/DPB1*02:01	52	66	15	IKEHTEKFN	ERMIKEHTEKFNKKM	0.0461	17		HLA-DRB1*09:01	292	306	15	VINSSTAVA	NVSVINSSTAVAKAR	0.4837	3.3		HLA-DRB1*03:01	98	112	15	MLADKTKSI	GAMAIPMLADKTKSI	0.1154	12		HLA-DRB1*12:01	258	272	15	ISQFESSPI	IDVISQFESSPIKSI	0.3713	3.6
HLA-DRB1*04:01	448	462	15	LQKDGSGVG	KVVLQKDGSGVGAAM	0.4753	3.4		HLA-DPA1*01:03/DPB1*02:01	51	65	15	IKEHTEKFN	FERMIKEHTEKFNKK	0.0468	17		HLA-DRB1*01:01	77	91	15	YVTLDTAAA	PYVTLDTAAAADRRP	0.5052	3.3		HLA-DRB1*15:01	16	30	15	VALMPNGSF	EEVALMPNGSFKKIS	0.121	12		HLA-DRB1*07:01	116	130	15	VRLTRCNVI	PARNMVRLTRCNVIG	0.4147	3.6
HLA-DPA1*02:01/DPB1*14:01	197	211	15	RVRVNVNVV	ASLRRVRVNVNVVAL	0.0984	3.5		HLA-DPA1*01:03/DPB1*02:01	4	18	15	FSAKLDRLD	TYEEFSAKLDRLDEE	0.0472	17		HLA-DPA1*01:03/DPB1*04:01	199	213	15	LSNTDFVMY	TDGLSNTDFVMYVAS	0.0844	3.4		HLA-DRB1*15:01	58	72	15	VSRFNELNC	AFSENVSRFNELNCE	0.1254	12		HLA-DRB1*07:01	311	325	15	YKATEILEE	APKGTYKATEILEEA	0.4167	3.6
HLA-DPA1*02:01/DPB1*01:01	112	126	15	FVIPKSALV	TDSKFVIPKSALVGD	0.1016	3.5		HLA-DRB4*01:01	50	64	15	MIKEHTEKF	KFERMIKEHTEKFNK	0.0482	17		HLA-DPA1*02:01/DPB1*14:01	124	138	15	RVNNHAGAI	RVGQRVNNHAGAIAT	0.1006	3.4		HLA-DRB1*01:01	160	174	15	FVEKHGEVC	LEAFQFVEKHGEVCP	0.1278	12		HLA-DRB1*08:02	133	147	15	YQISRARRH	NNDYQISRARRHDAL	0.4365	3.6
HLA-DPA1*02:01/DPB1*01:01	93	107	15	FRVLRVSLR	GTNFRVLRVSLRGGK	0.1026	3.5		HLA-DPA1*01:03/DPB1*02:01	5	19	15	FSAKLDRLD	YEEFSAKLDRLDEEF	0.0485	17		HLA-DPA1*02:01/DPB1*14:01	286	300	15	KDFNVSVIN	IRGKDFNVSVINSST	0.1008	3.4		HLA-DRB1*15:01	155	169	15	LRLLEAFQF	EVLRLLEAFQFVEKH	0.1296	12		HLA-DRB1*01:01	91	105	15	FLAARGGFM	EYFLAARGGFMEGDH	0.4716	3.6
HLA-DPA1*01:03/DPB1*02:01	5	19	15	LLSHIALRD	VNNLLSHIALRDSDS	0.219	3.5		HLA-DPA1*03:01/DPB1*04:02	50	64	15	MIKEHTEKF	KFERMIKEHTEKFNK	0.0638	17		HLA-DPA1*02:01/DPB1*14:01	288	302	15	FNVSVINSS	GKDFNVSVINSSTAV	0.1013	3.4		HLA-DRB1*15:01	30	44	15	LAAYKGKWV	SLAAYKGKWVVLFFY	0.1304	12		HLA-DRB1*11:01	279	293	15	YSSLQGLRS	VGDYSSLQGLRSTPI	0.4903	3.6
HLA-DQA1*05:01/DQB1*02:01	71	85	15	VYTSDPAKA	PSFVYTSDPAKATGV	0.328	3.5		HLA-DPA1*03:01/DPB1*04:02	26	40	15	FFADKPDES	QNAKFFADKPDESTL	0.064	17		HLA-DQA1*04:01/DQB1*04:02	294	308	15	NSSTAVAKA	SVINSSTAVAKAREQ	0.1623	3.4		HLA-DRB1*04:05	80	94	15	AHLQWTLQD	SEYAHLQWTLQDRKK	0.1345	12		HLA-DRB1*11:01	80	94	15	FESLARHEY	GETFFESLARHEYFL	0.491	3.6
HLA-DRB1*13:02	92	106	15	FRVLRVSLR	GGTNFRVLRVSLRGG	0.3878	3.5		HLA-DRB5*01:01	62	76	15	MHEHSEHFK	FNKKMHEHSEHFKQK	0.0647	17		HLA-DRB1*12:01	151	165	15	VKYLIPQAL	DILVKYLIPQALQLH	0.3813	3.4		HLA-DRB1*01:01	155	169	15	LRLLEAFQF	EVLRLLEAFQFVEKH	0.1374	12		HLA-DPA1*01:03/DPB1*04:01	47	61	15	MVNEYYDLV	AATTTMVNEYYDLVT	0.0767	3.7
HLA-DRB1*01:01	360	374	15	IKRIAGVDV	FTRELIKRIAGVDVT	0.484	3.5		HLA-DRB1*01:01	20	34	15	MQEQNAKFF	NRKMQEQNAKFFADK	0.0689	17		HLA-DRB1*13:02	75	89	15	YVTLDTAAA	GLPYVTLDTAAAADR	0.3911	3.4		HLA-DRB1*04:05	14	28	15	VALMPNGSF	PFEEVALMPNGSFKK	0.1402	12		HLA-DPA1*02:01/DPB1*14:01	249	263	15	FVVEEAIDV	QAGFVVEEAIDVISQ	0.0955	3.7
HLA-DQA1*03:01/DQB1*03:02	279	293	15	PITVYDDEM	YALPITVYDDEMDAI	0.0121	3.6		HLA-DRB1*01:01	73	87	15	FAELLEQQK	FKQKFAELLEQQKAA	0.0709	17		HLA-DQA1*05:01/DQB1*03:01	206	220	15	YVASVPSEE	DFVMYVASVPSEEGV	0.3946	3.4		HLA-DQA1*01:02/DQB1*06:02	96	110	15	AMAIPMLAD	GLGAMAIPMLADKTK	0.1402	12		HLA-DPA1*02:01/DPB1*14:01	311	325	15	YKATEILEE	APKGTYKATEILEEA	0.0957	3.7
HLA-DQA1*03:01/DQB1*03:02	343	357	15	MGMIAADQM	ESKHMGMIAADQMPG	0.0122	3.6		HLA-DRB1*01:01	76	90	15	LEQQKAAQY	KFAELLEQQKAAQYP	0.071	17		HLA-DRB1*07:01	234	248	15	VINIPAANI	HPAVGVINIPAANIA	0.4266	3.4		HLA-DRB1*07:01	101	115	15	MLADKTKSI	AIPMLADKTKSIARA	0.144	12		HLA-DRB3*02:02	212	226	15	YNPNDEYHR	DKYNPNDEYHRTIKH	0.1521	3.7
HLA-DPA1*02:01/DPB1*14:01	24	38	15	RLALASLAT	YIKQRLALASLATQF	0.0969	3.6		HLA-DRB1*01:01	1	15	15	YEEFSAKLD	MATTYEEFSAKLDRL	0.0713	17		HLA-DRB1*07:01	17	31	15	LAAAGAAVI	RLVRLAAAGAAVIAA	0.4289	3.4		HLA-DQA1*05:01/DQB1*02:01	145	159	15	VGRNVEEVL	NDMPVGRNVEEVLRL	0.1489	12		HLA-DPA1*03:01/DPB1*04:02	285	299	15	LRSTPIGRI	LQGLRSTPIGRILTN	0.1541	3.7
HLA-DRB3*02:02	73	87	15	YTSDPAKAT	FVYTSDPAKATGVYY	0.1546	3.6		HLA-DRB1*15:01	1	15	15	YEEFSAKLD	MATTYEEFSAKLDRL	0.0782	17		HLA-DRB1*04:01	293	307	15	VINSSTAVA	VSVINSSTAVAKARE	0.4686	3.4		HLA-DQA1*05:01/DQB1*03:01	56	70	15	FSENVSRFN	IIAFSENVSRFNELN	0.1624	12		HLA-DQA1*04:01/DQB1*04:02	218	232	15	YHRTIKHRI	DEYHRTIKHRIELGD	0.156	3.7
HLA-DRB3*02:02	114	128	15	FVIPKSALV	SKFVIPKSALVGDAT	0.1574	3.6		HLA-DQA1*04:01/DQB1*04:02	17	31	15	FNRKMQEQN	EEFNRKMQEQNAKFF	0.0788	17		HLA-DPA1*02:01/DPB1*14:01	61	75	15	RHHTAPGAV	VARHHTAPGAVSAVG	0.0994	3.5		HLA-DRB1*12:01	134	148	15	VRQITVNDM	DPNGMVRQITVNDMP	0.1651	12		HLA-DRB3*01:01	250	264	15	FVVEEAIDV	AGFVVEEAIDVISQF	0.1567	3.7
HLA-DQA1*04:01/DQB1*04:02	179	193	15	FSTKNVEGN	KGFSTKNVEGNDVVE	0.1578	3.6		HLA-DRB1*04:05	51	65	15	MIKEHTEKF	FERMIKEHTEKFNKK	0.0899	17		HLA-DPA1*03:01/DPB1*04:02	287	301	15	FNVSVINSS	RGKDFNVSVINSSTA	0.1577	3.5		HLA-DRB1*12:01	12	26	15	VALMPNGSF	APPFEEVALMPNGSF	0.1654	12		HLA-DPA1*01:03/DPB1*02:01	77	91	15	YAGETFFES	RYAGETFFESLARHE	0.2085	3.7
HLA-DRB3*02:02	245	259	15	VTKDPAVSA	ERASAVTKDPAVSAR	0.158	3.6		HLA-DRB1*04:01	78	92	15	LEQQKAAQY	AELLEQQKAAQYPSK	0.0909	17		HLA-DQA1*04:01/DQB1*04:02	115	129	15	PAYHCARVG	LTDPAYHCARVGQRV	0.16	3.5		HLA-DRB1*12:01	17	31	15	VALMPNGSF	EVALMPNGSFKKISL	0.1673	12		HLA-DQA1*05:01/DQB1*02:01	53	67	15	YYDLVTDFY	VNEYYDLVTDFYEYG	0.3205	3.7
HLA-DQA1*04:01/DQB1*04:02	174	188	15	TKGFSTKNV	LIKWTKGFSTKNVEG	0.1588	3.6		HLA-DRB1*07:01	67	81	15	FKQKFAELL	HEHSEHFKQKFAELL	0.0939	17		HLA-DRB3*01:01	477	491	15	VFSDAARCI	AFNVFSDAARCIDGA	0.168	3.5		HLA-DRB1*12:01	24	38	15	FKKISLAAY	GSFKKISLAAYKGKW	0.1696	12		HLA-DRB1*12:01	254	268	15	IDVISQFES	VEEAIDVISQFESSP	0.3683	3.7
HLA-DPA1*01:03/DPB1*02:01	416	430	15	VDGSVYEKT	VAVDGSVYEKTPSFQ	0.2126	3.6		HLA-DQA1*01:02/DQB1*06:02	74	88	15	QKFAELLEQ	KQKFAELLEQQKAAQ	0.1062	17		HLA-DQA1*01:02/DQB1*06:02	32	46	15	TAAAWAHAG	VGTAAAWAHAGAVQH	0.3397	3.5		HLA-DRB1*08:02	127	141	15	FIIDPNGMV	YRGLFIIDPNGMVRQ	0.1757	12		HLA-DRB1*15:01	184	198	15	VKCYSEVFR	KDKVKCYSEVFRVIK	0.3772	3.7
HLA-DQA1*05:01/DQB1*03:01	69	83	15	VYTSDPAKA	MLPSFVYTSDPAKAT	0.3854	3.6		HLA-DRB1*08:02	50	64	15	FERMIKEHT	KFERMIKEHTEKFNK	0.1163	17		HLA-DQA1*01:02/DQB1*06:02	129	143	15	NHAGAIATC	VNNHAGAIATCTADD	0.3404	3.5		HLA-DRB1*08:02	113	127	15	YGVLEEKQG	ARAYGVLEEKQGVAY	0.1793	12		HLA-DRB1*13:02	210	224	15	YNPNDEYHR	MTDKYNPNDEYHRTI	0.3786	3.7
HLA-DQA1*05:01/DQB1*03:01	410	424	15	LATVAVDGS	TQGLATVAVDGSVYE	0.3859	3.6		HLA-DRB1*13:02	60	74	15	FNKKMHEHS	EKFNKKMHEHSEHFK	0.1216	17		HLA-DRB1*13:02	236	250	15	VINIPAANI	AVGVINIPAANIASR	0.3866	3.5		HLA-DRB1*09:01	146	160	15	VGRNVEEVL	DMPVGRNVEEVLRLL	0.2148	12		HLA-DRB1*07:01	217	231	15	YHRTIKHRI	NDEYHRTIKHRIELG	0.4008	3.7
HLA-DRB1*08:02	274	288	15	YKYALPITV	DSKYKYALPITVYDD	0.4368	3.6		HLA-DPA1*01:03/DPB1*04:01	48	62	15	FERMIKEHT	YEKFERMIKEHTEKF	0.014	18		HLA-DRB1*03:01	184	198	15	ICGDFKVPP	VDEICGDFKVPPAHI	0.4023	3.5		HLA-DQA1*03:01/DQB1*03:02	51	65	15	IIAFSENVS	VCPTEIIAFSENVSR	0.0059	13		HLA-DRB1*07:01	248	262	15	FVVEEAIDV	KQAGFVVEEAIDVIS	0.4017	3.7
HLA-DRB1*01:01	54	68	15	VEGLEGRPS	HEMVEGLEGRPSTVR	0.4685	3.6		HLA-DRB3*02:02	48	62	15	FERMIKEHT	YEKFERMIKEHTEKF	0.0218	18		HLA-DRB1*04:05	536	550	15	LSTVSSAFE	GLRVELSTVSSAFEE	0.4713	3.5		HLA-DQA1*01:01/DQB1*05:01	55	69	15	IIAFSENVS	EIIAFSENVSRFNEL	0.0071	13		HLA-DRB1*07:01	89	103	15	FLAARGGFM	RHEYFLAARGGFMEG	0.4095	3.7
HLA-DRB1*01:01	114	128	15	FVIPKSALV	SKFVIPKSALVGDAT	0.4703	3.6		HLA-DRB3*02:02	47	61	15	FERMIKEHT	HYEKFERMIKEHTEK	0.0224	18		HLA-DRB1*09:01	204	218	15	VMYVASVPS	NTDFVMYVASVPSEE	0.4731	3.5		HLA-DPA1*01:03/DPB1*04:01	126	140	15	FIIDPNGMV	AYRGLFIIDPNGMVR	0.0202	13		HLA-DRB1*09:01	80	94	15	FFESLARHE	GETFFESLARHEYFL	0.4612	3.7
HLA-DRB1*11:01	19	33	15	MRYIKQRLA	SEEMRYIKQRLALAS	0.49	3.6		HLA-DPA1*02:01/DPB1*05:01	36	50	15	LSPEMKEHY	DESTLSPEMKEHYEK	0.0368	18		HLA-DRB1*01:01	255	269	15	VTHEMAHAL	VTRVVTHEMAHALGF	0.4884	3.5		HLA-DPA1*01:03/DPB1*04:01	41	55	15	FYPLDFTFV	LFFYPLDFTFVCPTE	0.0206	13		HLA-DRB1*01:01	132	146	15	YQISRARRH	NNNDYQISRARRHDA	0.4656	3.7
HLA-DPA1*02:01/DPB1*14:01	111	125	15	FVIPKSALV	RTDSKFVIPKSALVG	0.0955	3.7		HLA-DPA1*02:01/DPB1*05:01	15	29	15	FNRKMQEQN	LDEEFNRKMQEQNAK	0.0376	18		HLA-DQA1*03:01/DQB1*03:02	26	40	15	IAAVGTAAA	AAVIAAVGTAAAWAH	0.0121	3.6		HLA-DPA1*01:03/DPB1*04:01	153	167	15	LRLLEAFQF	VEEVLRLLEAFQFVE	0.0209	13		HLA-DRB1*11:01	79	93	15	FESLARHEY	AGETFFESLARHEYF	0.4792	3.7
HLA-DRB3*02:02	221	235	15	YFVDTDVQV	ARYFVDTDVQVGVII	0.1504	3.7		HLA-DPA1*01:03/DPB1*02:01	14	28	15	FNRKMQEQN	RLDEEFNRKMQEQNA	0.0442	18		HLA-DPA1*01:03/DPB1*04:01	356	370	15	FQDLGFYQA	MAIFQDLGFYQADFS	0.078	3.6		HLA-DRB3*01:01	139	153	15	TVNDMPVGR	VRQITVNDMPVGRNV	0.031	13		HLA-DPA1*02:01/DPB1*05:01	185	199	15	CYSEVFRVI	DKVKCYSEVFRVIKP	0.0818	3.8
HLA-DRB3*02:02	383	397	15	LVRNRAAQQ	RETCCLVRNRAAQQG	0.1505	3.7		HLA-DRB4*01:01	24	38	15	FFADKPDES	QEQNAKFFADKPDES	0.0446	18		HLA-DPA1*02:01/DPB1*01:01	362	376	15	FYQADFSKA	LGFYQADFSKAEEMP	0.1009	3.6		HLA-DRB3*01:01	154	168	15	LRLLEAFQF	EEVLRLLEAFQFVEK	0.0326	13		HLA-DPA1*02:01/DPB1*14:01	33	47	15	FEKATLEER	FRDRFEKATLEERKA	0.0934	3.8
HLA-DPA1*03:01/DPB1*04:02	86	100	15	LGGTNFRVL	YYALDLGGTNFRVLR	0.1532	3.7		HLA-DRB1*01:01	51	65	15	MIKEHTEKF	FERMIKEHTEKFNKK	0.0596	18		HLA-DRB5*01:01	291	305	15	INSSTAVAK	FNVSVINSSTAVAKA	0.2749	3.6		HLA-DPA1*02:01/DPB1*14:01	107	121	15	KSIARAYGV	DKTKSIARAYGVLEE	0.0407	13		HLA-DPA1*02:01/DPB1*01:01	49	63	15	MVNEYYDLV	TTTMVNEYYDLVTDF	0.0976	3.8
HLA-DRB3*01:01	345	359	15	IAADQMPGL	KHMGMIAADQMPGLQ	0.1537	3.7		HLA-DRB1*03:01	8	22	15	DRLDEEFNR	FSAKLDRLDEEFNRK	0.0597	18		HLA-DQA1*01:02/DQB1*06:02	92	106	15	SAPTVVRAA	GSAPTVVRAANWGAL	0.3374	3.6		HLA-DPA1*02:01/DPB1*14:01	11	25	15	FEEVALMPN	PAPPFEEVALMPNGS	0.0408	13		HLA-DPA1*02:01/DPB1*01:01	216	230	15	YHRTIKHRI	PNDEYHRTIKHRIEL	0.0982	3.8
HLA-DRB3*01:01	244	258	15	VTKDPAVSA	FERASAVTKDPAVSA	0.155	3.7		HLA-DPA1*03:01/DPB1*04:02	48	62	15	FERMIKEHT	YEKFERMIKEHTEKF	0.0609	18		HLA-DRB1*12:01	14	28	15	LVRLAAAGA	VAARLVRLAAAGAAV	0.3722	3.6		HLA-DPA1*02:01/DPB1*05:01	153	167	15	LRLLEAFQF	VEEVLRLLEAFQFVE	0.0461	13		HLA-DPA1*03:01/DPB1*04:02	32	46	15	FEKATLEER	RFRDRFEKATLEERK	0.1526	3.8
HLA-DQA1*04:01/DQB1*04:02	113	127	15	VIPKSALVG	DSKFVIPKSALVGDA	0.156	3.7		HLA-DPA1*03:01/DPB1*04:02	67	81	15	FKQKFAELL	HEHSEHFKQKFAELL	0.0617	18		HLA-DQA1*05:01/DQB1*03:01	74	88	15	YVTLDTAAA	VGLPYVTLDTAAAAD	0.3844	3.6		HLA-DPA1*02:01/DPB1*01:01	146	160	15	RNVEEVLRL	DMPVGRNVEEVLRLL	0.0505	13		HLA-DRB1*12:01	255	269	15	IDVISQFES	EEAIDVISQFESSPI	0.3629	3.8
HLA-DQA1*04:01/DQB1*04:02	71	85	15	VYTSDPAKA	PSFVYTSDPAKATGV	0.1566	3.7		HLA-DQA1*04:01/DQB1*04:02	58	72	15	FNKKMHEHS	HTEKFNKKMHEHSEH	0.074	18		HLA-DRB1*03:01	183	197	15	ICGDFKVPP	MVDEICGDFKVPPAH	0.3907	3.6		HLA-DPA1*02:01/DPB1*01:01	153	167	15	LRLLEAFQF	VEEVLRLLEAFQFVE	0.0518	13		HLA-DRB1*03:01	304	318	15	VRLAPKGTY	VLEFVRLAPKGTYKA	0.3731	3.8
HLA-DRB4*01:01	134	148	15	VKKMMSENA	IAQSVKKMMSENAPD	0.1975	3.7		HLA-DRB1*11:01	36	50	15	LSPEMKEHY	DESTLSPEMKEHYEK	0.0762	18		HLA-DRB1*04:05	363	377	15	YQADFSKAE	GFYQADFSKAEEMPW	0.4591	3.6		HLA-DPA1*02:01/DPB1*01:01	157	171	15	LEAFQFVEK	LRLLEAFQFVEKHGE	0.0525	13		HLA-DRB1*01:01	133	147	15	YQISRARRH	NNDYQISRARRHDAL	0.4464	3.8
HLA-DRB5*01:01	95	109	15	FRVLRVSLR	NFRVLRVSLRGGKVD	0.2712	3.7		HLA-DRB1*11:01	3	17	15	FSAKLDRLD	TTYEEFSAKLDRLDE	0.0771	18		HLA-DRB1*04:05	360	374	15	YQADFSKAE	QDLGFYQADFSKAEE	0.4597	3.6		HLA-DRB4*01:01	70	84	15	VLACSMDSE	NCEVLACSMDSEYAH	0.0601	13		HLA-DRB1*11:01	172	186	15	YAIEATCHA	DGAYAIEATCHAKDK	0.4746	3.8
HLA-DRB1*03:01	347	361	15	IAADQMPGL	MGMIAADQMPGLQFT	0.3804	3.7		HLA-DRB1*11:01	37	51	15	LSPEMKEHY	ESTLSPEMKEHYEKF	0.0772	18		HLA-DRB1*04:05	470	484	15	FGAFNVFSD	LATGFFGAFNVFSDA	0.461	3.6		HLA-DRB4*01:01	80	94	15	AHLQWTLQD	SEYAHLQWTLQDRKK	0.0629	13		HLA-DQA1*01:01/DQB1*05:01	53	67	15	YDLVTDFYE	VNEYYDLVTDFYEYG	0.0157	3.9
HLA-DRB1*07:01	394	408	15	AVFTAAPML	AQQGAVFTAAPMLKT	0.4089	3.7		HLA-DRB1*04:01	50	64	15	MIKEHTEKF	KFERMIKEHTEKFNK	0.0843	18		HLA-DRB1*04:01	470	484	15	FFGAFNVFS	LATGFFGAFNVFSDA	0.4619	3.6		HLA-DRB5*01:01	126	140	15	LFIIDPNGM	AYRGLFIIDPNGMVR	0.0848	13		HLA-DPA1*02:01/DPB1*05:01	261	275	15	FESSPIKSI	ISQFESSPIKSIPWY	0.0811	3.9
HLA-DRB1*08:02	403	417	15	LKTRTQGLA	APMLKTRTQGLATVA	0.4343	3.7		HLA-DQA1*05:01/DQB1*03:01	27	41	15	FFADKPDES	NAKFFADKPDESTLS	0.1039	18		HLA-DRB1*09:01	103	117	15	LRIAVSTED	WGALRIAVSTEDLTD	0.464	3.6		HLA-DRB5*01:01	15	29	15	LMPNGSFKK	FEEVALMPNGSFKKI	0.0888	13		HLA-DPA1*02:01/DPB1*01:01	33	47	15	FEKATLEER	FRDRFEKATLEERKA	0.096	3.9
HLA-DRB1*04:01	136	150	15	VKKMMSENA	QSVKKMMSENAPDDL	0.4488	3.7		HLA-DRB1*08:02	26	40	15	FFADKPDES	QNAKFFADKPDESTL	0.1073	18		HLA-DRB1*01:01	150	164	15	VKYLIPQAL	RDILVKYLIPQALQL	0.4676	3.6		HLA-DRB1*03:01	179	193	15	MKPEPKASV	KGAPTMKPEPKASVE	0.094	13		HLA-DPA1*02:01/DPB1*01:01	285	299	15	LRSTPIGRI	LQGLRSTPIGRILTN	0.096	3.9
HLA-DRB1*09:01	396	410	15	FTAAPMLKT	QGAVFTAAPMLKTRT	0.4577	3.7		HLA-DRB1*13:02	71	85	15	FKQKFAELL	EHFKQKFAELLEQQK	0.1114	18		HLA-DQA1*03:01/DQB1*03:02	575	589	15	SSSAGDAAD	GDSDSSSSAGDAADR	0.012	3.7		HLA-DRB1*03:01	16	30	15	LMPNGSFKK	EEVALMPNGSFKKIS	0.0968	13		HLA-DPA1*03:01/DPB1*04:02	83	97	15	ARHEYFLAA	FFESLARHEYFLAAR	0.1494	3.9
HLA-DRB1*09:01	276	290	15	YKYALPITV	KYKYALPITVYDDEM	0.4591	3.7		HLA-DRB1*13:02	68	82	15	FKQKFAELL	EHSEHFKQKFAELLE	0.112	18		HLA-DQA1*01:01/DQB1*05:01	311	325	15	YLEIEDQGG	CGTLEYLEIEDQGGA	0.0161	3.7		HLA-DRB1*03:01	103	117	15	MLADKTKSI	PMLADKTKSIARAYG	0.0968	13		HLA-DRB5*01:01	190	204	15	FRVIKPGTC	YSEVFRVIKPGTCFV	0.2542	3.9
HLA-DRB1*11:01	113	127	15	VIPKSALVG	DSKFVIPKSALVGDA	0.477	3.7		HLA-DRB1*13:02	27	41	15	FFADKPDES	NAKFFADKPDESTLS	0.1128	18		HLA-DPA1*02:01/DPB1*14:01	86	100	15	RRPGSAPTV	AADRRPGSAPTVVRA	0.0958	3.7		HLA-DRB1*03:01	130	144	15	FIIDPNGMV	LFIIDPNGMVRQITV	0.1026	13		HLA-DQA1*05:01/DQB1*02:01	313	327	15	YKATEILEE	KGTYKATEILEEAAE	0.3123	3.9
HLA-DQA1*01:01/DQB1*05:01	215	229	15	VARYFVDTD	TVGTLVARYFVDTDV	0.016	3.8		HLA-DRB1*13:02	50	64	15	MIKEHTEKF	KFERMIKEHTEKFNK	0.114	18		HLA-DQA1*04:01/DQB1*04:02	100	114	15	WGALRIAVS	AANWGALRIAVSTED	0.1574	3.7		HLA-DRB1*03:01	137	151	15	ITVNDMPVG	GMVRQITVNDMPVGR	0.1027	13		HLA-DRB1*04:05	142	156	15	LAGMSSKID	RRHDALAGMSSKIDY	0.4284	3.9
HLA-DPA1*02:01/DPB1*05:01	4	18	15	LLSHIALRD	RVNNLLSHIALRDSD	0.0815	3.8		HLA-DRB1*13:02	20	34	15	MQEQNAKFF	NRKMQEQNAKFFADK	0.1177	18		HLA-DRB1*13:02	486	500	15	FRPKNRTAA	RCIDGAFRPKNRTAA	0.3764	3.7		HLA-DRB1*04:05	15	29	15	VALMPNGSF	FEEVALMPNGSFKKI	0.1232	13		HLA-DQA1*03:01/DQB1*03:02	51	65	15	YYDLVTDFY	TMVNEYYDLVTDFYE	0.0116	4
HLA-DPA1*02:01/DPB1*14:01	396	410	15	FTAAPMLKT	QGAVFTAAPMLKTRT	0.0937	3.8		HLA-DQA1*01:01/DQB1*05:01	70	84	15	FKQKFAELL	SEHFKQKFAELLEQQ	0.0052	19		HLA-DQA1*05:01/DQB1*03:01	34	48	15	AAWAHAGAV	TAAAWAHAGAVQHRC	0.3805	3.7		HLA-DRB1*07:01	100	114	15	MLADKTKSI	MAIPMLADKTKSIAR	0.129	13		HLA-DRB3*02:02	134	148	15	YQISRARRH	NDYQISRARRHDALA	0.1421	4
HLA-DPA1*02:01/DPB1*14:01	388	402	15	RAAQQGAVF	LVRNRAAQQGAVFTA	0.0942	3.8		HLA-DPA1*01:03/DPB1*04:01	26	40	15	FFADKPDES	QNAKFFADKPDESTL	0.0137	19		HLA-DQA1*05:01/DQB1*03:01	62	76	15	TAPGAVSAV	ARHHTAPGAVSAVGL	0.3836	3.7		HLA-DRB1*04:05	179	193	15	MKPEPKASV	KGAPTMKPEPKASVE	0.1307	13		HLA-DQA1*04:01/DQB1*04:02	279	293	15	YSSLQGLRS	VGDYSSLQGLRSTPI	0.1519	4
HLA-DRB3*02:02	111	125	15	FVIPKSALV	RTDSKFVIPKSALVG	0.1476	3.8		HLA-DRB3*01:01	35	49	15	LSPEMKEHY	PDESTLSPEMKEHYE	0.0164	19		HLA-DRB1*07:01	248	262	15	YDQLVTRVV	ASRYDQLVTRVVTHE	0.3974	3.7		HLA-DQA1*01:02/DQB1*06:02	141	155	15	VNDMPVGRN	QITVNDMPVGRNVEE	0.131	13		HLA-DRB5*01:01	339	353	15	YIRARKPSK	TPSFYIRARKPSKQA	0.2492	4
HLA-DPA1*01:03/DPB1*02:01	191	205	15	LLQASLRRV	VVELLQASLRRVRVN	0.1984	3.8		HLA-DRB3*01:01	69	83	15	FKQKFAELL	HSEHFKQKFAELLEQ	0.0169	19		HLA-DRB1*04:01	204	218	15	VMYVASVPS	NTDFVMYVASVPSEE	0.4453	3.7		HLA-DQA1*01:02/DQB1*06:02	136	150	15	VRQITVNDM	NGMVRQITVNDMPVG	0.1317	13		HLA-DRB5*01:01	67	81	15	FHFAPRYAG	GWGQNFHFAPRYAGE	0.2516	4
HLA-DPA1*01:03/DPB1*02:01	177	191	15	FSTKNVEGN	WTKGFSTKNVEGNDV	0.202	3.8		HLA-DRB3*02:02	29	43	15	FFADKPDES	KFFADKPDESTLSPE	0.0216	19		HLA-DRB3*02:02	291	305	15	SVINSSTAV	FNVSVINSSTAVAKA	0.1464	3.8		HLA-DRB1*11:01	162	176	15	FVEKHGEVC	AFQFVEKHGEVCPAN	0.1345	13		HLA-DRB1*15:01	282	296	15	LQGLRSTPI	YSSLQGLRSTPIGRI	0.3496	4
HLA-DRB5*01:01	112	126	15	FVIPKSALV	TDSKFVIPKSALVGD	0.2624	3.8		HLA-DPA1*02:01/DPB1*14:01	61	75	15	KMHEHSEHF	KFNKKMHEHSEHFKQ	0.0281	19		HLA-DRB5*01:01	558	572	15	VEVCQANVK	PYVEVCQANVKGAKD	0.2642	3.8		HLA-DRB1*07:01	42	56	15	FTFVCPTEI	FFYPLDFTFVCPTEI	0.1358	13		HLA-DRB1*12:01	80	94	15	FESLARHEY	GETFFESLARHEYFL	0.3524	4
HLA-DRB5*01:01	272	286	15	YKYALPITV	NFDSKYKYALPITVY	0.2633	3.8		HLA-DPA1*02:01/DPB1*05:01	11	25	15	RLDEEFNRK	KLDRLDEEFNRKMQE	0.0354	19		HLA-DRB1*03:01	224	238	15	VFSDGHPAV	ATTCQVFSDGHPAVG	0.3764	3.8		HLA-DRB1*04:01	140	154	15	VNDMPVGRN	RQITVNDMPVGRNVE	0.1361	13		HLA-DRB1*13:02	305	319	15	VRLAPKGTY	LEFVRLAPKGTYKAT	0.3618	4
HLA-DRB5*01:01	417	431	15	YEKTPSFQR	AVDGSVYEKTPSFQR	0.2661	3.8		HLA-DPA1*02:01/DPB1*05:01	54	68	15	EHTEKFNKK	MIKEHTEKFNKKMHE	0.0357	19		HLA-DRB1*07:01	18	32	15	LAAAGAAVI	LVRLAAAGAAVIAAV	0.3942	3.8		HLA-DQA1*05:01/DQB1*02:01	184	198	15	PKASVEGYF	MKPEPKASVEGYFSK	0.1399	13		HLA-DQA1*05:01/DQB1*03:01	21	35	15	DVSAAADRF	ETNGDVSAAADRFRD	0.369	4
HLA-DRB5*01:01	127	141	15	FDFIAQSVK	ATDLFDFIAQSVKKM	0.2672	3.8		HLA-DPA1*02:01/DPB1*05:01	27	41	15	FFADKPDES	NAKFFADKPDESTLS	0.0362	19		HLA-DRB1*08:02	11	25	15	VAARLVRLA	HRSVAARLVRLAAAG	0.4304	3.8		HLA-DQA1*05:01/DQB1*03:01	9	23	15	PPFEEVALM	NCPAPPFEEVALMPN	0.1493	13		HLA-DRB1*04:05	278	292	15	YSSLQGLRS	LVGDYSSLQGLRSTP	0.4169	4
HLA-DRB1*12:01	360	374	15	IKRIAGVDV	FTRELIKRIAGVDVT	0.3605	3.8		HLA-DPA1*02:01/DPB1*01:01	26	40	15	FFADKPDES	QNAKFFADKPDESTL	0.0391	19		HLA-DQA1*01:01/DQB1*05:01	565	579	15	VKGAKDFAG	ANVKGAKDFAGDSDS	0.0156	3.9		HLA-DRB1*13:02	99	113	15	MLADKTKSI	AMAIPMLADKTKSIA	0.1551	13		HLA-DRB1*01:01	302	316	15	FVRLAPKGT	CRVLEFVRLAPKGTY	0.4331	4
HLA-DRB1*03:01	121	135	15	LVGDATDLF	SALVGDATDLFDFIA	0.3695	3.8		HLA-DPA1*02:01/DPB1*01:01	2	16	15	YEEFSAKLD	ATTYEEFSAKLDRLD	0.0396	19		HLA-DPA1*02:01/DPB1*14:01	121	135	15	RVGQRVNNH	HCARVGQRVNNHAGA	0.0928	3.9		HLA-DQA1*05:01/DQB1*03:01	55	69	15	FSENVSRFN	EIIAFSENVSRFNEL	0.1565	13		HLA-DRB1*09:01	130	144	15	YQISRARRH	GVNNNDYQISRARRH	0.4458	4
HLA-DRB1*04:05	413	427	15	VAVDGSVYE	LATVAVDGSVYEKTP	0.4381	3.8		HLA-DPA1*01:03/DPB1*02:01	21	35	15	EQNAKFFAD	RKMQEQNAKFFADKP	0.04	19		HLA-DRB3*01:01	571	585	15	FAGDSDSSS	KDFAGDSDSSSSAGD	0.1426	3.9		HLA-DRB1*13:02	126	140	15	FIIDPNGMV	AYRGLFIIDPNGMVR	0.1572	13		HLA-DRB1*11:01	134	148	15	ISRARRHDA	NDYQISRARRHDALA	0.4576	4
HLA-DRB1*04:05	70	84	15	FVYTSDPAK	LPSFVYTSDPAKATG	0.4418	3.8		HLA-DPA1*02:01/DPB1*01:01	5	19	15	FSAKLDRLD	YEEFSAKLDRLDEEF	0.0402	19		HLA-DRB3*01:01	476	490	15	VFSDAARCI	GAFNVFSDAARCIDG	0.1427	3.9		HLA-DRB1*13:02	180	194	15	MKPEPKASV	GAPTMKPEPKASVEG	0.1581	13		HLA-DPA1*01:03/DPB1*04:01	262	276	15	FESSPIKSI	SQFESSPIKSIPWYQ	0.0694	4.1
HLA-DRB1*09:01	154	168	15	FTFSFPVDQ	VPLGFTFSFPVDQKA	0.4531	3.8		HLA-DPA1*02:01/DPB1*01:01	76	90	15	LEQQKAAQY	KFAELLEQQKAAQYP	0.0404	19		HLA-DRB3*01:01	142	156	15	ILTDEKRDI	DDILTDEKRDILVKY	0.1465	3.9		HLA-DRB1*12:01	94	108	15	LGAMAIPML	KGGLGAMAIPMLADK	0.1592	13		HLA-DPA1*02:01/DPB1*05:01	81	95	15	FESLARHEY	ETFFESLARHEYFLA	0.0789	4.1
HLA-DQA1*03:01/DQB1*03:02	137	151	15	MMSENAPDD	SVKKMMSENAPDDLE	0.0118	3.9		HLA-DPA1*01:03/DPB1*02:01	23	37	15	QNAKFFADK	MQEQNAKFFADKPDE	0.0409	19		HLA-DRB5*01:01	236	250	15	VINIPAANI	AVGVINIPAANIASR	0.2546	3.9		HLA-DRB1*12:01	125	139	15	LFIIDPNGM	VAYRGLFIIDPNGMV	0.1607	13		HLA-DPA1*02:01/DPB1*05:01	84	98	15	ARHEYFLAA	FESLARHEYFLAARG	0.0791	4.1
HLA-DQA1*01:01/DQB1*05:01	343	357	15	MGMIAADQM	ESKHMGMIAADQMPG	0.0158	3.9		HLA-DRB1*01:01	72	86	15	FKQKFAELL	HFKQKFAELLEQQKA	0.0549	19		HLA-DQA1*05:01/DQB1*02:01	135	149	15	IATCTADDI	AIATCTADDILTDEK	0.3103	3.9		HLA-DRB1*13:02	140	154	15	ITVNDMPVG	RQITVNDMPVGRNVE	0.1608	13		HLA-DPA1*02:01/DPB1*01:01	258	272	15	FESSPIKSI	IDVISQFESSPIKSI	0.0935	4.1
HLA-DPA1*01:03/DPB1*04:01	398	412	15	FTAAPMLKT	AVFTAAPMLKTRTQG	0.074	3.9		HLA-DRB5*01:01	25	39	15	FFADKPDES	EQNAKFFADKPDEST	0.0551	19		HLA-DQA1*05:01/DQB1*02:01	77	91	15	VTLDTAAAA	PYVTLDTAAAADRRP	0.3122	3.9		HLA-DRB1*13:02	159	173	15	FQFVEKHGE	LLEAFQFVEKHGEVC	0.1613	13		HLA-DPA1*02:01/DPB1*01:01	83	97	15	ARHEYFLAA	FFESLARHEYFLAAR	0.0937	4.1
HLA-DRB5*01:01	128	142	15	FDFIAQSVK	TDLFDFIAQSVKKMM	0.2541	3.9		HLA-DRB1*01:01	25	39	15	FFADKPDES	EQNAKFFADKPDEST	0.0558	19		HLA-DRB1*12:01	149	163	15	VKYLIPQAL	KRDILVKYLIPQALQ	0.3584	3.9		HLA-DRB1*13:02	15	29	15	LMPNGSFKK	FEEVALMPNGSFKKI	0.1637	13		HLA-DPA1*03:01/DPB1*04:02	153	167	15	YVKTDFCNM	KIDYVKTDFCNMSLA	0.1469	4.1
HLA-DQA1*05:01/DQB1*02:01	70	84	15	VYTSDPAKA	LPSFVYTSDPAKATG	0.308	3.9		HLA-DPA1*03:01/DPB1*04:02	2	16	15	YEEFSAKLD	ATTYEEFSAKLDRLD	0.0568	19		HLA-DRB1*15:01	237	251	15	VINIPAANI	VGVINIPAANIASRY	0.3619	3.9		HLA-DRB1*09:01	135	149	15	VRQITVNDM	PNGMVRQITVNDMPV	0.1935	13		HLA-DRB1*13:02	135	149	15	ISRARRHDA	DYQISRARRHDALAG	0.3589	4.1
HLA-DRB1*15:01	280	294	15	ITVYDDEMD	ALPITVYDDEMDAIT	0.3562	3.9		HLA-DRB1*15:01	69	83	15	FKQKFAELL	HSEHFKQKFAELLEQ	0.0658	19		HLA-DRB1*01:01	24	38	15	VIAAVGTAA	AGAAVIAAVGTAAAW	0.439	3.9		HLA-DQA1*03:01/DQB1*03:02	68	82	15	VLACSMDSE	ELNCEVLACSMDSEY	0.0054	14		HLA-DRB1*07:01	243	257	15	YMKQAGFVV	VIEYMKQAGFVVEEA	0.3736	4.1
HLA-DRB1*15:01	125	139	15	LFDFIAQSV	GDATDLFDFIAQSVK	0.362	3.9		HLA-DRB1*11:01	26	40	15	FFADKPDES	QNAKFFADKPDESTL	0.0659	19		HLA-DRB1*09:01	208	222	15	YVASVPSEE	VMYVASVPSEEGVLA	0.4515	3.9		HLA-DQA1*03:01/DQB1*03:02	55	69	15	AFSENVSRF	EIIAFSENVSRFNEL	0.0057	14		HLA-DRB1*04:05	170	184	15	YAIEATCHA	TFDGAYAIEATCHAK	0.4016	4.1
HLA-DRB1*13:02	170	184	15	LLIKWTKGF	NKGLLIKWTKGFSTK	0.3643	3.9		HLA-DRB1*11:01	56	70	15	FNKKMHEHS	KEHTEKFNKKMHEHS	0.0693	19		HLA-DPA1*02:01/DPB1*14:01	247	261	15	RYDQLVTRV	IASRYDQLVTRVVTH	0.0912	4		HLA-DQA1*03:01/DQB1*03:02	134	148	15	VRQITVNDM	DPNGMVRQITVNDMP	0.0057	14		HLA-DRB1*08:02	218	232	15	YHRTIKHRI	DEYHRTIKHRIELGD	0.4096	4.1
HLA-DRB1*13:02	171	185	15	LIKWTKGFS	KGLLIKWTKGFSTKN	0.3649	3.9		HLA-DRB1*04:01	52	66	15	MIKEHTEKF	ERMIKEHTEKFNKKM	0.0705	19		HLA-DRB3*02:02	569	583	15	FAGDSDSSS	GAKDFAGDSDSSSSA	0.1395	4		HLA-DPA1*01:03/DPB1*04:01	122	136	15	VAYRGLFII	SQGVAYRGLFIIDPN	0.0186	14		HLA-DRB1*09:01	168	182	15	FDGAYAIEA	DNTFDGAYAIEATCH	0.4401	4.1
HLA-DRB1*07:01	170	184	15	IKWTKGFST	NKGLLIKWTKGFSTK	0.3866	3.9		HLA-DQA1*04:01/DQB1*04:02	59	73	15	FNKKMHEHS	TEKFNKKMHEHSEHF	0.0714	19		HLA-DRB3*02:02	234	248	15	GVINIPAAN	HPAVGVINIPAANIA	0.1404	4		HLA-DPA1*01:03/DPB1*04:01	158	172	15	FQFVEKHGE	RLLEAFQFVEKHGEV	0.0192	14		HLA-DQA1*03:01/DQB1*03:02	17	31	15	TNGDVSAAA	RNKDETNGDVSAAAD	0.0113	4.2
HLA-DPA1*02:01/DPB1*14:01	200	214	15	RVNVNVVAL	RRVRVNVNVVALCND	0.0918	4		HLA-DQA1*04:01/DQB1*04:02	22	36	15	EQNAKFFAD	KMQEQNAKFFADKPD	0.0723	19		HLA-DPA1*03:01/DPB1*04:02	154	168	15	LIPQALQLH	VKYLIPQALQLHTER	0.1486	4		HLA-DPA1*01:03/DPB1*04:01	157	171	15	LEAFQFVEK	LRLLEAFQFVEKHGE	0.0193	14		HLA-DQA1*01:01/DQB1*05:01	51	65	15	VNEYYDLVT	TMVNEYYDLVTDFYE	0.0149	4.2
HLA-DPA1*02:01/DPB1*14:01	405	419	15	RTQGLATVA	MLKTRTQGLATVAVD	0.0919	4		HLA-DRB1*04:01	1	15	15	YEEFSAKLD	MATTYEEFSAKLDRL	0.0724	19		HLA-DQA1*04:01/DQB1*04:02	114	128	15	PAYHCARVG	DLTDPAYHCARVGQR	0.1505	4		HLA-DRB3*01:01	23	37	15	FKKISLAAY	NGSFKKISLAAYKGK	0.0267	14		HLA-DPA1*02:01/DPB1*05:01	241	255	15	IEYMKQAGF	KQVIEYMKQAGFVVE	0.0783	4.2
HLA-DPA1*02:01/DPB1*01:01	4	18	15	LLSHIALRD	RVNNLLSHIALRDSD	0.0944	4		HLA-DRB1*07:01	77	91	15	LEQQKAAQY	FAELLEQQKAAQYPS	0.079	19		HLA-DQA1*04:01/DQB1*04:02	589	603	15	MQRWNDRMA	RAAMQRWNDRMAGLA	0.1507	4		HLA-DRB3*01:01	52	66	15	IAFSENVSR	CPTEIIAFSENVSRF	0.0271	14		HLA-DPA1*02:01/DPB1*01:01	184	198	15	CYSEVFRVI	KDKVKCYSEVFRVIK	0.0929	4.2
HLA-DPA1*01:03/DPB1*02:01	357	371	15	FTRELIKRI	GLQFTRELIKRIAGV	0.1937	4		HLA-DRB1*07:01	4	18	15	FSAKLDRLD	TYEEFSAKLDRLDEE	0.0799	19		HLA-DQA1*04:01/DQB1*04:02	514	528	15	TRTYSVQVC	DTATRTYSVQVCGSM	0.1509	4		HLA-DRB3*01:01	182	196	15	MKPEPKASV	PTMKPEPKASVEGYF	0.0284	14		HLA-DQA1*04:01/DQB1*04:02	134	148	15	YQISRARRH	NDYQISRARRHDALA	0.1487	4.2
HLA-DRB1*04:05	138	152	15	MMSENAPDD	VKKMMSENAPDDLEK	0.4208	4		HLA-DQA1*01:02/DQB1*06:02	15	29	15	NRKMQEQNA	LDEEFNRKMQEQNAK	0.0928	19		HLA-DQA1*04:01/DQB1*04:02	248	262	15	YDQLVTRVV	ASRYDQLVTRVVTHE	0.1511	4		HLA-DRB3*02:02	1	15	15	AKINCPAPP	MSCGNAKINCPAPPF	0.0325	14		HLA-DRB4*01:01	152	166	15	IDYVKTDFC	SKIDYVKTDFCNMSL	0.1805	4.2
HLA-DRB1*04:01	413	427	15	VAVDGSVYE	LATVAVDGSVYEKTP	0.425	4		HLA-DRB1*08:02	43	57	15	YEKFERMIK	EMKEHYEKFERMIKE	0.0991	19		HLA-DQA1*04:01/DQB1*04:02	8	22	15	HRSVAARLV	THRHRSVAARLVRLA	0.152	4		HLA-DPA1*02:01/DPB1*14:01	145	159	15	RNVEEVLRL	NDMPVGRNVEEVLRL	0.0364	14		HLA-DPA1*01:03/DPB1*02:01	312	326	15	YKATEILEE	PKGTYKATEILEEAA	0.1822	4.2
HLA-DQA1*03:01/DQB1*03:02	366	380	15	IAGVDVTDM	KRIAGVDVTDMSDLH	0.0115	4.1		HLA-DRB1*08:02	73	87	15	FAELLEQQK	FKQKFAELLEQQKAA	0.1028	19		HLA-DRB5*01:01	475	489	15	FNVFSDAAR	FGAFNVFSDAARCID	0.2511	4		HLA-DPA1*02:01/DPB1*14:01	166	180	15	KHGEVCPAN	VEKHGEVCPANWKKG	0.0379	14		HLA-DRB1*12:01	280	294	15	LQGLRSTPI	GDYSSLQGLRSTPIG	0.3441	4.2
HLA-DQA1*01:01/DQB1*05:01	81	95	15	GVYYALDLG	KATGVYYALDLGGTN	0.0152	4.1		HLA-DRB1*12:01	74	88	15	AELLEQQKA	KQKFAELLEQQKAAQ	0.1095	19		HLA-DQA1*01:02/DQB1*06:02	233	247	15	AVGVINIPA	GHPAVGVINIPAANI	0.3153	4		HLA-DPA1*02:01/DPB1*14:01	12	26	15	FEEVALMPN	APPFEEVALMPNGSF	0.039	14		HLA-DRB1*04:05	173	187	15	YAIEATCHA	GAYAIEATCHAKDKV	0.3941	4.2
HLA-DQA1*01:01/DQB1*05:01	128	142	15	LFDFIAQSV	TDLFDFIAQSVKKMM	0.0153	4.1		HLA-DRB1*13:02	74	88	15	FAELLEQQK	KQKFAELLEQQKAAQ	0.1108	19		HLA-DRB1*15:01	390	404	15	ITKWPAMFC	CMEQNITKWPAMFCN	0.353	4		HLA-DPA1*02:01/DPB1*01:01	160	174	15	FQFVEKHGE	LEAFQFVEKHGEVCP	0.0499	14		HLA-DRB1*01:01	166	180	15	FDGAYAIEA	LADNTFDGAYAIEAT	0.4153	4.2
HLA-DQA1*01:01/DQB1*05:01	370	384	15	VTDMSDLHT	GVDVTDMSDLHTIRE	0.0153	4.1		HLA-DRB1*09:01	50	64	15	MIKEHTEKF	KFERMIKEHTEKFNK	0.1283	19		HLA-DQA1*05:01/DQB1*03:01	61	75	15	TAPGAVSAV	VARHHTAPGAVSAVG	0.3628	4		HLA-DPA1*01:03/DPB1*02:01	120	134	15	VAYRGLFII	EEKQGVAYRGLFIID	0.0572	14		HLA-DRB1*09:01	256	270	15	ISQFESSPI	EAIDVISQFESSPIK	0.4295	4.2
HLA-DPA1*01:03/DPB1*04:01	5	19	15	LLSHIALRD	VNNLLSHIALRDSDS	0.0705	4.1		HLA-DRB1*09:01	52	66	15	IKEHTEKFN	ERMIKEHTEKFNKKM	0.1308	19		HLA-DQA1*05:01/DQB1*03:01	339	353	15	MAPAAAAGY	DELMAPAAAAGYYSA	0.3649	4		HLA-DPA1*01:03/DPB1*02:01	23	37	15	FKKISLAAY	NGSFKKISLAAYKGK	0.0572	14		HLA-DPA1*02:01/DPB1*01:01	215	229	15	YHRTIKHRI	NPNDEYHRTIKHRIE	0.0921	4.3
HLA-DPA1*01:03/DPB1*04:01	112	126	15	FVIPKSALV	TDSKFVIPKSALVGD	0.0707	4.1		HLA-DRB1*09:01	77	91	15	LEQQKAAQY	FAELLEQQKAAQYPS	0.135	19		HLA-DRB1*04:05	25	39	15	IAAVGTAAA	GAAVIAAVGTAAAWA	0.4135	4		HLA-DPA1*01:03/DPB1*02:01	10	24	15	FEEVALMPN	CPAPPFEEVALMPNG	0.0589	14		HLA-DRB3*01:01	210	224	15	YNPNDEYHR	MTDKYNPNDEYHRTI	0.125	4.3
HLA-DPA1*02:01/DPB1*05:01	420	434	15	YEKTPSFQR	GSVYEKTPSFQRLYQ	0.0789	4.1		HLA-DPA1*01:03/DPB1*04:01	77	91	15	LEQQKAAQY	FAELLEQQKAAQYPS	0.0126	20		HLA-DRB1*08:02	25	39	15	IAAVGTAAA	GAAVIAAVGTAAAWA	0.4172	4		HLA-DRB4*01:01	81	95	15	LQWTLQDRK	EYAHLQWTLQDRKKG	0.0594	14		HLA-DQA1*01:02/DQB1*06:02	18	32	15	ETNGDVSAA	NKDETNGDVSAAADR	0.297	4.3
HLA-DPA1*02:01/DPB1*14:01	276	290	15	YKYALPITV	KYKYALPITVYDDEM	0.0896	4.1		HLA-DPA1*01:03/DPB1*04:01	53	67	15	EHTEKFNKK	RMIKEHTEKFNKKMH	0.0126	20		HLA-DRB1*04:01	563	577	15	VKGAKDFAG	CQANVKGAKDFAGDS	0.4194	4		HLA-DPA1*03:01/DPB1*04:02	122	136	15	VAYRGLFII	SQGVAYRGLFIIDPN	0.0728	14		HLA-DRB1*15:01	281	295	15	LQGLRSTPI	DYSSLQGLRSTPIGR	0.3301	4.3
HLA-DRB3*01:01	290	304	15	ITPNRENQR	MDAITPNRENQRQEK	0.1338	4.1		HLA-DPA1*01:03/DPB1*04:01	73	87	15	FAELLEQQK	FKQKFAELLEQQKAA	0.0127	20		HLA-DRB1*09:01	286	300	15	FNVSVINSS	IRGKDFNVSVINSST	0.4484	4		HLA-DPA1*03:01/DPB1*04:02	128	142	15	FIIDPNGMV	RGLFIIDPNGMVRQI	0.0745	14		HLA-DRB1*12:01	124	138	15	VIGVNNNDY	TRCNVIGVNNNDYQI	0.3388	4.3
HLA-DQA1*05:01/DQB1*02:01	219	233	15	YFVDTDVQV	LVARYFVDTDVQVGV	0.2994	4.1		HLA-DPA1*01:03/DPB1*04:01	25	39	15	FFADKPDES	EQNAKFFADKPDEST	0.0127	20		HLA-DQA1*03:01/DQB1*03:02	208	222	15	VASVPSEEG	VMYVASVPSEEGVLA	0.0114	4.1		HLA-DRB5*01:01	158	172	15	FQFVEKHGE	RLLEAFQFVEKHGEV	0.0754	14		HLA-DRB1*12:01	79	93	15	FESLARHEY	AGETFFESLARHEYF	0.3403	4.3
HLA-DQA1*01:02/DQB1*06:02	65	79	15	MLPSFVYTS	STVRMLPSFVYTSDP	0.3031	4.1		HLA-DPA1*01:03/DPB1*04:01	5	19	15	FSAKLDRLD	YEEFSAKLDRLDEEF	0.0128	20		HLA-DPA1*02:01/DPB1*14:01	14	28	15	RLAAAGAAV	VAARLVRLAAAGAAV	0.0901	4.1		HLA-DRB5*01:01	175	189	15	WKKGAPTMK	ANWKKGAPTMKPEPK	0.0807	14		HLA-DRB1*07:01	216	230	15	YHRTIKHRI	PNDEYHRTIKHRIEL	0.3611	4.3
HLA-DQA1*01:02/DQB1*06:02	75	89	15	AKATGVYYA	YTSDPAKATGVYYAL	0.3045	4.1		HLA-DRB3*02:02	71	85	15	FKQKFAELL	EHFKQKFAELLEQQK	0.0186	20		HLA-DPA1*02:01/DPB1*01:01	284	298	15	IRGKDFNVS	MNIRGKDFNVSVINS	0.0934	4.1		HLA-DRB5*01:01	180	194	15	MKPEPKASV	GAPTMKPEPKASVEG	0.0808	14		HLA-DRB1*04:01	132	146	15	YQISRARRH	NNNDYQISRARRHDA	0.3988	4.3
HLA-DQA1*01:02/DQB1*06:02	444	458	15	NVKVVLQKD	TSNVKVVLQKDGSGV	0.3073	4.1		HLA-DPA1*02:01/DPB1*14:01	74	88	15	FAELLEQQK	KQKFAELLEQQKAAQ	0.0261	20		HLA-DPA1*01:03/DPB1*02:01	265	279	15	FSGTFFTEI	HALGFSGTFFTEILV	0.1862	4.1		HLA-DRB5*01:01	172	186	15	WKKGAPTMK	VCPANWKKGAPTMKP	0.0821	14		HLA-DRB1*09:01	314	328	15	YKATEILEE	GTYKATEILEEAAES	0.4259	4.3
HLA-DQA1*01:02/DQB1*06:02	4	18	15	LSHIALRDS	RVNNLLSHIALRDSD	0.3144	4.1		HLA-DPA1*02:01/DPB1*14:01	44	58	15	EHYEKFERM	MKEHYEKFERMIKEH	0.0262	20		HLA-DQA1*01:02/DQB1*06:02	12	26	15	ARLVRLAAA	RSVAARLVRLAAAGA	0.3022	4.1		HLA-DRB5*01:01	101	115	15	MLADKTKSI	AIPMLADKTKSIARA	0.0825	14		HLA-DRB1*09:01	217	231	15	YHRTIKHRI	NDEYHRTIKHRIELG	0.4278	4.3
HLA-DRB1*03:01	411	425	15	VAVDGSVYE	QGLATVAVDGSVYEK	0.3481	4.1		HLA-DPA1*02:01/DPB1*14:01	26	40	15	FFADKPDES	QNAKFFADKPDESTL	0.0263	20		HLA-DQA1*01:02/DQB1*06:02	237	251	15	NIPAANIAS	VGVINIPAANIASRY	0.305	4.1		HLA-DRB1*03:01	51	65	15	IAFSENVSR	VCPTEIIAFSENVSR	0.084	14		HLA-DRB1*11:01	88	102	15	YFLAARGGF	ARHEYFLAARGGFME	0.434	4.3
HLA-DQA1*05:01/DQB1*03:01	72	86	15	VYTSDPAKA	SFVYTSDPAKATGVY	0.3624	4.1		HLA-DPA1*02:01/DPB1*05:01	20	34	15	MQEQNAKFF	NRKMQEQNAKFFADK	0.0336	20		HLA-DQA1*01:02/DQB1*06:02	232	246	15	AVGVINIPA	DGHPAVGVINIPAAN	0.3095	4.1		HLA-DRB1*03:01	17	31	15	LMPNGSFKK	EVALMPNGSFKKISL	0.0846	14		HLA-DRB1*11:01	304	318	15	FVRLAPKGT	VLEFVRLAPKGTYKA	0.4363	4.3
HLA-DRB1*04:05	285	299	15	MDAITPNRE	VYDDEMDAITPNREN	0.4005	4.1		HLA-DPA1*02:01/DPB1*05:01	53	67	15	EHTEKFNKK	RMIKEHTEKFNKKMH	0.0342	20		HLA-DQA1*01:02/DQB1*06:02	297	311	15	TAVAKAREQ	NSSTAVAKAREQYGC	0.3116	4.1		HLA-DQA1*04:01/DQB1*04:02	51	65	15	IIAFSENVS	VCPTEIIAFSENVSR	0.0859	14		HLA-DPA1*02:01/DPB1*14:01	34	48	15	FEKATLEER	RDRFEKATLEERKAA	0.0871	4.4
HLA-DRB1*11:01	171	185	15	LIKWTKGFS	KGLLIKWTKGFSTKN	0.4464	4.1		HLA-DPA1*02:01/DPB1*05:01	2	16	15	YEEFSAKLD	ATTYEEFSAKLDRLD	0.0342	20		HLA-DQA1*01:02/DQB1*06:02	287	301	15	FNVSVINSS	RGKDFNVSVINSSTA	0.3124	4.1		HLA-DQA1*04:01/DQB1*04:02	54	68	15	IIAFSENVS	TEIIAFSENVSRFNE	0.0861	14		HLA-DRB3*02:02	173	187	15	YAIEATCHA	GAYAIEATCHAKDKV	0.1283	4.4
HLA-DQA1*04:01/DQB1*04:02	70	84	15	VYTSDPAKA	LPSFVYTSDPAKATG	0.1483	4.2		HLA-DPA1*02:01/DPB1*05:01	21	35	15	EQNAKFFAD	RKMQEQNAKFFADKP	0.0346	20		HLA-DQA1*01:02/DQB1*06:02	288	302	15	FNVSVINSS	GKDFNVSVINSSTAV	0.3134	4.1		HLA-DRB1*15:01	101	115	15	MLADKTKSI	AIPMLADKTKSIARA	0.1072	14		HLA-DQA1*04:01/DQB1*04:02	129	143	15	NNDYQISRA	IGVNNNDYQISRARR	0.1455	4.4
HLA-DQA1*01:02/DQB1*06:02	391	405	15	AQQGAVFTA	NRAAQQGAVFTAAPM	0.298	4.2		HLA-DPA1*02:01/DPB1*01:01	62	76	15	KMHEHSEHF	FNKKMHEHSEHFKQK	0.0379	20		HLA-DRB1*15:01	358	372	15	LGFYQADFS	IFQDLGFYQADFSKA	0.3421	4.1		HLA-DRB1*07:01	116	130	15	LEEKQGVAY	YGVLEEKQGVAYRGL	0.1133	14		HLA-DRB1*07:01	134	148	15	YQISRARRH	NDYQISRARRHDALA	0.352	4.4
HLA-DQA1*01:02/DQB1*06:02	440	454	15	TSNVKVVLQ	ILGSTSNVKVVLQKD	0.299	4.2		HLA-DPA1*03:01/DPB1*04:02	4	18	15	FSAKLDRLD	TYEEFSAKLDRLDEE	0.0553	20		HLA-DRB1*13:02	49	63	15	MHPRVRQSV	IHDAMHPRVRQSVAR	0.3544	4.1		HLA-DRB1*07:01	56	70	15	FSENVSRFN	IIAFSENVSRFNELN	0.1146	14		HLA-DRB1*07:01	215	229	15	YHRTIKHRI	NPNDEYHRTIKHRIE	0.3525	4.4
HLA-DRB1*15:01	128	142	15	LFDFIAQSV	TDLFDFIAQSVKKMM	0.3386	4.2		HLA-DRB1*11:01	72	86	15	FAELLEQQK	HFKQKFAELLEQQKA	0.0613	20		HLA-DQA1*05:01/DQB1*03:01	76	90	15	VTLDTAAAA	LPYVTLDTAAAADRR	0.3592	4.1		HLA-DRB1*04:01	128	142	15	FIIDPNGMV	RGLFIIDPNGMVRQI	0.1183	14		HLA-DRB1*04:05	279	293	15	YSSLQGLRS	VGDYSSLQGLRSTPI	0.3776	4.4
HLA-DRB1*15:01	134	148	15	VKKMMSENA	IAQSVKKMMSENAPD	0.3404	4.2		HLA-DRB1*15:01	20	34	15	MQEQNAKFF	NRKMQEQNAKFFADK	0.0615	20		HLA-DQA1*05:01/DQB1*03:01	127	141	15	NHAGAIATC	QRVNNHAGAIATCTA	0.362	4.1		HLA-DRB1*07:01	127	141	15	LFIIDPNGM	YRGLFIIDPNGMVRQ	0.1195	14		HLA-DRB1*01:01	246	260	15	FVVEEAIDV	YMKQAGFVVEEAIDV	0.4007	4.4
HLA-DQA1*05:01/DQB1*03:01	227	241	15	VQVGVIIGT	TDVQVGVIIGTGSNA	0.354	4.2		HLA-DRB1*15:01	76	90	15	LEQQKAAQY	KFAELLEQQKAAQYP	0.0622	20		HLA-DRB1*07:01	430	444	15	WQYFTNISL	PFSPYWQYFTNISLG	0.3705	4.1		HLA-DRB1*11:01	23	37	15	FKKISLAAY	NGSFKKISLAAYKGK	0.1195	14		HLA-DPA1*02:01/DPB1*01:01	256	270	15	DVISQFESS	EAIDVISQFESSPIK	0.0907	4.5
HLA-DRB1*04:01	248	262	15	VTKDPAVSA	SAVTKDPAVSARGNA	0.4039	4.2		HLA-DRB1*11:01	1	15	15	YEEFSAKLD	MATTYEEFSAKLDRL	0.0631	20		HLA-DRB1*04:05	101	115	15	LRIAVSTED	ANWGALRIAVSTEDL	0.3983	4.1		HLA-DRB1*11:01	149	163	15	VEEVLRLLE	VGRNVEEVLRLLEAF	0.1215	14		HLA-DQA1*04:01/DQB1*04:02	66	80	15	NFHFAPRYA	YGWGQNFHFAPRYAG	0.1446	4.5
HLA-DQA1*03:01/DQB1*03:02	342	356	15	MGMIAADQM	FESKHMGMIAADQMP	0.0111	4.3		HLA-DRB1*04:01	4	18	15	FSAKLDRLD	TYEEFSAKLDRLDEE	0.065	20		HLA-DRB1*04:01	27	41	15	IAAVGTAAA	AVIAAVGTAAAWAHA	0.4136	4.1		HLA-DRB1*04:01	127	141	15	FIIDPNGMV	YRGLFIIDPNGMVRQ	0.1302	14		HLA-DQA1*05:01/DQB1*02:01	246	260	15	AGFVVEEAI	YMKQAGFVVEEAIDV	0.2839	4.5
HLA-DPA1*01:03/DPB1*04:01	216	230	15	LVARYFVDT	VGTLVARYFVDTDVQ	0.0656	4.3		HLA-DRB1*07:01	20	34	15	MQEQNAKFF	NRKMQEQNAKFFADK	0.0687	20		HLA-DQA1*03:01/DQB1*03:02	19	33	15	AAGAAVIAA	VRLAAAGAAVIAAVG	0.0112	4.2		HLA-DQA1*05:01/DQB1*03:01	94	108	15	GAMAIPMLA	KGGLGAMAIPMLADK	0.1357	14		HLA-DQA1*05:01/DQB1*03:01	165	179	15	FDGAYAIEA	SLADNTFDGAYAIEA	0.3404	4.5
HLA-DPA1*02:01/DPB1*05:01	357	371	15	FTRELIKRI	GLQFTRELIKRIAGV	0.0775	4.3		HLA-DRB1*07:01	50	64	15	MIKEHTEKF	KFERMIKEHTEKFNK	0.0705	20		HLA-DQA1*03:01/DQB1*03:02	569	583	15	FAGDSDSSS	GAKDFAGDSDSSSSA	0.0112	4.2		HLA-DRB1*12:01	115	129	15	LEEKQGVAY	AYGVLEEKQGVAYRG	0.1418	14		HLA-DRB1*04:01	273	287	15	LVGDYSSLQ	PWYQPLVGDYSSLQG	0.3892	4.5
HLA-DRB3*02:02	291	305	15	ITPNRENQR	DAITPNRENQRQEKL	0.133	4.3		HLA-DQA1*05:01/DQB1*03:01	25	39	15	FFADKPDES	EQNAKFFADKPDEST	0.0885	20		HLA-DQA1*01:01/DQB1*05:01	244	258	15	IASRYDQLV	AANIASRYDQLVTRV	0.015	4.2		HLA-DRB1*08:02	103	117	15	LADKTKSIA	PMLADKTKSIARAYG	0.149	14		HLA-DRB1*04:01	276	290	15	LVGDYSSLQ	QPLVGDYSSLQGLRS	0.3918	4.5
HLA-DPA1*01:03/DPB1*02:01	356	370	15	FTRELIKRI	PGLQFTRELIKRIAG	0.1775	4.3		HLA-DQA1*01:02/DQB1*06:02	4	18	15	EFSAKLDRL	TYEEFSAKLDRLDEE	0.0885	20		HLA-DPA1*01:03/DPB1*04:01	268	282	15	FSGTFFTEI	GFSGTFFTEILVVTQ	0.0692	4.2		HLA-DRB1*13:02	17	31	15	LMPNGSFKK	EVALMPNGSFKKISL	0.1496	14		HLA-DPA1*02:01/DPB1*05:01	336	350	15	FTPSFYIRA	GIFTPSFYIRARKPS	0.0759	4.6
HLA-DPA1*01:03/DPB1*02:01	4	18	15	LLSHIALRD	RVNNLLSHIALRDSD	0.179	4.3		HLA-DQA1*05:01/DQB1*03:01	26	40	15	FFADKPDES	QNAKFFADKPDESTL	0.0911	20		HLA-DPA1*02:01/DPB1*01:01	75	89	15	YVTLDTAAA	GLPYVTLDTAAAADR	0.0928	4.2		HLA-DRB1*12:01	137	151	15	VRQITVNDM	GMVRQITVNDMPVGR	0.1497	14		HLA-DPA1*02:01/DPB1*05:01	35	49	15	FEKATLEER	DRFEKATLEERKAAT	0.0762	4.6
HLA-DPA1*01:03/DPB1*02:01	302	316	15	LVSGMYLGE	QEKLVSGMYLGEISR	0.1794	4.3		HLA-DQA1*05:01/DQB1*03:01	5	19	15	EFSAKLDRL	YEEFSAKLDRLDEEF	0.092	20		HLA-DRB3*02:02	73	87	15	YVTLDTAAA	AVGLPYVTLDTAAAA	0.1341	4.2		HLA-DRB1*08:02	100	114	15	LADKTKSIA	MAIPMLADKTKSIAR	0.1502	14		HLA-DPA1*02:01/DPB1*05:01	248	262	15	FVVEEAIDV	KQAGFVVEEAIDVIS	0.0762	4.6
HLA-DQA1*01:02/DQB1*06:02	166	180	15	NKGLLIKWT	QKAVNKGLLIKWTKG	0.2912	4.3		HLA-DRB1*08:02	13	27	15	FNRKMQEQN	DRLDEEFNRKMQEQN	0.0934	20		HLA-DPA1*01:03/DPB1*02:01	266	280	15	FSGTFFTEI	ALGFSGTFFTEILVV	0.1858	4.2		HLA-DRB1*13:02	103	117	15	LADKTKSIA	PMLADKTKSIARAYG	0.1518	14		HLA-DPA1*01:03/DPB1*02:01	337	351	15	FTPSFYIRA	IFTPSFYIRARKPSK	0.1645	4.6
HLA-DQA1*01:02/DQB1*06:02	71	85	15	VYTSDPAKA	PSFVYTSDPAKATGV	0.2946	4.3		HLA-DQA1*05:01/DQB1*03:01	2	16	15	EFSAKLDRL	ATTYEEFSAKLDRLD	0.0937	20		HLA-DRB5*01:01	555	569	15	VEVCQANVK	TCPPYVEVCQANVKG	0.2437	4.2		HLA-DRB1*08:02	112	126	15	YGVLEEKQG	IARAYGVLEEKQGVA	0.156	14		HLA-DRB5*01:01	304	318	15	FVRLAPKGT	VLEFVRLAPKGTYKA	0.2302	4.6
HLA-DQA1*01:02/DQB1*06:02	78	92	15	AKATGVYYA	DPAKATGVYYALDLG	0.2965	4.3		HLA-DQA1*03:01/DQB1*03:02	31	45	15	DESTLSPEM	FADKPDESTLSPEMK	0.004	21		HLA-DQA1*01:02/DQB1*06:02	25	39	15	IAAVGTAAA	GAAVIAAVGTAAAWA	0.2973	4.2		HLA-DRB1*08:02	128	142	15	FIIDPNGMV	RGLFIIDPNGMVRQI	0.1585	14		HLA-DRB1*12:01	331	345	15	LGIFTPSFY	VGGQLGIFTPSFYIR	0.3257	4.6
HLA-DRB1*15:01	172	186	15	IKWTKGFST	GLLIKWTKGFSTKNV	0.3342	4.3		HLA-DPA1*01:03/DPB1*04:01	74	88	15	FAELLEQQK	KQKFAELLEQQKAAQ	0.0121	21		HLA-DQA1*01:02/DQB1*06:02	559	573	15	VCQANVKGA	YVEVCQANVKGAKDF	0.299	4.2		HLA-DRB1*09:01	114	128	15	LEEKQGVAY	RAYGVLEEKQGVAYR	0.1801	14		HLA-DRB1*13:02	134	148	15	ISRARRHDA	NDYQISRARRHDALA	0.3345	4.6
HLA-DRB1*07:01	360	374	15	IKRIAGVDV	FTRELIKRIAGVDVT	0.3582	4.3		HLA-DPA1*01:03/DPB1*04:01	3	17	15	FSAKLDRLD	TTYEEFSAKLDRLDE	0.0124	21		HLA-DRB1*12:01	15	29	15	LVRLAAAGA	AARLVRLAAAGAAVI	0.344	4.2		HLA-DRB1*09:01	44	58	15	FTFVCPTEI	YPLDFTFVCPTEIIA	0.1822	14		HLA-DRB1*07:01	285	299	15	LRSTPIGRI	LQGLRSTPIGRILTN	0.3395	4.6
HLA-DRB1*04:05	288	302	15	MDAITPNRE	DEMDAITPNRENQRQ	0.3837	4.3		HLA-DRB3*02:02	2	16	15	YEEFSAKLD	ATTYEEFSAKLDRLD	0.0177	21		HLA-DQA1*05:01/DQB1*03:01	563	577	15	VKGAKDFAG	CQANVKGAKDFAGDS	0.3501	4.2		HLA-DRB1*09:01	53	67	15	IAFSENVSR	PTEIIAFSENVSRFN	0.1844	14		HLA-DRB1*07:01	280	294	15	LQGLRSTPI	GDYSSLQGLRSTPIG	0.3425	4.6
HLA-DRB1*09:01	152	166	15	LGFTFSFPV	KRVPLGFTFSFPVDQ	0.4263	4.3		HLA-DPA1*02:01/DPB1*14:01	16	30	15	FNRKMQEQN	DEEFNRKMQEQNAKF	0.0252	21		HLA-DQA1*05:01/DQB1*03:01	232	246	15	PAVGVINIP	DGHPAVGVINIPAAN	0.3503	4.2		HLA-DQA1*01:01/DQB1*05:01	155	169	15	LRLLEAFQF	EVLRLLEAFQFVEKH	0.0063	15		HLA-DQA1*03:01/DQB1*03:02	254	268	15	AIDVISQFE	VEEAIDVISQFESSP	0.0104	4.7
HLA-DPA1*02:01/DPB1*05:01	88	102	15	LGGTNFRVL	ALDLGGTNFRVLRVS	0.0772	4.4		HLA-DPA1*02:01/DPB1*14:01	78	92	15	LEQQKAAQY	AELLEQQKAAQYPSK	0.0259	21		HLA-DQA1*05:01/DQB1*03:01	64	78	15	TAPGAVSAV	HHTAPGAVSAVGLPY	0.3518	4.2		HLA-DQA1*01:01/DQB1*05:01	93	107	15	LGAMAIPML	KKGGLGAMAIPMLAD	0.0065	15		HLA-DQA1*01:01/DQB1*05:01	130	144	15	NNDYQISRA	GVNNNDYQISRARRH	0.014	4.7
HLA-DPA1*02:01/DPB1*14:01	23	37	15	RLALASLAT	RYIKQRLALASLATQ	0.0862	4.4		HLA-DPA1*02:01/DPB1*14:01	63	77	15	KMHEHSEHF	NKKMHEHSEHFKQKF	0.0259	21		HLA-DQA1*05:01/DQB1*03:01	292	306	15	VINSSTAVA	NVSVINSSTAVAKAR	0.3544	4.2		HLA-DQA1*01:01/DQB1*05:01	35	49	15	WVVLFFYPL	KGKWVVLFFYPLDFT	0.0065	15		HLA-DPA1*01:03/DPB1*04:01	187	201	15	CYSEVFRVI	VKCYSEVFRVIKPGT	0.0608	4.7
HLA-DPA1*03:01/DPB1*04:02	413	427	15	VDGSVYEKT	LATVAVDGSVYEKTP	0.142	4.4		HLA-DPA1*02:01/DPB1*05:01	64	78	15	EHSEHFKQK	KKMHEHSEHFKQKFA	0.0324	21		HLA-DRB1*04:01	93	107	15	VVRAANWGA	SAPTVVRAANWGALR	0.4069	4.2		HLA-DPA1*01:03/DPB1*04:01	10	24	15	FEEVALMPN	CPAPPFEEVALMPNG	0.0175	15		HLA-DRB3*01:01	246	260	15	FVVEEAIDV	YMKQAGFVVEEAIDV	0.111	4.7
HLA-DQA1*04:01/DQB1*04:02	18	32	15	MRYIKQRLA	DSEEMRYIKQRLALA	0.1463	4.4		HLA-DPA1*02:01/DPB1*05:01	61	75	15	KMHEHSEHF	KFNKKMHEHSEHFKQ	0.0326	21		HLA-DPA1*02:01/DPB1*14:01	205	219	15	VMYVASVPS	TDFVMYVASVPSEEG	0.0878	4.3		HLA-DPA1*01:03/DPB1*04:01	156	170	15	LEAFQFVEK	VLRLLEAFQFVEKHG	0.0181	15		HLA-DRB3*01:01	276	290	15	LVGDYSSLQ	QPLVGDYSSLQGLRS	0.1118	4.7
HLA-DPA1*01:03/DPB1*02:01	113	127	15	FVIPKSALV	DSKFVIPKSALVGDA	0.1746	4.4		HLA-DPA1*02:01/DPB1*05:01	59	73	15	FNKKMHEHS	TEKFNKKMHEHSEHF	0.0328	21		HLA-DQA1*04:01/DQB1*04:02	296	310	15	TAVAKAREQ	INSSTAVAKAREQYG	0.1471	4.3		HLA-DPA1*01:03/DPB1*04:01	162	176	15	FVEKHGEVC	AFQFVEKHGEVCPAN	0.0184	15		HLA-DPA1*03:01/DPB1*04:02	333	347	15	FTPSFYIRA	GQLGIFTPSFYIRAR	0.1375	4.7
HLA-DRB5*01:01	307	321	15	YLGEISRRL	SGMYLGEISRRLIVH	0.2348	4.4		HLA-DPA1*02:01/DPB1*05:01	58	72	15	FNKKMHEHS	HTEKFNKKMHEHSEH	0.0335	21		HLA-DQA1*04:01/DQB1*04:02	59	73	15	VARHHTAPG	QSVARHHTAPGAVSA	0.1474	4.3		HLA-DRB3*01:01	56	70	15	AFSENVSRF	IIAFSENVSRFNELN	0.0241	15		HLA-DRB5*01:01	209	223	15	YNPNDEYHR	CMTDKYNPNDEYHRT	0.2234	4.7
HLA-DQA1*01:02/DQB1*06:02	408	422	15	QGLATVAVD	TRTQGLATVAVDGSV	0.2906	4.4		HLA-DPA1*01:03/DPB1*02:01	49	63	15	FERMIKEHT	EKFERMIKEHTEKFN	0.0348	21		HLA-DQA1*04:01/DQB1*04:02	31	45	15	TAAAWAHAG	AVGTAAAWAHAGAVQ	0.148	4.3		HLA-DRB3*01:01	138	152	15	TVNDMPVGR	MVRQITVNDMPVGRN	0.0244	15		HLA-DRB5*01:01	217	231	15	YHRTIKHRI	NDEYHRTIKHRIELG	0.2255	4.7
HLA-DRB1*15:01	45	59	15	LTMYMIHEM	MKQLTMYMIHEMVEG	0.3256	4.4		HLA-DPA1*01:03/DPB1*02:01	57	71	15	FNKKMHEHS	EHTEKFNKKMHEHSE	0.0349	21		HLA-DPA1*01:03/DPB1*02:01	95	109	15	VRAANWGAL	PTVVRAANWGALRIA	0.1805	4.3		HLA-DRB3*02:02	15	29	15	LMPNGSFKK	FEEVALMPNGSFKKI	0.0298	15		HLA-DQA1*01:02/DQB1*06:02	313	327	15	YKATEILEE	KGTYKATEILEEAAE	0.2803	4.7
HLA-DRB1*03:01	346	360	15	IAADQMPGL	HMGMIAADQMPGLQF	0.3277	4.4		HLA-DRB4*01:01	4	18	15	EFSAKLDRL	TYEEFSAKLDRLDEE	0.0352	21		HLA-DQA1*01:02/DQB1*06:02	460	474	15	NQDASLATG	GDGSCNQDASLATGF	0.2916	4.3		HLA-DPA1*02:01/DPB1*05:01	159	173	15	FQFVEKHGE	LLEAFQFVEKHGEVC	0.0414	15		HLA-DRB1*08:02	278	292	15	YSSLQGLRS	LVGDYSSLQGLRSTP	0.3831	4.7
HLA-DRB1*15:01	360	374	15	IKRIAGVDV	FTRELIKRIAGVDVT	0.3286	4.4		HLA-DRB4*01:01	37	51	15	LSPEMKEHY	ESTLSPEMKEHYEKF	0.0354	21		HLA-DQA1*01:02/DQB1*06:02	325	339	15	GSHIKMRNA	AGSAGSHIKMRNAKD	0.292	4.3		HLA-DPA1*02:01/DPB1*05:01	53	67	15	IAFSENVSR	PTEIIAFSENVSRFN	0.0421	15		HLA-DRB1*09:01	34	48	15	FEKATLEER	RDRFEKATLEERKAA	0.4105	4.7
HLA-DRB1*03:01	448	462	15	LQKDGSGVG	KVVLQKDGSGVGAAM	0.331	4.4		HLA-DPA1*01:03/DPB1*02:01	46	60	15	FERMIKEHT	EHYEKFERMIKEHTE	0.0367	21		HLA-DQA1*05:01/DQB1*02:01	73	87	15	YVTLDTAAA	AVGLPYVTLDTAAAA	0.294	4.3		HLA-DPA1*02:01/DPB1*01:01	149	163	15	RNVEEVLRL	VGRNVEEVLRLLEAF	0.046	15		HLA-DPA1*02:01/DPB1*05:01	79	93	15	FESLARHEY	AGETFFESLARHEYF	0.0746	4.8
HLA-DRB1*13:02	192	206	15	LQASLRRVR	VELLQASLRRVRVNV	0.3411	4.4		HLA-DPA1*02:01/DPB1*01:01	54	68	15	EHTEKFNKK	MIKEHTEKFNKKMHE	0.0371	21		HLA-DQA1*05:01/DQB1*03:01	26	40	15	IAAVGTAAA	AAVIAAVGTAAAWAH	0.3453	4.3		HLA-DPA1*02:01/DPB1*01:01	22	36	15	FKKISLAAY	PNGSFKKISLAAYKG	0.0476	15		HLA-DRB3*02:02	313	327	15	YKATEILEE	KGTYKATEILEEAAE	0.1196	4.8
HLA-DQA1*05:01/DQB1*03:01	389	403	15	AQQGAVFTA	VRNRAAQQGAVFTAA	0.3438	4.4		HLA-DRB1*01:01	48	62	15	FERMIKEHT	YEKFERMIKEHTEKF	0.0456	21		HLA-DQA1*05:01/DQB1*03:01	286	300	15	FNVSVINSS	IRGKDFNVSVINSST	0.3481	4.3		HLA-DPA1*02:01/DPB1*01:01	80	94	15	YAHLQWTLQ	SEYAHLQWTLQDRKK	0.0476	15		HLA-DQA1*04:01/DQB1*04:02	339	353	15	IRARKPSKQ	TPSFYIRARKPSKQA	0.1407	4.8
HLA-DRB1*04:05	274	288	15	YKYALPITV	DSKYKYALPITVYDD	0.3753	4.4		HLA-DRB1*03:01	11	25	15	DRLDEEFNR	KLDRLDEEFNRKMQE	0.0462	21		HLA-DRB1*04:05	473	487	15	FGAFNVFSD	GFFGAFNVFSDAARC	0.386	4.3		HLA-DPA1*01:03/DPB1*02:01	163	177	15	FVEKHGEVC	FQFVEKHGEVCPANW	0.0529	15		HLA-DPA1*01:03/DPB1*02:01	249	263	15	FVVEEAIDV	QAGFVVEEAIDVISQ	0.1548	4.8
HLA-DRB1*01:01	111	125	15	FVIPKSALV	RTDSKFVIPKSALVG	0.4063	4.4		HLA-DRB1*01:01	47	61	15	FERMIKEHT	HYEKFERMIKEHTEK	0.0482	21		HLA-DRB1*01:01	234	248	15	VINIPAANI	HPAVGVINIPAANIA	0.4132	4.3		HLA-DPA1*03:01/DPB1*04:02	136	150	15	VRQITVNDM	NGMVRQITVNDMPVG	0.0678	15		HLA-DPA1*01:03/DPB1*02:01	86	100	15	ARHEYFLAA	SLARHEYFLAARGGF	0.1554	4.8
HLA-DRB1*01:01	363	377	15	IKRIAGVDV	ELIKRIAGVDVTDMS	0.4072	4.4		HLA-DPA1*03:01/DPB1*04:02	3	17	15	YEEFSAKLD	TTYEEFSAKLDRLDE	0.0534	21		HLA-DRB1*09:01	19	33	15	LAAAGAAVI	VRLAAAGAAVIAAVG	0.4256	4.3		HLA-DPA1*03:01/DPB1*04:02	158	172	15	FQFVEKHGE	RLLEAFQFVEKHGEV	0.0678	15		HLA-DPA1*01:03/DPB1*02:01	184	198	15	CYSEVFRVI	KDKVKCYSEVFRVIK	0.1565	4.8
HLA-DRB1*11:01	114	128	15	VIPKSALVG	SKFVIPKSALVGDAT	0.4249	4.4		HLA-DPA1*03:01/DPB1*04:02	25	39	15	FFADKPDES	EQNAKFFADKPDEST	0.0545	21		HLA-DQA1*01:01/DQB1*05:01	432	446	15	WQYFTNISL	SPYWQYFTNISLGGY	0.0146	4.4		HLA-DPA1*03:01/DPB1*04:02	94	108	15	LGAMAIPML	KGGLGAMAIPMLADK	0.0706	15		HLA-DRB5*01:01	171	185	15	YAIEATCHA	FDGAYAIEATCHAKD	0.2197	4.8
HLA-DQA1*03:01/DQB1*03:02	70	84	15	VYTSDPAKA	LPSFVYTSDPAKATG	0.0108	4.5		HLA-DRB1*04:01	5	19	15	FSAKLDRLD	YEEFSAKLDRLDEEF	0.0594	21		HLA-DQA1*01:01/DQB1*05:01	74	88	15	YVTLDTAAA	VGLPYVTLDTAAAAD	0.0147	4.4		HLA-DRB5*01:01	22	36	15	FKKISLAAY	PNGSFKKISLAAYKG	0.0743	15		HLA-DRB5*01:01	212	226	15	YNPNDEYHR	DKYNPNDEYHRTIKH	0.2206	4.8
HLA-DQA1*03:01/DQB1*03:02	344	358	15	MGMIAADQM	SKHMGMIAADQMPGL	0.0108	4.5		HLA-DRB1*04:05	78	92	15	LEQQKAAQY	AELLEQQKAAQYPSK	0.0627	21		HLA-DPA1*01:03/DPB1*04:01	198	212	15	LSNTDFVMY	ITDGLSNTDFVMYVA	0.0633	4.4		HLA-DQA1*04:01/DQB1*04:02	160	174	15	FQFVEKHGE	LEAFQFVEKHGEVCP	0.0828	15		HLA-DRB5*01:01	191	205	15	FRVIKPGTC	SEVFRVIKPGTCFVL	0.2225	4.8
HLA-DRB3*01:01	282	296	15	VYDDEMDAI	PITVYDDEMDAITPN	0.1182	4.5		HLA-DQA1*04:01/DQB1*04:02	62	76	15	MHEHSEHFK	FNKKMHEHSEHFKQK	0.0661	21		HLA-DRB3*02:02	117	131	15	YHCARVGQR	DPAYHCARVGQRVNN	0.1301	4.4		HLA-DRB1*01:01	182	196	15	MKPEPKASV	PTMKPEPKASVEGYF	0.09	15		HLA-DQA1*01:02/DQB1*06:02	130	144	15	NNDYQISRA	GVNNNDYQISRARRH	0.2793	4.8
HLA-DRB3*01:01	273	287	15	YKYALPITV	FDSKYKYALPITVYD	0.1188	4.5		HLA-DQA1*04:01/DQB1*04:02	67	81	15	SEHFKQKFA	HEHSEHFKQKFAELL	0.0678	21		HLA-DQA1*04:01/DQB1*04:02	293	307	15	NSSTAVAKA	VSVINSSTAVAKARE	0.1452	4.4		HLA-DRB1*01:01	136	150	15	VRQITVNDM	NGMVRQITVNDMPVG	0.0933	15		HLA-DRB1*07:01	130	144	15	YQISRARRH	GVNNNDYQISRARRH	0.3312	4.8
HLA-DRB3*02:02	386	400	15	LVRNRAAQQ	CCLVRNRAAQQGAVF	0.1254	4.5		HLA-DRB1*08:02	56	70	15	FNKKMHEHS	KEHTEKFNKKMHEHS	0.0852	21		HLA-DQA1*04:01/DQB1*04:02	32	46	15	AAAWAHAGA	VGTAAAWAHAGAVQH	0.1466	4.4		HLA-DRB1*15:01	126	140	15	LFIIDPNGM	AYRGLFIIDPNGMVR	0.0934	15		HLA-DRB1*08:02	304	318	15	FVRLAPKGT	VLEFVRLAPKGTYKA	0.3725	4.8
HLA-DPA1*03:01/DPB1*04:02	355	369	15	FTRELIKRI	MPGLQFTRELIKRIA	0.1398	4.5		HLA-DQA1*05:01/DQB1*02:01	78	92	15	LEQQKAAQY	AELLEQQKAAQYPSK	0.0859	21		HLA-DQA1*05:01/DQB1*02:01	538	552	15	LSTVSSAFE	RVELSTVSSAFEEGG	0.2884	4.4		HLA-DRB1*01:01	114	128	15	YGVLEEKQG	RAYGVLEEKQGVAYR	0.0938	15		HLA-DRB1*08:02	313	327	15	YKATEILEE	KGTYKATEILEEAAE	0.3738	4.8
HLA-DQA1*05:01/DQB1*02:01	275	289	15	YKYALPITV	SKYKYALPITVYDDE	0.2837	4.5		HLA-DRB1*08:02	1	15	15	YEEFSAKLD	MATTYEEFSAKLDRL	0.0885	21		HLA-DRB1*15:01	203	217	15	FVMYVASVP	SNTDFVMYVASVPSE	0.3249	4.4		HLA-DRB1*15:01	152	166	15	LRLLEAFQF	SVEEVLRLLEAFQFV	0.0954	15		HLA-DRB1*01:01	271	285	15	YQPLVGDYS	SIPWYQPLVGDYSSL	0.3768	4.8
HLA-DQA1*05:01/DQB1*02:01	138	152	15	MMSENAPDD	VKKMMSENAPDDLEK	0.2866	4.5		HLA-DRB1*13:02	21	35	15	QEQNAKFFA	RKMQEQNAKFFADKP	0.095	21		HLA-DQA1*05:01/DQB1*03:01	27	41	15	VGTAAAWAH	AVIAAVGTAAAWAHA	0.3427	4.4		HLA-DRB1*01:01	111	125	15	YGVLEEKQG	SIARAYGVLEEKQGV	0.096	15		HLA-DRB1*08:02	190	204	15	FRVIKPGTC	YSEVFRVIKPGTCFV	0.377	4.8
HLA-DRB1*01:01	305	319	15	YLGEISRRL	LVSGMYLGEISRRLI	0.3928	4.5		HLA-DRB1*13:02	14	28	15	FNRKMQEQN	RLDEEFNRKMQEQNA	0.0953	21		HLA-DRB1*04:05	208	222	15	YVASVPSEE	VMYVASVPSEEGVLA	0.3771	4.4		HLA-DRB1*04:05	132	146	15	MVRQITVND	IIDPNGMVRQITVND	0.1016	15		HLA-DRB3*01:01	209	223	15	YNPNDEYHR	CMTDKYNPNDEYHRT	0.1061	4.9
HLA-DQA1*01:01/DQB1*05:01	344	358	15	MGMIAADQM	SKHMGMIAADQMPGL	0.0143	4.6		HLA-DQA1*01:01/DQB1*05:01	1	15	15	YEEFSAKLD	MATTYEEFSAKLDRL	0.0046	22		HLA-DRB1*04:05	292	306	15	VINSSTAVA	NVSVINSSTAVAKAR	0.3798	4.4		HLA-DRB1*11:01	106	120	15	TKSIARAYG	ADKTKSIARAYGVLE	0.1054	15		HLA-DPA1*01:03/DPB1*02:01	34	48	15	FEKATLEER	RDRFEKATLEERKAA	0.1519	4.9
HLA-DPA1*02:01/DPB1*14:01	395	409	15	FTAAPMLKT	QQGAVFTAAPMLKTR	0.084	4.6		HLA-DQA1*01:01/DQB1*05:01	6	20	15	FSAKLDRLD	EEFSAKLDRLDEEFN	0.0046	22		HLA-DRB1*08:02	149	163	15	ILVKYLIPQ	KRDILVKYLIPQALQ	0.3951	4.4		HLA-DRB1*07:01	53	67	15	IAFSENVSR	PTEIIAFSENVSRFN	0.1067	15		HLA-DRB1*12:01	306	320	15	VRLAPKGTY	EFVRLAPKGTYKATE	0.3175	4.9
HLA-DPA1*02:01/DPB1*14:01	93	107	15	FRVLRVSLR	GTNFRVLRVSLRGGK	0.0843	4.6		HLA-DPA1*01:03/DPB1*04:01	21	35	15	EQNAKFFAD	RKMQEQNAKFFADKP	0.0112	22		HLA-DRB1*04:01	361	375	15	YQADFSKAE	DLGFYQADFSKAEEM	0.3956	4.4		HLA-DRB1*07:01	153	167	15	LRLLEAFQF	VEEVLRLLEAFQFVE	0.111	15		HLA-DRB1*08:02	89	103	15	YFLAARGGF	RHEYFLAARGGFMEG	0.3684	4.9
HLA-DRB4*01:01	407	421	15	LATVAVDGS	KTRTQGLATVAVDGS	0.1663	4.6		HLA-DRB3*01:01	10	24	15	DRLDEEFNR	AKLDRLDEEFNRKMQ	0.0125	22		HLA-DQA1*03:01/DQB1*03:02	78	92	15	LDTAAAADR	YVTLDTAAAADRRPG	0.0109	4.5		HLA-DQA1*05:01/DQB1*02:01	138	152	15	QITVNDMPV	MVRQITVNDMPVGRN	0.1216	15		HLA-DRB1*08:02	279	293	15	YSSLQGLRS	VGDYSSLQGLRSTPI	0.3699	4.9
HLA-DRB1*03:01	447	461	15	LQKDGSGVG	VKVVLQKDGSGVGAA	0.3197	4.6		HLA-DRB3*01:01	76	90	15	LEQQKAAQY	KFAELLEQQKAAQYP	0.0129	22		HLA-DPA1*01:03/DPB1*04:01	355	369	15	FQDLGFYQA	TMAIFQDLGFYQADF	0.0625	4.5		HLA-DQA1*05:01/DQB1*02:01	93	107	15	LGAMAIPML	KKGGLGAMAIPMLAD	0.1234	15		HLA-DRB1*01:01	276	290	15	YSSLQGLRS	QPLVGDYSSLQGLRS	0.3715	4.9
HLA-DRB1*04:05	275	289	15	YALPITVYD	SKYKYALPITVYDDE	0.3664	4.6		HLA-DRB3*01:01	30	44	15	DKPDESTLS	FFADKPDESTLSPEM	0.0133	22		HLA-DPA1*02:01/DPB1*14:01	492	506	15	RTAADGYYA	FRPKNRTAADGYYAG	0.0847	4.5		HLA-DQA1*05:01/DQB1*02:01	70	84	15	VLACSMDSE	NCEVLACSMDSEYAH	0.1236	15		HLA-DQA1*03:01/DQB1*03:02	247	261	15	QAGFVVEEA	MKQAGFVVEEAIDVI	0.0101	5
HLA-DRB1*04:01	245	259	15	VTKDPAVSA	ERASAVTKDPAVSAR	0.386	4.6		HLA-DRB3*02:02	68	82	15	FKQKFAELL	EHSEHFKQKFAELLE	0.0168	22		HLA-DPA1*02:01/DPB1*14:01	77	91	15	VTLDTAAAA	PYVTLDTAAAADRRP	0.0852	4.5		HLA-DQA1*05:01/DQB1*03:01	95	109	15	GAMAIPMLA	GGLGAMAIPMLADKT	0.1337	15		HLA-DQA1*01:01/DQB1*05:01	243	257	15	QAGFVVEEA	VIEYMKQAGFVVEEA	0.0136	5
HLA-DRB1*09:01	395	409	15	FTAAPMLKT	QQGAVFTAAPMLKTR	0.4159	4.6		HLA-DPA1*02:01/DPB1*05:01	4	18	15	FSAKLDRLD	TYEEFSAKLDRLDEE	0.0316	22		HLA-DPA1*02:01/DPB1*01:01	275	289	15	LVVTQMMNI	TEILVVTQMMNIRGK	0.0908	4.5		HLA-DRB1*12:01	101	115	15	MLADKTKSI	AIPMLADKTKSIARA	0.1382	15		HLA-DPA1*01:03/DPB1*04:01	217	231	15	YHRTIKHRI	NDEYHRTIKHRIELG	0.0559	5
HLA-DQA1*03:01/DQB1*03:02	119	133	15	LVGDATDLF	PKSALVGDATDLFDF	0.0104	4.7		HLA-DPA1*02:01/DPB1*05:01	5	19	15	FSAKLDRLD	YEEFSAKLDRLDEEF	0.0322	22		HLA-DQA1*04:01/DQB1*04:02	205	219	15	VMYVASVPS	TDFVMYVASVPSEEG	0.1447	4.5		HLA-DRB1*13:02	137	151	15	ITVNDMPVG	GMVRQITVNDMPVGR	0.1451	15		HLA-DPA1*01:03/DPB1*04:01	250	264	15	FVVEEAIDV	AGFVVEEAIDVISQF	0.0567	5
HLA-DQA1*03:01/DQB1*03:02	71	85	15	VYTSDPAKA	PSFVYTSDPAKATGV	0.0105	4.7		HLA-DPA1*01:03/DPB1*02:01	54	68	15	EHTEKFNKK	MIKEHTEKFNKKMHE	0.0335	22		HLA-DPA1*01:03/DPB1*02:01	350	364	15	LTMAIFQDL	YYSALTMAIFQDLGF	0.1693	4.5		HLA-DQA1*03:01/DQB1*03:02	154	168	15	LRLLEAFQF	EEVLRLLEAFQFVEK	0.0049	16		HLA-DPA1*02:01/DPB1*01:01	153	167	15	YVKTDFCNM	KIDYVKTDFCNMSLA	0.085	5
HLA-DPA1*01:03/DPB1*04:01	4	18	15	LLSHIALRD	RVNNLLSHIALRDSD	0.0601	4.7		HLA-DPA1*01:03/DPB1*02:01	27	41	15	FFADKPDES	NAKFFADKPDESTLS	0.0335	22		HLA-DPA1*01:03/DPB1*02:01	351	365	15	LTMAIFQDL	YSALTMAIFQDLGFY	0.1718	4.5		HLA-DQA1*03:01/DQB1*03:02	108	122	15	IARAYGVLE	KTKSIARAYGVLEEK	0.005	16		HLA-DPA1*03:01/DPB1*04:02	151	165	15	YVKTDFCNM	SSKIDYVKTDFCNMS	0.1324	5
HLA-DPA1*02:01/DPB1*01:01	398	412	15	FTAAPMLKT	AVFTAAPMLKTRTQG	0.0881	4.7		HLA-DRB4*01:01	36	50	15	LSPEMKEHY	DESTLSPEMKEHYEK	0.0341	22		HLA-DRB5*01:01	248	262	15	YDQLVTRVV	ASRYDQLVTRVVTHE	0.2338	4.5		HLA-DQA1*03:01/DQB1*03:02	50	64	15	PTEIIAFSE	FVCPTEIIAFSENVS	0.005	16		HLA-DPA1*03:01/DPB1*04:02	310	324	15	YKATEILEE	LAPKGTYKATEILEE	0.1331	5
HLA-DRB3*01:01	84	98	15	YALDLGGTN	GVYYALDLGGTNFRV	0.1101	4.7		HLA-DPA1*02:01/DPB1*01:01	3	17	15	FSAKLDRLD	TTYEEFSAKLDRLDE	0.0354	22		HLA-DRB1*15:01	589	603	15	MQRWNDRMA	RAAMQRWNDRMAGLA	0.3158	4.5		HLA-DQA1*01:01/DQB1*05:01	126	140	15	GLFIIDPNG	AYRGLFIIDPNGMVR	0.0061	16		HLA-DQA1*04:01/DQB1*04:02	172	186	15	YAIEATCHA	DGAYAIEATCHAKDK	0.1389	5
HLA-DRB3*01:01	113	127	15	FVIPKSALV	DSKFVIPKSALVGDA	0.1126	4.7		HLA-DPA1*02:01/DPB1*01:01	53	67	15	EHTEKFNKK	RMIKEHTEKFNKKMH	0.0358	22		HLA-DQA1*05:01/DQB1*03:01	132	146	15	IATCTADDI	HAGAIATCTADDILT	0.3381	4.5		HLA-DQA1*01:01/DQB1*05:01	152	166	15	LRLLEAFQF	SVEEVLRLLEAFQFV	0.0062	16		HLA-DRB1*07:01	242	256	15	YMKQAGFVV	QVIEYMKQAGFVVEE	0.3218	5
HLA-DRB3*02:02	93	107	15	FRVLRVSLR	GTNFRVLRVSLRGGK	0.1206	4.7		HLA-DRB1*01:01	3	17	15	YEEFSAKLD	TTYEEFSAKLDRLDE	0.0407	22		HLA-DRB1*04:01	94	108	15	VVRAANWGA	APTVVRAANWGALRI	0.3924	4.5		HLA-DQA1*01:01/DQB1*05:01	107	121	15	ARAYGVLEE	DKTKSIARAYGVLEE	0.0062	16		HLA-DPA1*02:01/DPB1*14:01	134	148	15	YQISRARRH	NDYQISRARRHDALA	0.0789	5.1
HLA-DPA1*03:01/DPB1*04:02	338	352	15	FESKHMGMI	RPWAFESKHMGMIAA	0.1364	4.7		HLA-DRB1*11:01	6	20	15	FSAKLDRLD	EEFSAKLDRLDEEFN	0.0515	22		HLA-DRB1*01:01	149	163	15	VKYLIPQAL	KRDILVKYLIPQALQ	0.3928	4.5		HLA-DPA1*01:03/DPB1*04:01	56	70	15	ENVSRFNEL	IIAFSENVSRFNELN	0.0163	16		HLA-DRB5*01:01	89	103	15	FLAARGGFM	RHEYFLAARGGFMEG	0.209	5.1
HLA-DPA1*03:01/DPB1*04:02	302	316	15	LVSGMYLGE	QEKLVSGMYLGEISR	0.1369	4.7		HLA-DRB1*15:01	50	64	15	MIKEHTEKF	KFERMIKEHTEKFNK	0.0535	22		HLA-DPA1*02:01/DPB1*14:01	51	65	15	RVRQSVARH	DAMHPRVRQSVARHH	0.0842	4.6		HLA-DPA1*01:03/DPB1*04:01	161	175	15	FVEKHGEVC	EAFQFVEKHGEVCPA	0.0164	16		HLA-DRB5*01:01	23	37	15	VSAAADRFR	NGDVSAAADRFRDRF	0.2097	5.1
HLA-DQA1*01:02/DQB1*06:02	167	181	15	NKGLLIKWT	KAVNKGLLIKWTKGF	0.2815	4.7		HLA-DRB1*04:01	47	61	15	FERMIKEHT	HYEKFERMIKEHTEK	0.0538	22		HLA-DQA1*04:01/DQB1*04:02	6	20	15	HRSVAARLV	SSTHRHRSVAARLVR	0.1434	4.6		HLA-DPA1*01:03/DPB1*04:01	160	174	15	FQFVEKHGE	LEAFQFVEKHGEVCP	0.0165	16		HLA-DRB1*01:01	88	102	15	FLAARGGFM	ARHEYFLAARGGFME	0.3619	5.1
HLA-DQA1*01:02/DQB1*06:02	407	421	15	QGLATVAVD	KTRTQGLATVAVDGS	0.2816	4.7		HLA-DRB1*04:01	77	91	15	LEQQKAAQY	FAELLEQQKAAQYPS	0.0562	22		HLA-DPA1*01:03/DPB1*02:01	349	363	15	LTMAIFQDL	GYYSALTMAIFQDLG	0.1625	4.6		HLA-DRB3*02:02	109	123	15	IARAYGVLE	TKSIARAYGVLEEKQ	0.0258	16		HLA-DRB1*04:01	133	147	15	YQISRARRH	NNDYQISRARRHDAL	0.3634	5.1
HLA-DRB1*15:01	171	185	15	IKWTKGFST	KGLLIKWTKGFSTKN	0.3113	4.7		HLA-DRB1*04:05	50	64	15	MIKEHTEKF	KFERMIKEHTEKFNK	0.0564	22		HLA-DPA1*01:03/DPB1*02:01	356	370	15	FQDLGFYQA	MAIFQDLGFYQADFS	0.1654	4.6		HLA-DRB3*02:02	174	188	15	WKKGAPTMK	PANWKKGAPTMKPEP	0.0258	16		HLA-DPA1*02:01/DPB1*05:01	260	274	15	FESSPIKSI	VISQFESSPIKSIPW	0.0721	5.2
HLA-DRB1*13:02	114	128	15	VIPKSALVG	SKFVIPKSALVGDAT	0.3292	4.7		HLA-DQA1*04:01/DQB1*04:02	43	57	15	EHYEKFERM	EMKEHYEKFERMIKE	0.0641	22		HLA-DRB4*01:01	103	117	15	IAVSTEDLT	WGALRIAVSTEDLTD	0.1659	4.6		HLA-DRB3*02:02	52	66	15	IAFSENVSR	CPTEIIAFSENVSRF	0.0271	16		HLA-DRB5*01:01	22	36	15	VSAAADRFR	TNGDVSAAADRFRDR	0.2054	5.2
HLA-DQA1*05:01/DQB1*03:01	278	292	15	PITVYDDEM	KYALPITVYDDEMDA	0.3342	4.7		HLA-DQA1*04:01/DQB1*04:02	63	77	15	MHEHSEHFK	NKKMHEHSEHFKQKF	0.0649	22		HLA-DQA1*01:02/DQB1*06:02	558	572	15	VCQANVKGA	PYVEVCQANVKGAKD	0.2851	4.6		HLA-DPA1*02:01/DPB1*14:01	54	68	15	IAFSENVSR	TEIIAFSENVSRFNE	0.0328	16		HLA-DRB5*01:01	243	257	15	YMKQAGFVV	VIEYMKQAGFVVEEA	0.2059	5.2
HLA-DQA1*05:01/DQB1*03:01	251	265	15	AVSARGNAV	TKDPAVSARGNAVTP	0.3352	4.7		HLA-DQA1*04:01/DQB1*04:02	65	79	15	SEHFKQKFA	KMHEHSEHFKQKFAE	0.0655	22		HLA-DQA1*05:01/DQB1*03:01	318	332	15	DQGGAGSAG	EIEDQGGAGSAGSHI	0.3374	4.6		HLA-DPA1*02:01/DPB1*14:01	3	17	15	KINCPAPPF	CGNAKINCPAPPFEE	0.0329	16		HLA-DRB1*15:01	183	197	15	VKCYSEVFR	AKDKVKCYSEVFRVI	0.2877	5.2
HLA-DRB1*04:01	81	95	15	VYYALDLGG	KATGVYYALDLGGTN	0.3775	4.7		HLA-DQA1*04:01/DQB1*04:02	66	80	15	SEHFKQKFA	MHEHSEHFKQKFAEL	0.0656	22		HLA-DRB1*07:01	206	220	15	YVASVPSEE	DFVMYVASVPSEEGV	0.3393	4.6		HLA-DPA1*02:01/DPB1*05:01	111	125	15	RAYGVLEEK	SIARAYGVLEEKQGV	0.0401	16		HLA-DQA1*05:01/DQB1*03:01	20	34	15	DVSAAADRF	DETNGDVSAAADRFR	0.3073	5.2
HLA-DRB1*04:01	274	288	15	YKYALPITV	DSKYKYALPITVYDD	0.382	4.7		HLA-DQA1*05:01/DQB1*02:01	7	21	15	AKLDRLDEE	EFSAKLDRLDEEFNR	0.0777	22		HLA-DRB1*04:05	539	553	15	LSTVSSAFE	VELSTVSSAFEEGGY	0.3626	4.6		HLA-DPA1*02:01/DPB1*05:01	33	47	15	WVVLFFYPL	AYKGKWVVLFFYPLD	0.0404	16		HLA-DQA1*05:01/DQB1*03:01	169	183	15	FDGAYAIEA	NTFDGAYAIEATCHA	0.3086	5.2
HLA-DRB1*11:01	18	32	15	MRYIKQRLA	DSEEMRYIKQRLALA	0.4058	4.7		HLA-DRB1*09:01	4	18	15	FSAKLDRLD	TYEEFSAKLDRLDEE	0.1106	22		HLA-DRB1*04:05	288	302	15	FNVSVINSS	GKDFNVSVINSSTAV	0.366	4.6		HLA-DPA1*02:01/DPB1*05:01	101	115	15	MLADKTKSI	AIPMLADKTKSIARA	0.041	16		HLA-DQA1*05:01/DQB1*03:01	16	30	15	ETNGDVSAA	RRNKDETNGDVSAAA	0.3092	5.2
HLA-DQA1*03:01/DQB1*03:02	276	290	15	PITVYDDEM	KYKYALPITVYDDEM	0.0103	4.8		HLA-DQA1*03:01/DQB1*03:02	49	63	15	ERMIKEHTE	EKFERMIKEHTEKFN	0.0037	23		HLA-DRB1*04:01	24	38	15	IAAVGTAAA	AGAAVIAAVGTAAAW	0.3841	4.6		HLA-DPA1*02:01/DPB1*05:01	78	92	15	YAHLQWTLQ	MDSEYAHLQWTLQDR	0.0411	16		HLA-DRB1*01:01	170	184	15	YAIEATCHA	TFDGAYAIEATCHAK	0.3556	5.2
HLA-DPA1*02:01/DPB1*05:01	272	286	15	YKYALPITV	NFDSKYKYALPITVY	0.0742	4.8		HLA-DRB3*01:01	20	34	15	MQEQNAKFF	NRKMQEQNAKFFADK	0.0119	23		HLA-DRB1*04:01	434	448	15	YFTNISLGG	YWQYFTNISLGGYSP	0.3871	4.6		HLA-DPA1*02:01/DPB1*01:01	54	68	15	IAFSENVSR	TEIIAFSENVSRFNE	0.0442	16		HLA-DRB1*11:01	190	204	15	FRVIKPGTC	YSEVFRVIKPGTCFV	0.3717	5.2
HLA-DRB3*02:02	84	98	15	YALDLGGTN	GVYYALDLGGTNFRV	0.1186	4.8		HLA-DRB3*01:01	53	67	15	MIKEHTEKF	RMIKEHTEKFNKKMH	0.0121	23		HLA-DRB1*09:01	364	378	15	FSKAEEMPW	FYQADFSKAEEMPWG	0.4173	4.6		HLA-DPA1*02:01/DPB1*01:01	126	140	15	FIIDPNGMV	AYRGLFIIDPNGMVR	0.0442	16		HLA-DQA1*01:01/DQB1*05:01	313	327	15	YKATEILEE	KGTYKATEILEEAAE	0.0132	5.3
HLA-DQA1*04:01/DQB1*04:02	275	289	15	YKYALPITV	SKYKYALPITVYDDE	0.1408	4.8		HLA-DPA1*02:01/DPB1*14:01	41	55	15	EHYEKFERM	SPEMKEHYEKFERMI	0.0234	23		HLA-DQA1*03:01/DQB1*03:02	72	86	15	YVTLDTAAA	SAVGLPYVTLDTAAA	0.0104	4.7		HLA-DPA1*02:01/DPB1*01:01	77	91	15	YAHLQWTLQ	SMDSEYAHLQWTLQD	0.045	16		HLA-DRB3*02:02	247	261	15	FVVEEAIDV	MKQAGFVVEEAIDVI	0.1086	5.3
HLA-DQA1*01:02/DQB1*06:02	390	404	15	AQQGAVFTA	RNRAAQQGAVFTAAP	0.2757	4.8		HLA-DPA1*02:01/DPB1*05:01	26	40	15	FFADKPDES	QNAKFFADKPDESTL	0.03	23		HLA-DQA1*01:01/DQB1*05:01	177	191	15	VTDMVDEIC	KWKVTDMVDEICGDF	0.014	4.7		HLA-DPA1*02:01/DPB1*01:01	101	115	15	MLADKTKSI	AIPMLADKTKSIARA	0.0455	16		HLA-DPA1*01:03/DPB1*02:01	256	270	15	DVISQFESS	EAIDVISQFESSPIK	0.1433	5.3
HLA-DQA1*05:01/DQB1*02:01	220	234	15	YFVDTDVQV	VARYFVDTDVQVGVI	0.2766	4.8		HLA-DPA1*02:01/DPB1*05:01	3	17	15	YEEFSAKLD	TTYEEFSAKLDRLDE	0.0303	23		HLA-DPA1*01:03/DPB1*04:01	354	368	15	FQDLGFYQA	LTMAIFQDLGFYQAD	0.0606	4.7		HLA-DRB4*01:01	93	107	15	LGAMAIPML	KKGGLGAMAIPMLAD	0.0496	16		HLA-DPA1*01:03/DPB1*02:01	153	167	15	YVKTDFCNM	KIDYVKTDFCNMSLA	0.1439	5.3
HLA-DRB1*15:01	153	167	15	LGFTFSFPV	RVPLGFTFSFPVDQK	0.3023	4.8		HLA-DPA1*01:03/DPB1*02:01	78	92	15	LEQQKAAQY	AELLEQQKAAQYPSK	0.0323	23		HLA-DPA1*02:01/DPB1*14:01	4	18	15	RHRSVAARL	DSSSTHRHRSVAARL	0.083	4.7		HLA-DPA1*03:01/DPB1*04:02	139	153	15	ITVNDMPVG	VRQITVNDMPVGRNV	0.0648	16		HLA-DQA1*05:01/DQB1*02:01	52	66	15	YYDLVTDFY	MVNEYYDLVTDFYEY	0.2656	5.3
HLA-DRB1*03:01	107	121	15	DRTDSKFVI	KVDDRTDSKFVIPKS	0.3075	4.8		HLA-DPA1*01:03/DPB1*02:01	53	67	15	EHTEKFNKK	RMIKEHTEKFNKKMH	0.0324	23		HLA-DPA1*02:01/DPB1*14:01	123	137	15	RVNNHAGAI	ARVGQRVNNHAGAIA	0.0832	4.7		HLA-DPA1*03:01/DPB1*04:02	36	50	15	WVVLFFYPL	GKWVVLFFYPLDFTF	0.0653	16		HLA-DQA1*05:01/DQB1*02:01	247	261	15	AGFVVEEAI	MKQAGFVVEEAIDVI	0.2673	5.3
HLA-DQA1*05:01/DQB1*03:01	252	266	15	AVSARGNAV	KDPAVSARGNAVTPI	0.3286	4.8		HLA-DRB1*03:01	53	67	15	MIKEHTEKF	RMIKEHTEKFNKKMH	0.0393	23		HLA-DRB3*02:02	293	307	15	INSSTAVAK	VSVINSSTAVAKARE	0.1204	4.7		HLA-DPA1*03:01/DPB1*04:02	24	38	15	FKKISLAAY	GSFKKISLAAYKGKW	0.0653	16		HLA-DRB1*13:02	304	318	15	VRLAPKGTY	VLEFVRLAPKGTYKA	0.3093	5.3
HLA-DRB1*04:05	69	83	15	FVYTSDPAK	MLPSFVYTSDPAKAT	0.3581	4.8		HLA-DRB1*03:01	48	62	15	FERMIKEHT	YEKFERMIKEHTEKF	0.0403	23		HLA-DPA1*01:03/DPB1*02:01	149	163	15	ILVKYLIPQ	KRDILVKYLIPQALQ	0.1613	4.7		HLA-DRB5*01:01	153	167	15	LRLLEAFQF	VEEVLRLLEAFQFVE	0.0663	16		HLA-DRB1*09:01	215	229	15	YHRTIKHRI	NPNDEYHRTIKHRIE	0.3838	5.3
HLA-DRB1*04:05	135	149	15	VKKMMSENA	AQSVKKMMSENAPDD	0.3583	4.8		HLA-DRB5*01:01	15	29	15	FNRKMQEQN	LDEEFNRKMQEQNAK	0.0405	23		HLA-DRB4*01:01	276	290	15	VVTQMMNIR	EILVVTQMMNIRGKD	0.1622	4.7		HLA-DPA1*03:01/DPB1*04:02	160	174	15	FQFVEKHGE	LEAFQFVEKHGEVCP	0.0664	16		HLA-DRB1*09:01	216	230	15	YHRTIKHRI	PNDEYHRTIKHRIEL	0.3842	5.3
HLA-DRB1*11:01	92	106	15	FRVLRVSLR	GGTNFRVLRVSLRGG	0.4009	4.8		HLA-DRB5*01:01	19	33	15	MQEQNAKFF	FNRKMQEQNAKFFAD	0.0411	23		HLA-DRB4*01:01	310	324	15	LEYLEIEDQ	GCGTLEYLEIEDQGG	0.1636	4.7		HLA-DRB1*03:01	15	29	15	LMPNGSFKK	FEEVALMPNGSFKKI	0.0705	16		HLA-DPA1*02:01/DPB1*05:01	80	94	15	FESLARHEY	GETFFESLARHEYFL	0.071	5.4
HLA-DRB1*09:01	70	84	15	VYTSDPAKA	LPSFVYTSDPAKATG	0.4082	4.8		HLA-DRB5*01:01	28	42	15	FFADKPDES	AKFFADKPDESTLSP	0.0413	23		HLA-DRB5*01:01	54	68	15	VRQSVARHH	HPRVRQSVARHHTAP	0.2272	4.7		HLA-DQA1*04:01/DQB1*04:02	162	176	15	FVEKHGEVC	AFQFVEKHGEVCPAN	0.0805	16		HLA-DPA1*02:01/DPB1*01:01	284	298	15	LRSTPIGRI	SLQGLRSTPIGRILT	0.0818	5.4
HLA-DPA1*02:01/DPB1*05:01	112	126	15	FVIPKSALV	TDSKFVIPKSALVGD	0.0737	4.9		HLA-DRB5*01:01	16	30	15	FNRKMQEQN	DEEFNRKMQEQNAKF	0.0425	23		HLA-DQA1*01:02/DQB1*06:02	126	140	15	NHAGAIATC	GQRVNNHAGAIATCT	0.2812	4.7		HLA-DRB1*01:01	152	166	15	LRLLEAFQF	SVEEVLRLLEAFQFV	0.0813	16		HLA-DRB3*01:01	96	110	15	MEGDHIVDV	ARGGFMEGDHIVDVG	0.0943	5.4
HLA-DPA1*03:01/DPB1*04:02	4	18	15	LLSHIALRD	RVNNLLSHIALRDSD	0.1337	4.9		HLA-DRB1*11:01	25	39	15	FFADKPDES	EQNAKFFADKPDEST	0.0466	23		HLA-DRB1*15:01	430	444	15	WQYFTNISL	PFSPYWQYFTNISLG	0.3096	4.7		HLA-DRB1*04:05	160	174	15	FQFVEKHGE	LEAFQFVEKHGEVCP	0.0941	16		HLA-DRB4*01:01	125	139	15	IGVNNNDYQ	RCNVIGVNNNDYQIS	0.1445	5.4
HLA-DPA1*01:03/DPB1*02:01	213	227	15	LVARYFVDT	NDTVGTLVARYFVDT	0.1518	4.9		HLA-DPA1*03:01/DPB1*04:02	49	63	15	FERMIKEHT	EKFERMIKEHTEKFN	0.0497	23		HLA-DQA1*05:01/DQB1*03:01	25	39	15	VIAAVGTAA	GAAVIAAVGTAAAWA	0.3308	4.7		HLA-DRB1*04:05	158	172	15	FQFVEKHGE	RLLEAFQFVEKHGEV	0.0949	16		HLA-DQA1*01:02/DQB1*06:02	322	336	15	AAESLVVGG	LEEAAESLVVGGQLG	0.2611	5.4
HLA-DQA1*05:01/DQB1*03:01	392	406	15	AQQGAVFTA	RAAQQGAVFTAAPML	0.3199	4.9		HLA-DRB1*04:01	3	17	15	YEEFSAKLD	TTYEEFSAKLDRLDE	0.051	23		HLA-DRB1*04:05	314	328	15	YLEIEDQGG	LEYLEIEDQGGAGSA	0.3598	4.7		HLA-DRB1*04:05	110	124	15	IARAYGVLE	KSIARAYGVLEEKQG	0.0949	16		HLA-DRB1*12:01	256	270	15	ISQFESSPI	EAIDVISQFESSPIK	0.2974	5.4
HLA-DRB1*07:01	420	434	15	YEKTPSFQR	GSVYEKTPSFQRLYQ	0.3268	4.9		HLA-DRB1*04:05	47	61	15	FERMIKEHT	HYEKFERMIKEHTEK	0.051	23		HLA-DRB1*09:01	104	118	15	LRIAVSTED	GALRIAVSTEDLTDP	0.4112	4.7		HLA-DRB1*07:01	46	60	15	FTFVCPTEI	LDFTFVCPTEIIAFS	0.0977	16		HLA-DRB1*07:01	262	276	15	FESSPIKSI	SQFESSPIKSIPWYQ	0.3082	5.4
HLA-DRB1*04:05	280	294	15	ITVYDDEMD	ALPITVYDDEMDAIT	0.3531	4.9		HLA-DRB1*04:01	48	62	15	FERMIKEHT	YEKFERMIKEHTEKF	0.0512	23		HLA-DQA1*03:01/DQB1*03:02	220	234	15	ATTCQVFSD	VLAWATTCQVFSDGH	0.0102	4.8		HLA-DRB1*04:05	79	93	15	AHLQWTLQD	DSEYAHLQWTLQDRK	0.0979	16		HLA-DRB1*04:05	145	159	15	LAGMSSKID	DALAGMSSKIDYVKT	0.3251	5.4
HLA-DRB1*04:05	218	232	15	YFVDTDVQV	TLVARYFVDTDVQVG	0.354	4.9		HLA-DRB1*04:05	70	84	15	FKQKFAELL	SEHFKQKFAELLEQQ	0.0525	23		HLA-DQA1*03:01/DQB1*03:02	20	34	15	AAGAAVIAA	RLAAAGAAVIAAVGT	0.0102	4.8		HLA-DRB1*07:01	181	195	15	MKPEPKASV	APTMKPEPKASVEGY	0.0982	16		HLA-DRB1*01:01	167	181	15	FDGAYAIEA	ADNTFDGAYAIEATC	0.343	5.4
HLA-DRB1*04:01	82	96	15	VYYALDLGG	ATGVYYALDLGGTNF	0.3701	4.9		HLA-DRB1*07:01	5	19	15	FSAKLDRLD	YEEFSAKLDRLDEEF	0.0577	23		HLA-DQA1*01:01/DQB1*05:01	357	371	15	LGFYQADFS	AIFQDLGFYQADFSK	0.014	4.8		HLA-DRB1*04:01	99	113	15	MLADKTKSI	AMAIPMLADKTKSIA	0.1001	16		HLA-DRB1*04:01	277	291	15	YSSLQGLRS	PLVGDYSSLQGLRST	0.3481	5.4
HLA-DRB1*01:01	2	16	15	VNNLLSHIA	ATRVNNLLSHIALRD	0.3722	4.9		HLA-DQA1*05:01/DQB1*02:01	1	15	15	EFSAKLDRL	MATTYEEFSAKLDRL	0.075	23		HLA-DPA1*02:01/DPB1*14:01	236	250	15	VINIPAANI	AVGVINIPAANIASR	0.0817	4.8		HLA-DRB1*07:01	55	69	15	FSENVSRFN	EIIAFSENVSRFNEL	0.1004	16		HLA-DRB1*11:01	305	319	15	VRLAPKGTY	LEFVRLAPKGTYKAT	0.3546	5.4
HLA-DQA1*04:01/DQB1*04:02	286	300	15	MDAITPNRE	YDDEMDAITPNRENQ	0.1384	5		HLA-DRB1*08:02	51	65	15	IKEHTEKFN	FERMIKEHTEKFNKK	0.0751	23		HLA-DPA1*01:03/DPB1*02:01	275	289	15	LVVTQMMNI	TEILVVTQMMNIRGK	0.1558	4.8		HLA-DRB1*07:01	137	151	15	VRQITVNDM	GMVRQITVNDMPVGR	0.1013	16		HLA-DRB1*09:01	167	181	15	FDGAYAIEA	ADNTFDGAYAIEATC	0.3809	5.4
HLA-DQA1*01:02/DQB1*06:02	410	424	15	LATVAVDGS	TQGLATVAVDGSVYE	0.2711	5		HLA-DQA1*05:01/DQB1*02:01	8	22	15	LDRLDEEFN	FSAKLDRLDEEFNRK	0.0773	23		HLA-DRB4*01:01	233	247	15	VGVINIPAA	GHPAVGVINIPAANI	0.1604	4.8		HLA-DRB1*07:01	23	37	15	FKKISLAAY	NGSFKKISLAAYKGK	0.1032	16		HLA-DQA1*01:01/DQB1*05:01	52	66	15	YDLVTDFYE	MVNEYYDLVTDFYEY	0.0129	5.5
HLA-DQA1*05:01/DQB1*03:01	409	423	15	LATVAVDGS	RTQGLATVAVDGSVY	0.3168	5		HLA-DRB1*13:02	56	70	15	EKFNKKMHE	KEHTEKFNKKMHEHS	0.0837	23		HLA-DQA1*05:01/DQB1*02:01	331	345	15	MRNAKDELM	HIKMRNAKDELMAPA	0.2775	4.8		HLA-DRB1*04:01	139	153	15	ITVNDMPVG	VRQITVNDMPVGRNV	0.1048	16		HLA-DPA1*02:01/DPB1*05:01	77	91	15	YAGETFFES	RYAGETFFESLARHE	0.0706	5.5
HLA-DRB1*07:01	110	124	15	FVIPKSALV	DRTDSKFVIPKSALV	0.3225	5		HLA-DRB1*13:02	26	40	15	FFADKPDES	QNAKFFADKPDESTL	0.0841	23		HLA-DRB1*15:01	360	374	15	LGFYQADFS	QDLGFYQADFSKAEE	0.3086	4.8		HLA-DQA1*01:02/DQB1*06:02	75	89	15	SEYAHLQWT	ACSMDSEYAHLQWTL	0.1095	16		HLA-DPA1*02:01/DPB1*05:01	259	273	15	FESSPIKSI	DVISQFESSPIKSIP	0.0707	5.5
HLA-DRB1*07:01	393	407	15	AVFTAAPML	AAQQGAVFTAAPMLK	0.3238	5		HLA-DRB1*12:01	48	62	15	FERMIKEHT	YEKFERMIKEHTEKF	0.0895	23		HLA-DRB1*13:02	158	172	15	LQLHTERLK	IPQALQLHTERLKVR	0.3254	4.8		HLA-DQA1*05:01/DQB1*02:01	146	160	15	VGRNVEEVL	DMPVGRNVEEVLRLL	0.1118	16		HLA-DQA1*04:01/DQB1*04:02	244	258	15	QAGFVVEEA	IEYMKQAGFVVEEAI	0.1336	5.5
HLA-DRB1*08:02	176	190	15	FSTKNVEGN	KWTKGFSTKNVEGND	0.3651	5		HLA-DQA1*01:01/DQB1*05:01	78	92	15	LEQQKAAQY	AELLEQQKAAQYPSK	0.0042	24		HLA-DQA1*05:01/DQB1*03:01	130	144	15	IATCTADDI	NNHAGAIATCTADDI	0.3274	4.8		HLA-DQA1*05:01/DQB1*03:01	185	199	15	PKASVEGYF	KPEPKASVEGYFSKQ	0.1174	16		HLA-DRB5*01:01	248	262	15	FVVEEAIDV	KQAGFVVEEAIDVIS	0.1992	5.5
HLA-DRB1*09:01	71	85	15	VYTSDPAKA	PSFVYTSDPAKATGV	0.3969	5		HLA-DPA1*01:03/DPB1*04:01	55	69	15	EHTEKFNKK	IKEHTEKFNKKMHEH	0.0104	24		HLA-DQA1*05:01/DQB1*03:01	499	513	15	YYAGLCANV	AADGYYAGLCANVRC	0.3289	4.8		HLA-DRB1*08:02	163	177	15	FVEKHGEVC	FQFVEKHGEVCPANW	0.1327	16		HLA-DRB1*15:01	241	255	15	IEYMKQAGF	KQVIEYMKQAGFVVE	0.2766	5.5
HLA-DPA1*01:03/DPB1*04:01	301	315	15	LVSGMYLGE	RQEKLVSGMYLGEIS	0.0552	5.1		HLA-DPA1*01:03/DPB1*04:01	1	15	15	YEEFSAKLD	MATTYEEFSAKLDRL	0.0105	24		HLA-DRB1*04:05	287	301	15	FNVSVINSS	RGKDFNVSVINSSTA	0.3583	4.8		HLA-DRB1*08:02	23	37	15	FKKISLAAY	NGSFKKISLAAYKGK	0.1328	16		HLA-DRB1*12:01	303	317	15	VRLAPKGTY	RVLEFVRLAPKGTYK	0.2948	5.5
HLA-DPA1*01:03/DPB1*04:01	416	430	15	VDGSVYEKT	VAVDGSVYEKTPSFQ	0.0557	5.1		HLA-DPA1*02:01/DPB1*14:01	25	39	15	FFADKPDES	EQNAKFFADKPDEST	0.0217	24		HLA-DRB1*09:01	291	305	15	VINSSTAVA	FNVSVINSSTAVAKA	0.4068	4.8		HLA-DRB1*13:02	162	176	15	FVEKHGEVC	AFQFVEKHGEVCPAN	0.134	16		HLA-DRB1*13:02	214	228	15	YHRTIKHRI	YNPNDEYHRTIKHRI	0.3036	5.5
HLA-DPA1*02:01/DPB1*01:01	339	353	15	FESKHMGMI	PWAFESKHMGMIAAD	0.0838	5.1		HLA-DPA1*02:01/DPB1*14:01	4	18	15	FSAKLDRLD	TYEEFSAKLDRLDEE	0.0226	24		HLA-DQA1*03:01/DQB1*03:02	292	306	15	INSSTAVAK	NVSVINSSTAVAKAR	0.0101	4.9		HLA-DRB1*08:02	53	67	15	IIAFSENVS	PTEIIAFSENVSRFN	0.1356	16		HLA-DRB1*08:02	171	185	15	YAIEATCHA	FDGAYAIEATCHAKD	0.3384	5.5
HLA-DRB3*01:01	281	295	15	VYDDEMDAI	LPITVYDDEMDAITP	0.1018	5.1		HLA-DPA1*02:01/DPB1*05:01	10	24	15	RLDEEFNRK	AKLDRLDEEFNRKMQ	0.0298	24		HLA-DQA1*01:01/DQB1*05:01	133	147	15	IATCTADDI	AGAIATCTADDILTD	0.0137	4.9		HLA-DRB1*09:01	23	37	15	FKKISLAAY	NGSFKKISLAAYKGK	0.1596	16		HLA-DRB1*08:02	135	149	15	ISRARRHDA	DYQISRARRHDALAG	0.3434	5.5
HLA-DRB3*01:01	83	97	15	YALDLGGTN	TGVYYALDLGGTNFR	0.1025	5.1		HLA-DPA1*01:03/DPB1*02:01	2	16	15	YEEFSAKLD	ATTYEEFSAKLDRLD	0.0298	24		HLA-DQA1*01:01/DQB1*05:01	313	327	15	YLEIEDQGG	TLEYLEIEDQGGAGS	0.0137	4.9		HLA-DQA1*03:01/DQB1*03:02	5	19	15	INCPAPPFE	NAKINCPAPPFEEVA	0.0047	17		HLA-DRB1*09:01	33	47	15	FEKATLEER	FRDRFEKATLEERKA	0.3758	5.5
HLA-DRB3*02:02	69	83	15	FVYTSDPAK	MLPSFVYTSDPAKAT	0.1116	5.1		HLA-DPA1*01:03/DPB1*02:01	3	17	15	FSAKLDRLD	TTYEEFSAKLDRLDE	0.0298	24		HLA-DQA1*01:01/DQB1*05:01	176	190	15	VTDMVDEIC	DKWKVTDMVDEICGD	0.0138	4.9		HLA-DQA1*03:01/DQB1*03:02	94	108	15	LGAMAIPML	KGGLGAMAIPMLADK	0.0048	17		HLA-DPA1*02:01/DPB1*14:01	32	46	15	RFEKATLEE	RFRDRFEKATLEERK	0.0737	5.6
HLA-DQA1*04:01/DQB1*04:02	114	128	15	VIPKSALVG	SKFVIPKSALVGDAT	0.1376	5.1		HLA-DRB4*01:01	20	34	15	MQEQNAKFF	NRKMQEQNAKFFADK	0.0307	24		HLA-DQA1*01:01/DQB1*05:01	392	406	15	ITKWPAMFC	EQNITKWPAMFCNVS	0.0138	4.9		HLA-DQA1*01:01/DQB1*05:01	59	73	15	VSRFNELNC	FSENVSRFNELNCEV	0.0056	17		HLA-DPA1*01:03/DPB1*02:01	217	231	15	YHRTIKHRI	NDEYHRTIKHRIELG	0.1382	5.6
HLA-DQA1*01:02/DQB1*06:02	7	21	15	LSHIALRDS	NLLSHIALRDSDSEE	0.2693	5.1		HLA-DPA1*02:01/DPB1*01:01	63	77	15	KMHEHSEHF	NKKMHEHSEHFKQKF	0.0326	24		HLA-DPA1*03:01/DPB1*04:02	74	88	15	YVTLDTAAA	VGLPYVTLDTAAAAD	0.1343	4.9		HLA-DRB3*01:01	153	167	15	LRLLEAFQF	VEEVLRLLEAFQFVE	0.0201	17		HLA-DRB5*01:01	277	291	15	YSSLQGLRS	PLVGDYSSLQGLRST	0.195	5.6
HLA-DRB1*15:01	279	293	15	ITVYDDEMD	YALPITVYDDEMDAI	0.2934	5.1		HLA-DPA1*02:01/DPB1*01:01	25	39	15	FFADKPDES	EQNAKFFADKPDEST	0.0333	24		HLA-DQA1*04:01/DQB1*04:02	565	579	15	VKGAKDFAG	ANVKGAKDFAGDSDS	0.1392	4.9		HLA-DPA1*02:01/DPB1*05:01	10	24	15	FEEVALMPN	CPAPPFEEVALMPNG	0.038	17		HLA-DRB1*03:01	306	320	15	VRLAPKGTY	EFVRLAPKGTYKATE	0.2646	5.6
HLA-DQA1*05:01/DQB1*03:01	287	301	15	MDAITPNRE	DDEMDAITPNRENQR	0.3133	5.1		HLA-DRB1*03:01	29	43	15	FFADKPDES	KFFADKPDESTLSPE	0.0351	24		HLA-DQA1*04:01/DQB1*04:02	117	131	15	YHCARVGQR	DPAYHCARVGQRVNN	0.1398	4.9		HLA-DPA1*02:01/DPB1*05:01	24	38	15	FKKISLAAY	GSFKKISLAAYKGKW	0.0386	17		HLA-DRB1*15:01	50	64	15	VNEYYDLVT	TTMVNEYYDLVTDFY	0.2758	5.6
HLA-DQA1*05:01/DQB1*03:01	279	293	15	PITVYDDEM	YALPITVYDDEMDAI	0.3135	5.1		HLA-DRB1*01:01	28	42	15	FFADKPDES	AKFFADKPDESTLSP	0.0357	24		HLA-DRB4*01:01	288	302	15	FNVSVINSS	GKDFNVSVINSSTAV	0.1576	4.9		HLA-DPA1*02:01/DPB1*05:01	35	49	15	WVVLFFYPL	KGKWVVLFFYPLDFT	0.039	17		HLA-DRB1*07:01	79	93	15	FFESLARHE	AGETFFESLARHEYF	0.3007	5.6
HLA-DRB1*13:02	191	205	15	LQASLRRVR	VVELLQASLRRVRVN	0.3156	5.1		HLA-DRB5*01:01	4	18	15	FSAKLDRLD	TYEEFSAKLDRLDEE	0.0388	24		HLA-DRB1*03:01	82	96	15	AAADRRPGS	DTAAAADRRPGSAPT	0.2997	4.9		HLA-DPA1*02:01/DPB1*01:01	122	136	15	VAYRGLFII	SQGVAYRGLFIIDPN	0.0435	17		HLA-DPA1*03:01/DPB1*04:02	152	166	15	YVKTDFCNM	SKIDYVKTDFCNMSL	0.1232	5.7
HLA-DRB1*07:01	150	164	15	LGFTFSFPV	LEKRVPLGFTFSFPV	0.3188	5.1		HLA-DRB1*11:01	28	42	15	FADKPDEST	AKFFADKPDESTLSP	0.0427	24		HLA-DRB1*15:01	353	367	15	MAIFQDLGF	ALTMAIFQDLGFYQA	0.3	4.9		HLA-DRB4*01:01	52	66	15	IIAFSENVS	CPTEIIAFSENVSRF	0.0455	17		HLA-DQA1*05:01/DQB1*03:01	23	37	15	DVSAAADRF	NGDVSAAADRFRDRF	0.2884	5.7
HLA-DRB1*07:01	126	140	15	LFDFIAQSV	DATDLFDFIAQSVKK	0.3198	5.1		HLA-DRB1*11:01	71	85	15	FKQKFAELL	EHFKQKFAELLEQQK	0.0436	24		HLA-DRB1*15:01	14	28	15	LVRLAAAGA	VAARLVRLAAAGAAV	0.3006	4.9		HLA-DPA1*01:03/DPB1*02:01	36	50	15	WVVLFFYPL	GKWVVLFFYPLDFTF	0.0487	17		HLA-DRB1*01:01	251	265	15	FVVEEAIDV	GFVVEEAIDVISQFE	0.3278	5.7
HLA-DRB1*08:02	336	350	15	WAFESKHMG	LCRPWAFESKHMGMI	0.361	5.1		HLA-DRB1*15:01	3	17	15	YEEFSAKLD	TTYEEFSAKLDRLDE	0.0444	24		HLA-DRB1*12:01	339	353	15	MAPAAAAGY	DELMAPAAAAGYYSA	0.3163	4.9		HLA-DRB1*03:01	150	164	15	VEEVLRLLE	GRNVEEVLRLLEAFQ	0.0639	17		HLA-DRB1*04:01	311	325	15	YKATEILEE	APKGTYKATEILEEA	0.3317	5.7
HLA-DRB1*09:01	251	265	15	AVSARGNAV	TKDPAVSARGNAVTP	0.3902	5.1		HLA-DPA1*03:01/DPB1*04:02	5	19	15	FSAKLDRLD	YEEFSAKLDRLDEEF	0.0479	24		HLA-DRB1*12:01	150	164	15	VKYLIPQAL	RDILVKYLIPQALQL	0.3164	4.9		HLA-DPA1*03:01/DPB1*04:02	21	35	15	FKKISLAAY	MPNGSFKKISLAAYK	0.064	17		HLA-DRB1*08:02	81	95	15	FESLARHEY	ETFFESLARHEYFLA	0.334	5.7
HLA-DQA1*03:01/DQB1*03:02	219	233	15	YFVDTDVQV	LVARYFVDTDVQVGV	0.0099	5.2		HLA-DRB1*04:05	74	88	15	FAELLEQQK	KQKFAELLEQQKAAQ	0.0507	24		HLA-DRB1*13:02	141	155	15	ILTDEKRDI	ADDILTDEKRDILVK	0.3232	4.9		HLA-DRB1*03:01	182	196	15	MKPEPKASV	PTMKPEPKASVEGYF	0.0687	17		HLA-DRB1*09:01	320	334	15	LEEAAESLV	EILEEAAESLVVGGQ	0.365	5.7
HLA-DPA1*02:01/DPB1*14:01	71	85	15	VYTSDPAKA	PSFVYTSDPAKATGV	0.0782	5.2		HLA-DQA1*04:01/DQB1*04:02	72	86	15	QKFAELLEQ	HFKQKFAELLEQQKA	0.0608	24		HLA-DQA1*05:01/DQB1*03:01	347	361	15	YYSALTMAI	AAGYYSALTMAIFQD	0.3237	4.9		HLA-DRB1*01:01	179	193	15	MKPEPKASV	KGAPTMKPEPKASVE	0.0704	17		HLA-DPA1*02:01/DPB1*05:01	131	145	15	YQISRARRH	VNNNDYQISRARRHD	0.0688	5.8
HLA-DRB3*01:01	289	303	15	ITPNRENQR	EMDAITPNRENQRQE	0.1013	5.2		HLA-DQA1*04:01/DQB1*04:02	78	92	15	LEQQKAAQY	AELLEQQKAAQYPSK	0.0615	24		HLA-DRB1*08:02	58	72	15	VARHHTAPG	RQSVARHHTAPGAVS	0.367	4.9		HLA-DRB1*15:01	136	150	15	VRQITVNDM	NGMVRQITVNDMPVG	0.0747	17		HLA-DPA1*02:01/DPB1*01:01	151	165	15	YVKTDFCNM	SSKIDYVKTDFCNMS	0.0789	5.8
HLA-DPA1*01:03/DPB1*02:01	190	204	15	LLQASLRRV	DVVELLQASLRRVRV	0.1464	5.2		HLA-DRB1*08:02	25	39	15	FFADKPDES	EQNAKFFADKPDEST	0.069	24		HLA-DRB1*04:01	208	222	15	VASVPSEEG	VMYVASVPSEEGVLA	0.3705	4.9		HLA-DRB1*01:01	63	77	15	FNELNCEVL	VSRFNELNCEVLACS	0.0752	17		HLA-DPA1*03:01/DPB1*04:02	35	49	15	FEKATLEER	DRFEKATLEERKAAT	0.1216	5.8
HLA-DRB5*01:01	397	411	15	FTAAPMLKT	GAVFTAAPMLKTRTQ	0.206	5.2		HLA-DQA1*01:02/DQB1*06:02	22	36	15	EQNAKFFAD	KMQEQNAKFFADKPD	0.0717	24		HLA-DQA1*01:01/DQB1*05:01	419	433	15	IRGYSTPFS	LGTCGIRGYSTPFSP	0.0135	5		HLA-DQA1*04:01/DQB1*04:02	79	93	15	YAHLQWTLQ	DSEYAHLQWTLQDRK	0.0768	17		HLA-DPA1*03:01/DPB1*04:02	284	298	15	LRSTPIGRI	SLQGLRSTPIGRILT	0.122	5.8
HLA-DRB1*12:01	186	200	15	VVELLQASL	VEGNDVVELLQASLR	0.3078	5.2		HLA-DQA1*05:01/DQB1*02:01	6	20	15	EFSAKLDRL	EEFSAKLDRLDEEFN	0.0724	24		HLA-DRB5*01:01	73	87	15	YVTLDTAAA	AVGLPYVTLDTAAAA	0.2152	5		HLA-DRB1*15:01	100	114	15	MLADKTKSI	MAIPMLADKTKSIAR	0.0771	17		HLA-DPA1*01:03/DPB1*02:01	128	142	15	VNNNDYQIS	VIGVNNNDYQISRAR	0.1348	5.8
HLA-DQA1*05:01/DQB1*03:01	117	131	15	PKSALVGDA	VIPKSALVGDATDLF	0.3091	5.2		HLA-DRB1*13:02	5	19	15	FSAKLDRLD	YEEFSAKLDRLDEEF	0.0794	24		HLA-DQA1*01:02/DQB1*06:02	205	219	15	VMYVASVPS	TDFVMYVASVPSEEG	0.2711	5		HLA-DQA1*04:01/DQB1*04:02	161	175	15	FQFVEKHGE	EAFQFVEKHGEVCPA	0.0787	17		HLA-DRB5*01:01	280	294	15	YSSLQGLRS	GDYSSLQGLRSTPIG	0.1887	5.8
HLA-DRB1*04:05	221	235	15	FVDTDVQVG	ARYFVDTDVQVGVII	0.3335	5.2		HLA-DRB1*13:02	4	18	15	FSAKLDRLD	TYEEFSAKLDRLDEE	0.0804	24		HLA-DRB1*15:01	234	248	15	VINIPAANI	HPAVGVINIPAANIA	0.2981	5		HLA-DRB1*04:05	114	128	15	YGVLEEKQG	RAYGVLEEKQGVAYR	0.0863	17		HLA-DRB1*03:01	303	317	15	VRLAPKGTY	RVLEFVRLAPKGTYK	0.2501	5.8
HLA-DRB1*09:01	155	169	15	FTFSFPVDQ	PLGFTFSFPVDQKAV	0.3856	5.2		HLA-DRB1*09:01	76	90	15	LEQQKAAQY	KFAELLEQQKAAQYP	0.0987	24		HLA-DRB1*01:01	18	32	15	LAAAGAAVI	LVRLAAAGAAVIAAV	0.3658	5		HLA-DRB1*04:05	23	37	15	FKKISLAAY	NGSFKKISLAAYKGK	0.0873	17		HLA-DQA1*05:01/DQB1*03:01	320	334	15	EEAAESLVV	EILEEAAESLVVGGQ	0.2863	5.8
HLA-DQA1*01:01/DQB1*05:01	287	301	15	MDAITPNRE	DDEMDAITPNRENQR	0.0132	5.3		HLA-DQA1*03:01/DQB1*03:02	48	62	15	ERMIKEHTE	YEKFERMIKEHTEKF	0.0034	25		HLA-DRB1*04:01	206	220	15	YVASVPSEE	DFVMYVASVPSEEGV	0.3691	5		HLA-DRB1*04:05	127	141	15	FIIDPNGMV	YRGLFIIDPNGMVRQ	0.0887	17		HLA-DRB1*13:02	209	223	15	YNPNDEYHR	CMTDKYNPNDEYHRT	0.2884	5.8
HLA-DPA1*03:01/DPB1*04:02	112	126	15	FVIPKSALV	TDSKFVIPKSALVGD	0.1273	5.3		HLA-DQA1*03:01/DQB1*03:02	23	37	15	AKFFADKPD	MQEQNAKFFADKPDE	0.0034	25		HLA-DRB1*09:01	75	89	15	YVTLDTAAA	GLPYVTLDTAAAADR	0.3939	5		HLA-DRB1*04:01	14	28	15	VALMPNGSF	PFEEVALMPNGSFKK	0.09	17		HLA-DRB1*13:02	306	320	15	VRLAPKGTY	EFVRLAPKGTYKATE	0.2886	5.8
HLA-DRB1*11:01	274	288	15	YKYALPITV	DSKYKYALPITVYDD	0.3609	5.3		HLA-DQA1*01:01/DQB1*05:01	43	57	15	EHYEKFERM	EMKEHYEKFERMIKE	0.0041	25		HLA-DPA1*02:01/DPB1*14:01	120	134	15	RVGQRVNNH	YHCARVGQRVNNHAG	0.0786	5.1		HLA-DRB1*07:01	110	124	15	IARAYGVLE	KSIARAYGVLEEKQG	0.0913	17		HLA-DRB1*07:01	283	297	15	LQGLRSTPI	SSLQGLRSTPIGRIL	0.2896	5.8
HLA-DPA1*01:03/DPB1*04:01	271	285	15	YKYALPITV	GNFDSKYKYALPITV	0.0515	5.4		HLA-DPA1*01:03/DPB1*04:01	16	30	15	FNRKMQEQN	DEEFNRKMQEQNAKF	0.0099	25		HLA-DRB3*02:02	286	300	15	FNVSVINSS	IRGKDFNVSVINSST	0.1126	5.1		HLA-DRB1*04:01	102	116	15	MLADKTKSI	IPMLADKTKSIARAY	0.0923	17		HLA-DQA1*03:01/DQB1*03:02	55	69	15	YYDLVTDFY	EYYDLVTDFYEYGWG	0.0092	5.9
HLA-DRB3*01:01	447	461	15	LQKDGSGVG	VKVVLQKDGSGVGAA	0.0939	5.4		HLA-DPA1*02:01/DPB1*14:01	15	29	15	FNRKMQEQN	LDEEFNRKMQEQNAK	0.0216	25		HLA-DPA1*03:01/DPB1*04:02	267	281	15	FSGTFFTEI	LGFSGTFFTEILVVT	0.1317	5.1		HLA-DRB1*04:01	133	147	15	MVRQITVND	IDPNGMVRQITVNDM	0.0925	17		HLA-DPA1*01:03/DPB1*04:01	86	100	15	ARHEYFLAA	SLARHEYFLAARGGF	0.0466	5.9
HLA-DRB3*01:01	112	126	15	FVIPKSALV	TDSKFVIPKSALVGD	0.0947	5.4		HLA-DPA1*02:01/DPB1*05:01	65	79	15	EHSEHFKQK	KMHEHSEHFKQKFAE	0.0286	25		HLA-DQA1*04:01/DQB1*04:02	471	485	15	FGAFNVFSD	ATGFFGAFNVFSDAA	0.1378	5.1		HLA-DRB1*07:01	180	194	15	MKPEPKASV	GAPTMKPEPKASVEG	0.093	17		HLA-DPA1*02:01/DPB1*14:01	137	151	15	RRHDALAGM	QISRARRHDALAGMS	0.0711	5.9
HLA-DQA1*04:01/DQB1*04:02	112	126	15	FVIPKSALV	TDSKFVIPKSALVGD	0.1342	5.4		HLA-DPA1*01:03/DPB1*02:01	74	88	15	FAELLEQQK	KQKFAELLEQQKAAQ	0.0291	25		HLA-DQA1*04:01/DQB1*04:02	204	218	15	FVMYVASVP	NTDFVMYVASVPSEE	0.1382	5.1		HLA-DRB1*07:01	106	120	15	KSIARAYGV	ADKTKSIARAYGVLE	0.0941	17		HLA-DRB3*02:02	69	83	15	FHFAPRYAG	GQNFHFAPRYAGETF	0.0957	5.9
HLA-DRB5*01:01	126	140	15	FDFIAQSVK	DATDLFDFIAQSVKK	0.2013	5.4		HLA-DPA1*01:03/DPB1*02:01	65	79	15	EHSEHFKQK	KMHEHSEHFKQKFAE	0.0292	25		HLA-DRB4*01:01	133	147	15	IATCTADDI	AGAIATCTADDILTD	0.153	5.1		HLA-DQA1*01:02/DQB1*06:02	53	67	15	IIAFSENVS	PTEIIAFSENVSRFN	0.1044	17		HLA-DRB3*02:02	250	264	15	FVVEEAIDV	AGFVVEEAIDVISQF	0.0959	5.9
HLA-DRB1*03:01	292	306	15	ITPNRENQR	AITPNRENQRQEKLV	0.2702	5.4		HLA-DPA1*02:01/DPB1*01:01	1	15	15	YEEFSAKLD	MATTYEEFSAKLDRL	0.032	25		HLA-DRB5*01:01	528	542	15	YVNCTPGLR	MDYVNCTPGLRVELS	0.2103	5.1		HLA-DQA1*01:02/DQB1*06:02	140	154	15	VNDMPVGRN	RQITVNDMPVGRNVE	0.1046	17		HLA-DRB3*02:02	127	141	15	IGVNNNDYQ	NVIGVNNNDYQISRA	0.0959	5.9
HLA-DRB1*03:01	287	301	15	ITPNRENQR	DDEMDAITPNRENQR	0.2733	5.4		HLA-DRB1*11:01	68	82	15	FKQKFAELL	EHSEHFKQKFAELLE	0.0406	25		HLA-DQA1*05:01/DQB1*02:01	330	344	15	MRNAKDELM	SHIKMRNAKDELMAP	0.2693	5.1		HLA-DQA1*05:01/DQB1*02:01	12	26	15	PPFEEVALM	APPFEEVALMPNGSF	0.1052	17		HLA-DQA1*04:01/DQB1*04:02	257	271	15	ISQFESSPI	AIDVISQFESSPIKS	0.1297	5.9
HLA-DQA1*05:01/DQB1*03:01	408	422	15	LATVAVDGS	TRTQGLATVAVDGSV	0.301	5.4		HLA-DRB1*04:01	74	88	15	FAELLEQQK	KQKFAELLEQQKAAQ	0.0433	25		HLA-DQA1*01:02/DQB1*06:02	17	31	15	AAGAAVIAA	RLVRLAAAGAAVIAA	0.2705	5.1		HLA-DQA1*05:01/DQB1*03:01	8	22	15	PPFEEVALM	INCPAPPFEEVALMP	0.1135	17		HLA-DRB5*01:01	303	317	15	FVRLAPKGT	RVLEFVRLAPKGTYK	0.1875	5.9
HLA-DQA1*05:01/DQB1*03:01	364	378	15	IAGVDVTDM	LIKRIAGVDVTDMSD	0.3019	5.4		HLA-DRB1*04:05	48	62	15	FERMIKEHT	YEKFERMIKEHTEKF	0.0456	25		HLA-DRB1*12:01	13	27	15	LVRLAAAGA	SVAARLVRLAAAGAA	0.3096	5.1		HLA-DRB1*12:01	53	67	15	IAFSENVSR	PTEIIAFSENVSRFN	0.1192	17		HLA-DRB5*01:01	189	203	15	FRVIKPGTC	CYSEVFRVIKPGTCF	0.1876	5.9
HLA-DRB1*08:02	402	416	15	LKTRTQGLA	AAPMLKTRTQGLATV	0.3445	5.4		HLA-DPA1*03:01/DPB1*04:02	46	60	15	FERMIKEHT	EHYEKFERMIKEHTE	0.0458	25		HLA-DQA1*05:01/DQB1*03:01	317	331	15	DQGGAGSAG	LEIEDQGGAGSAGSH	0.3102	5.1		HLA-DRB1*13:02	23	37	15	FKKISLAAY	NGSFKKISLAAYKGK	0.1197	17		HLA-DRB1*03:01	211	225	15	YNPNDEYHR	TDKYNPNDEYHRTIK	0.247	5.9
HLA-DRB1*08:02	361	375	15	LIKRIAGVD	TRELIKRIAGVDVTD	0.3461	5.4		HLA-DPA1*03:01/DPB1*04:02	76	90	15	LEQQKAAQY	KFAELLEQQKAAQYP	0.047	25		HLA-DRB1*07:01	247	261	15	YDQLVTRVV	IASRYDQLVTRVVTH	0.3181	5.1		HLA-DRB1*12:01	181	195	15	MKPEPKASV	APTMKPEPKASVEGY	0.1223	17		HLA-DPA1*01:03/DPB1*04:01	310	324	15	YKATEILEE	LAPKGTYKATEILEE	0.0458	6
HLA-DRB1*01:01	276	290	15	YKYALPITV	KYKYALPITVYDDEM	0.3461	5.4		HLA-DRB1*07:01	52	66	15	MIKEHTEKF	ERMIKEHTEKFNKKM	0.0498	25		HLA-DRB1*01:01	17	31	15	LAAAGAAVI	RLVRLAAAGAAVIAA	0.3601	5.1		HLA-DRB1*12:01	116	130	15	LEEKQGVAY	YGVLEEKQGVAYRGL	0.1224	17		HLA-DPA1*01:03/DPB1*04:01	216	230	15	YHRTIKHRI	PNDEYHRTIKHRIEL	0.0458	6
HLA-DRB1*04:01	93	107	15	FRVLRVSLR	GTNFRVLRVSLRGGK	0.3507	5.4		HLA-DRB1*07:01	76	90	15	LEQQKAAQY	KFAELLEQQKAAQYP	0.0505	25		HLA-DRB1*08:02	77	91	15	YVTLDTAAA	PYVTLDTAAAADRRP	0.3622	5.1		HLA-DRB1*12:01	54	68	15	IAFSENVSR	TEIIAFSENVSRFNE	0.1227	17		HLA-DPA1*01:03/DPB1*04:01	50	64	15	MVNEYYDLV	TTMVNEYYDLVTDFY	0.0463	6
HLA-DRB1*11:01	170	184	15	LIKWTKGFS	NKGLLIKWTKGFSTK	0.3536	5.4		HLA-DQA1*04:01/DQB1*04:02	46	60	15	FERMIKEHT	EHYEKFERMIKEHTE	0.0593	25		HLA-DRB1*09:01	54	68	15	VRQSVARHH	HPRVRQSVARHHTAP	0.3912	5.1		HLA-DRB1*09:01	134	148	15	VRQITVNDM	DPNGMVRQITVNDMP	0.1482	17		HLA-DPA1*02:01/DPB1*14:01	75	89	15	YAGETFFES	APRYAGETFFESLAR	0.07	6
HLA-DRB1*09:01	252	266	15	AVSARGNAV	KDPAVSARGNAVTPI	0.3797	5.4		HLA-DRB1*08:02	72	86	15	FAELLEQQK	HFKQKFAELLEQQKA	0.0642	25		HLA-DQA1*03:01/DQB1*03:02	25	39	15	IAAVGTAAA	GAAVIAAVGTAAAWA	0.0098	5.2		HLA-DRB1*09:01	45	59	15	FTFVCPTEI	PLDFTFVCPTEIIAF	0.1507	17		HLA-DPA1*02:01/DPB1*14:01	248	262	15	FVVEEAIDV	KQAGFVVEEAIDVIS	0.0705	6
HLA-DQA1*03:01/DQB1*03:02	118	132	15	LVGDATDLF	IPKSALVGDATDLFD	0.0096	5.5		HLA-DRB1*08:02	52	66	15	IKEHTEKFN	ERMIKEHTEKFNKKM	0.0643	25		HLA-DQA1*03:01/DQB1*03:02	331	345	15	MRNAKDELM	HIKMRNAKDELMAPA	0.0098	5.2		HLA-DQA1*03:01/DQB1*03:02	111	125	15	AYGVLEEKQ	SIARAYGVLEEKQGV	0.0046	18		HLA-DRB3*02:02	68	82	15	FHFAPRYAG	WGQNFHFAPRYAGET	0.0943	6
HLA-DPA1*02:01/DPB1*14:01	96	110	15	RVSLRGGKV	FRVLRVSLRGGKVDD	0.0746	5.5		HLA-DRB1*13:02	73	87	15	FAELLEQQK	FKQKFAELLEQQKAA	0.0761	25		HLA-DPA1*02:01/DPB1*14:01	246	260	15	RYDQLVTRV	NIASRYDQLVTRVVT	0.0784	5.2		HLA-DQA1*03:01/DQB1*03:02	185	199	15	PKASVEGYF	KPEPKASVEGYFSKQ	0.0047	18		HLA-DRB4*01:01	248	262	15	VVEEAIDVI	KQAGFVVEEAIDVIS	0.1315	6
HLA-DRB3*02:02	288	302	15	ITPNRENQR	DEMDAITPNRENQRQ	0.1027	5.5		HLA-DRB1*09:01	67	81	15	FKQKFAELL	HEHSEHFKQKFAELL	0.0924	25		HLA-DQA1*01:02/DQB1*06:02	476	490	15	NVFSDAARC	GAFNVFSDAARCIDG	0.2653	5.2		HLA-DQA1*01:01/DQB1*05:01	34	48	15	WVVLFFYPL	YKGKWVVLFFYPLDF	0.0054	18		HLA-DRB4*01:01	172	186	15	YAIEATCHA	DGAYAIEATCHAKDK	0.1317	6
HLA-DRB4*01:01	196	210	15	LRRVRVNVN	QASLRRVRVNVNVVA	0.1409	5.5		HLA-DRB3*01:01	9	23	15	DRLDEEFNR	SAKLDRLDEEFNRKM	0.0093	26		HLA-DQA1*05:01/DQB1*03:01	338	352	15	MAPAAAAGY	KDELMAPAAAAGYYS	0.3084	5.2		HLA-DPA1*02:01/DPB1*05:01	110	124	15	RAYGVLEEK	KSIARAYGVLEEKQG	0.0372	18		HLA-DRB5*01:01	216	230	15	YHRTIKHRI	PNDEYHRTIKHRIEL	0.1841	6
HLA-DRB5*01:01	114	128	15	FVIPKSALV	SKFVIPKSALVGDAT	0.1965	5.5		HLA-DPA1*01:03/DPB1*04:01	15	29	15	FNRKMQEQN	LDEEFNRKMQEQNAK	0.0094	26		HLA-DRB1*09:01	346	360	15	YYSALTMAI	AAAGYYSALTMAIFQ	0.3863	5.2		HLA-DPA1*02:01/DPB1*01:01	36	50	15	WVVLFFYPL	GKWVVLFFYPLDFTF	0.0413	18		HLA-DQA1*05:01/DQB1*02:01	245	259	15	AGFVVEEAI	EYMKQAGFVVEEAID	0.2459	6
HLA-DRB5*01:01	36	50	15	FTMSSEKMK	TQFTMSSEKMKQLTM	0.1973	5.5		HLA-DRB3*02:02	50	64	15	MIKEHTEKF	KFERMIKEHTEKFNK	0.0117	26		HLA-DPA1*01:03/DPB1*04:01	274	288	15	LVVTQMMNI	FTEILVVTQMMNIRG	0.0529	5.3		HLA-DRB4*01:01	127	141	15	LFIIDPNGM	YRGLFIIDPNGMVRQ	0.0419	18		HLA-DRB1*15:01	277	291	15	VGDYSSLQG	PLVGDYSSLQGLRST	0.2538	6
HLA-DRB5*01:01	72	86	15	YTSDPAKAT	SFVYTSDPAKATGVY	0.1997	5.5		HLA-DRB3*02:02	15	29	15	FNRKMQEQN	LDEEFNRKMQEQNAK	0.0118	26		HLA-DPA1*02:01/DPB1*14:01	153	167	15	YLIPQALQL	LVKYLIPQALQLHTE	0.0771	5.3		HLA-DRB4*01:01	133	147	15	MVRQITVND	IDPNGMVRQITVNDM	0.0436	18		HLA-DRB1*13:02	212	226	15	YNPNDEYHR	DKYNPNDEYHRTIKH	0.2827	6
HLA-DQA1*01:02/DQB1*06:02	312	326	15	SRRLIVHLA	GEISRRLIVHLAQLG	0.2545	5.5		HLA-DRB3*02:02	52	66	15	MIKEHTEKF	ERMIKEHTEKFNKKM	0.0118	26		HLA-DRB3*01:01	138	152	15	ILTDEKRDI	TCTADDILTDEKRDI	0.0953	5.3		HLA-DRB4*01:01	96	110	15	AIPMLADKT	GLGAMAIPMLADKTK	0.0446	18		HLA-DRB1*04:05	310	324	15	YKATEILEE	LAPKGTYKATEILEE	0.2981	6
HLA-DQA1*01:02/DQB1*06:02	70	84	15	VYTSDPAKA	LPSFVYTSDPAKATG	0.2573	5.5		HLA-DRB3*02:02	4	18	15	FSAKLDRLD	TYEEFSAKLDRLDEE	0.0122	26		HLA-DRB3*02:02	436	450	15	YFTNISLGG	QYFTNISLGGYSPFL	0.1083	5.3		HLA-DRB4*01:01	83	97	15	LQWTLQDRK	AHLQWTLQDRKKGGL	0.0446	18		HLA-DRB1*01:01	319	333	15	ILEEAAESL	TEILEEAAESLVVGG	0.3147	6
HLA-DQA1*05:01/DQB1*02:01	284	298	15	MDAITPNRE	TVYDDEMDAITPNRE	0.2609	5.5		HLA-DPA1*02:01/DPB1*14:01	2	16	15	YEEFSAKLD	ATTYEEFSAKLDRLD	0.0206	26		HLA-DPA1*03:01/DPB1*04:02	153	167	15	LIPQALQLH	LVKYLIPQALQLHTE	0.1289	5.3		HLA-DRB5*01:01	100	114	15	MLADKTKSI	MAIPMLADKTKSIAR	0.0602	18		HLA-DRB1*11:01	131	145	15	YQISRARRH	VNNNDYQISRARRHD	0.3167	6
HLA-DQA1*05:01/DQB1*02:01	272	286	15	YKYALPITV	NFDSKYKYALPITVY	0.2619	5.5		HLA-DPA1*02:01/DPB1*05:01	1	15	15	YEEFSAKLD	MATTYEEFSAKLDRL	0.0271	26		HLA-DQA1*04:01/DQB1*04:02	73	87	15	YVTLDTAAA	AVGLPYVTLDTAAAA	0.1353	5.3		HLA-DPA1*03:01/DPB1*04:02	77	91	15	YAHLQWTLQ	SMDSEYAHLQWTLQD	0.0603	18		HLA-DRB1*08:02	191	205	15	FRVIKPGTC	SEVFRVIKPGTCFVL	0.3176	6
HLA-DRB1*04:05	137	151	15	MMSENAPDD	SVKKMMSENAPDDLE	0.3217	5.5		HLA-DPA1*01:03/DPB1*02:01	60	74	15	FNKKMHEHS	EKFNKKMHEHSEHFK	0.0281	26		HLA-DRB4*01:01	533	547	15	LRVELSTVS	CTPGLRVELSTVSSA	0.1462	5.3		HLA-DPA1*03:01/DPB1*04:02	138	152	15	ITVNDMPVG	MVRQITVNDMPVGRN	0.0603	18		HLA-DRB3*02:02	170	184	15	YAIEATCHA	TFDGAYAIEATCHAK	0.0922	6.1
HLA-DQA1*03:01/DQB1*03:02	120	134	15	VGDATDLFD	KSALVGDATDLFDFI	0.0095	5.6		HLA-DPA1*01:03/DPB1*02:01	73	87	15	FAELLEQQK	FKQKFAELLEQQKAA	0.0281	26		HLA-DQA1*01:02/DQB1*06:02	337	351	15	ELMAPAAAA	AKDELMAPAAAAGYY	0.2628	5.3		HLA-DPA1*03:01/DPB1*04:02	157	171	15	LEAFQFVEK	LRLLEAFQFVEKHGE	0.0613	18		HLA-DPA1*01:03/DPB1*02:01	187	201	15	CYSEVFRVI	VKCYSEVFRVIKPGT	0.1279	6.1
HLA-DPA1*01:03/DPB1*04:01	338	352	15	FESKHMGMI	RPWAFESKHMGMIAA	0.0505	5.6		HLA-DPA1*01:03/DPB1*02:01	20	34	15	EQNAKFFAD	NRKMQEQNAKFFADK	0.0283	26		HLA-DQA1*01:02/DQB1*06:02	536	550	15	VELSTVSSA	GLRVELSTVSSAFEE	0.2641	5.3		HLA-DPA1*03:01/DPB1*04:02	162	176	15	FVEKHGEVC	AFQFVEKHGEVCPAN	0.0614	18		HLA-DQA1*01:02/DQB1*06:02	19	33	15	NGDVSAAAD	KDETNGDVSAAADRF	0.2381	6.1
HLA-DPA1*02:01/DPB1*01:01	302	316	15	LVSGMYLGE	QEKLVSGMYLGEISR	0.0804	5.6		HLA-DPA1*02:01/DPB1*01:01	16	30	15	FNRKMQEQN	DEEFNRKMQEQNAKF	0.0308	26		HLA-DRB1*15:01	15	29	15	LVRLAAAGA	AARLVRLAAAGAAVI	0.2869	5.3		HLA-DPA1*03:01/DPB1*04:02	147	161	15	RNVEEVLRL	MPVGRNVEEVLRLLE	0.0617	18		HLA-DQA1*05:01/DQB1*02:01	312	326	15	YKATEILEE	PKGTYKATEILEEAA	0.2431	6.1
HLA-DRB3*01:01	122	136	15	LVGDATDLF	ALVGDATDLFDFIAQ	0.0898	5.6		HLA-DRB5*01:01	59	73	15	FNKKMHEHS	TEKFNKKMHEHSEHF	0.0329	26		HLA-DRB1*04:05	568	582	15	FAGDSDSSS	KGAKDFAGDSDSSSS	0.3326	5.3		HLA-DPA1*03:01/DPB1*04:02	161	175	15	FVEKHGEVC	EAFQFVEKHGEVCPA	0.0619	18		HLA-DQA1*05:01/DQB1*02:01	51	65	15	YYDLVTDFY	TMVNEYYDLVTDFYE	0.2438	6.1
HLA-DRB3*01:01	348	362	15	IAADQMPGL	GMIAADQMPGLQFTR	0.0909	5.6		HLA-DRB1*15:01	63	77	15	MHEHSEHFK	NKKMHEHSEHFKQKF	0.0391	26		HLA-DRB1*08:02	592	606	15	WNDRMAGLA	MQRWNDRMAGLATAA	0.3492	5.3		HLA-DRB1*01:01	94	108	15	LGAMAIPML	KGGLGAMAIPMLADK	0.0646	18		HLA-DRB1*13:02	336	350	15	FYIRARKPS	GIFTPSFYIRARKPS	0.2784	6.1
HLA-DRB3*02:02	83	97	15	YALDLGGTN	TGVYYALDLGGTNFR	0.1001	5.6		HLA-DRB1*15:01	62	76	15	MHEHSEHFK	FNKKMHEHSEHFKQK	0.04	26		HLA-DRB1*01:01	205	219	15	VMYVASVPS	TDFVMYVASVPSEEG	0.3539	5.3		HLA-DRB1*01:01	61	75	15	FNELNCEVL	ENVSRFNELNCEVLA	0.0655	18		HLA-DRB1*13:02	66	80	15	FHFAPRYAG	YGWGQNFHFAPRYAG	0.2789	6.1
HLA-DQA1*05:01/DQB1*02:01	218	232	15	YFVDTDVQV	TLVARYFVDTDVQVG	0.2571	5.6		HLA-DRB1*04:05	77	91	15	LEQQKAAQY	FAELLEQQKAAQYPS	0.0435	26		HLA-DRB1*09:01	337	351	15	MAPAAAAGY	AKDELMAPAAAAGYY	0.3823	5.3		HLA-DRB1*15:01	128	142	15	LFIIDPNGM	RGLFIIDPNGMVRQI	0.0722	18		HLA-DRB1*07:01	284	298	15	LRSTPIGRI	SLQGLRSTPIGRILT	0.2808	6.1
HLA-DRB1*03:01	106	120	15	DRTDSKFVI	GKVDDRTDSKFVIPK	0.2649	5.6		HLA-DRB1*07:01	19	33	15	MQEQNAKFF	FNRKMQEQNAKFFAD	0.0463	26		HLA-DRB1*09:01	360	374	15	FYQADFSKA	QDLGFYQADFSKAEE	0.3824	5.3		HLA-DQA1*04:01/DQB1*04:02	111	125	15	ARAYGVLEE	SIARAYGVLEEKQGV	0.0735	18		HLA-DRB1*08:02	134	148	15	ISRARRHDA	NDYQISRARRHDALA	0.3139	6.1
HLA-DRB1*12:01	17	31	15	MRYIKQRLA	SDSEEMRYIKQRLAL	0.293	5.6		HLA-DQA1*05:01/DQB1*02:01	51	65	15	MIKEHTEKF	FERMIKEHTEKFNKK	0.064	26		HLA-DQA1*03:01/DQB1*03:02	293	307	15	INSSTAVAK	VSVINSSTAVAKARE	0.0097	5.4		HLA-DRB1*11:01	148	162	15	VEEVLRLLE	PVGRNVEEVLRLLEA	0.0746	18		HLA-DRB1*11:01	171	185	15	YAIEATCHA	FDGAYAIEATCHAKD	0.3144	6.1
HLA-DQA1*05:01/DQB1*03:01	277	291	15	PITVYDDEM	YKYALPITVYDDEMD	0.2944	5.6		HLA-DQA1*05:01/DQB1*02:01	34	48	15	ESTLSPEMK	KPDESTLSPEMKEHY	0.0661	26		HLA-DQA1*03:01/DQB1*03:02	18	32	15	AAGAAVIAA	LVRLAAAGAAVIAAV	0.0097	5.4		HLA-DQA1*04:01/DQB1*04:02	185	199	15	KASVEGYFS	KPEPKASVEGYFSKQ	0.0751	18		HLA-DRB1*09:01	317	331	15	LEEAAESLV	KATEILEEAAESLVV	0.3479	6.1
HLA-DRB1*13:02	271	285	15	FDSKYKYAL	GNFDSKYKYALPITV	0.2989	5.6		HLA-DRB1*13:02	61	75	15	MHEHSEHFK	KFNKKMHEHSEHFKQ	0.0727	26		HLA-DQA1*01:01/DQB1*05:01	562	576	15	VKGAKDFAG	VCQANVKGAKDFAGD	0.013	5.4		HLA-DRB1*04:01	56	70	15	FSENVSRFN	IIAFSENVSRFNELN	0.0776	18		HLA-DQA1*03:01/DQB1*03:02	315	329	15	YKATEILEE	TYKATEILEEAAESL	0.009	6.2
HLA-DRB1*07:01	276	290	15	YKYALPITV	KYKYALPITVYDDEM	0.3004	5.6		HLA-DRB1*13:02	35	49	15	LSPEMKEHY	PDESTLSPEMKEHYE	0.0732	26		HLA-DQA1*01:01/DQB1*05:01	431	445	15	WQYFTNISL	FSPYWQYFTNISLGG	0.013	5.4		HLA-DRB1*04:01	109	123	15	IARAYGVLE	TKSIARAYGVLEEKQ	0.0779	18		HLA-DPA1*02:01/DPB1*05:01	218	232	15	YHRTIKHRI	DEYHRTIKHRIELGD	0.0658	6.2
HLA-DRB1*04:05	71	85	15	FVYTSDPAK	PSFVYTSDPAKATGV	0.3164	5.6		HLA-DRB1*12:01	73	87	15	AELLEQQKA	FKQKFAELLEQQKAA	0.0744	26		HLA-DPA1*02:01/DPB1*01:01	288	302	15	FNVSVINSS	GKDFNVSVINSSTAV	0.0814	5.4		HLA-DRB1*11:01	126	140	15	FIIDPNGMV	AYRGLFIIDPNGMVR	0.0781	18		HLA-DPA1*02:01/DPB1*01:01	32	46	15	FEKATLEER	RFRDRFEKATLEERK	0.0775	6.2
HLA-DRB1*01:01	308	322	15	YLGEISRRL	GMYLGEISRRLIVHL	0.3294	5.6		HLA-DRB1*09:01	20	34	15	MQEQNAKFF	NRKMQEQNAKFFADK	0.086	26		HLA-DQA1*04:01/DQB1*04:02	54	68	15	VRQSVARHH	HPRVRQSVARHHTAP	0.1346	5.4		HLA-DRB1*04:01	138	152	15	ITVNDMPVG	MVRQITVNDMPVGRN	0.0782	18		HLA-DRB3*01:01	102	116	15	HIVDVGCGV	EGDHIVDVGCGVGGP	0.0819	6.2
HLA-DRB1*01:01	93	107	15	FRVLRVSLR	GTNFRVLRVSLRGGK	0.3323	5.6		HLA-DQA1*01:01/DQB1*05:01	71	85	15	QKFAELLEQ	EHFKQKFAELLEQQK	0.0039	27		HLA-DQA1*04:01/DQB1*04:02	11	25	15	VAARLVRLA	HRSVAARLVRLAAAG	0.1348	5.4		HLA-DRB1*04:05	182	196	15	MKPEPKASV	PTMKPEPKASVEGYF	0.0795	18		HLA-DRB1*07:01	247	261	15	FVVEEAIDV	MKQAGFVVEEAIDVI	0.2756	6.2
HLA-DRB1*04:01	68	82	15	FVYTSDPAK	RMLPSFVYTSDPAKA	0.3384	5.6		HLA-DRB3*01:01	68	82	15	FKQKFAELL	EHSEHFKQKFAELLE	0.0087	27		HLA-DQA1*04:01/DQB1*04:02	77	91	15	YVTLDTAAA	PYVTLDTAAAADRRP	0.1348	5.4		HLA-DRB1*07:01	126	140	15	LFIIDPNGM	AYRGLFIIDPNGMVR	0.0804	18		HLA-DRB1*01:01	316	330	15	ILEEAAESL	YKATEILEEAAESLV	0.2989	6.2
HLA-DPA1*02:01/DPB1*14:01	3	17	15	LLSHIALRD	TRVNNLLSHIALRDS	0.0723	5.7		HLA-DPA1*01:03/DPB1*04:01	28	42	15	FFADKPDES	AKFFADKPDESTLSP	0.0087	27		HLA-DPA1*01:03/DPB1*02:01	264	278	15	FSGTFFTEI	AHALGFSGTFFTEIL	0.1409	5.4		HLA-DRB1*04:05	141	155	15	VNDMPVGRN	QITVNDMPVGRNVEE	0.0807	18		HLA-DRB1*01:01	192	206	15	FRVIKPGTC	EVFRVIKPGTCFVLY	0.3017	6.2
HLA-DQA1*04:01/DQB1*04:02	110	124	15	DSKFVIPKS	DRTDSKFVIPKSALV	0.1315	5.7		HLA-DPA1*01:03/DPB1*04:01	50	64	15	MIKEHTEKF	KFERMIKEHTEKFNK	0.009	27		HLA-DRB4*01:01	287	301	15	FNVSVINSS	RGKDFNVSVINSSTA	0.1426	5.4		HLA-DRB1*04:01	15	29	15	VALMPNGSF	FEEVALMPNGSFKKI	0.0808	18		HLA-DRB1*11:01	191	205	15	FRVIKPGTC	SEVFRVIKPGTCFVL	0.3084	6.2
HLA-DPA1*01:03/DPB1*02:01	176	190	15	FSTKNVEGN	KWTKGFSTKNVEGND	0.1362	5.7		HLA-DRB3*02:02	76	90	15	LEQQKAAQY	KFAELLEQQKAAQYP	0.0111	27		HLA-DRB4*01:01	292	306	15	VINSSTAVA	NVSVINSSTAVAKAR	0.1444	5.4		HLA-DQA1*01:02/DQB1*06:02	12	26	15	FEEVALMPN	APPFEEVALMPNGSF	0.0952	18		HLA-DRB1*11:01	303	317	15	FVRLAPKGT	RVLEFVRLAPKGTYK	0.3106	6.2
HLA-DPA1*01:03/DPB1*02:01	6	20	15	LLSHIALRD	NNLLSHIALRDSDSE	0.1368	5.7		HLA-DRB3*02:02	16	30	15	FNRKMQEQN	DEEFNRKMQEQNAKF	0.0114	27		HLA-DRB1*03:01	227	241	15	VFSDGHPAV	CQVFSDGHPAVGVIN	0.2698	5.4		HLA-DQA1*01:02/DQB1*06:02	135	149	15	VRQITVNDM	PNGMVRQITVNDMPV	0.0966	18		HLA-DRB1*04:01	151	165	15	IDYVKTDFC	SSKIDYVKTDFCNMS	0.3108	6.2
HLA-DRB5*01:01	63	77	15	VRMLPSFVY	RPSTVRMLPSFVYTS	0.193	5.7		HLA-DRB3*02:02	5	19	15	FSAKLDRLD	YEEFSAKLDRLDEEF	0.0114	27		HLA-DRB1*03:01	354	368	15	IFQDLGFYQ	LTMAIFQDLGFYQAD	0.2723	5.4		HLA-DQA1*01:02/DQB1*06:02	137	151	15	QITVNDMPV	GMVRQITVNDMPVGR	0.0971	18		HLA-DPA1*01:03/DPB1*04:01	337	351	15	FTPSFYIRA	IFTPSFYIRARKPSK	0.0432	6.3
HLA-DQA1*05:01/DQB1*02:01	212	226	15	VGTLVARYF	CNDTVGTLVARYFVD	0.2529	5.7		HLA-DPA1*02:01/DPB1*14:01	3	17	15	FSAKLDRLD	TTYEEFSAKLDRLDE	0.0197	27		HLA-DRB1*12:01	280	294	15	MMNIRGKDF	VTQMMNIRGKDFNVS	0.2974	5.4		HLA-DQA1*05:01/DQB1*02:01	69	83	15	VLACSMDSE	LNCEVLACSMDSEYA	0.1024	18		HLA-DPA1*02:01/DPB1*05:01	28	42	15	RFRDRFEKA	AAADRFRDRFEKATL	0.0653	6.3
HLA-DQA1*05:01/DQB1*02:01	362	376	15	IAGVDVTDM	RELIKRIAGVDVTDM	0.2553	5.7		HLA-DRB4*01:01	7	21	15	AKLDRLDEE	EFSAKLDRLDEEFNR	0.0258	27		HLA-DQA1*05:01/DQB1*03:01	131	145	15	IATCTADDI	NHAGAIATCTADDIL	0.2985	5.4		HLA-DQA1*05:01/DQB1*03:01	11	25	15	PPFEEVALM	PAPPFEEVALMPNGS	0.1043	18		HLA-DPA1*01:03/DPB1*02:01	33	47	15	FEKATLEER	FRDRFEKATLEERKA	0.1242	6.3
HLA-DQA1*05:01/DQB1*02:01	213	227	15	VGTLVARYF	NDTVGTLVARYFVDT	0.2565	5.7		HLA-DPA1*02:01/DPB1*05:01	25	39	15	FFADKPDES	EQNAKFFADKPDEST	0.026	27		HLA-DQA1*05:01/DQB1*03:01	293	307	15	INSSTAVAK	VSVINSSTAVAKARE	0.3003	5.4		HLA-DQA1*05:01/DQB1*03:01	161	175	15	EKHGEVCPA	EAFQFVEKHGEVCPA	0.1046	18		HLA-DRB5*01:01	130	144	15	YQISRARRH	GVNNNDYQISRARRH	0.1758	6.3
HLA-DRB1*15:01	2	16	15	VNNLLSHIA	ATRVNNLLSHIALRD	0.2726	5.7		HLA-DPA1*01:03/DPB1*02:01	77	91	15	LEQQKAAQY	FAELLEQQKAAQYPS	0.0263	27		HLA-DQA1*05:01/DQB1*03:01	207	221	15	YVASVPSEE	FVMYVASVPSEEGVL	0.3026	5.4		HLA-DRB1*08:02	157	171	15	FQFVEKHGE	LRLLEAFQFVEKHGE	0.1112	18		HLA-DRB1*07:01	314	328	15	YKATEILEE	GTYKATEILEEAAES	0.2736	6.3
HLA-DRB1*07:01	251	265	15	AVSARGNAV	TKDPAVSARGNAVTP	0.2928	5.7		HLA-DPA1*02:01/DPB1*05:01	57	71	15	FNKKMHEHS	EHTEKFNKKMHEHSE	0.0263	27		HLA-DRB1*04:01	286	300	15	FNVSVINSS	IRGKDFNVSVINSST	0.3466	5.4		HLA-DRB1*13:02	14	28	15	VALMPNGSF	PFEEVALMPNGSFKK	0.1125	18		HLA-DRB1*04:01	280	294	15	YSSLQGLRS	GDYSSLQGLRSTPIG	0.3045	6.3
HLA-DRB1*07:01	252	266	15	AVSARGNAV	KDPAVSARGNAVTPI	0.2928	5.7		HLA-DPA1*01:03/DPB1*02:01	1	15	15	YEEFSAKLD	MATTYEEFSAKLDRL	0.0267	27		HLA-DRB1*11:01	486	500	15	FRPKNRTAA	RCIDGAFRPKNRTAA	0.3595	5.4		HLA-DRB1*13:02	52	66	15	IAFSENVSR	CPTEIIAFSENVSRF	0.1159	18		HLA-DQA1*03:01/DQB1*03:02	23	37	15	DVSAAADRF	NGDVSAAADRFRDRF	0.0089	6.4
HLA-DRB1*13:02	270	284	15	FDSKYKYAL	CGNFDSKYKYALPIT	0.297	5.7		HLA-DPA1*01:03/DPB1*02:01	28	42	15	FADKPDEST	AKFFADKPDESTLSP	0.0268	27		HLA-DQA1*03:01/DQB1*03:02	472	486	15	FGAFNVFSD	TGFFGAFNVFSDAAR	0.0095	5.5		HLA-DRB1*12:01	100	114	15	MLADKTKSI	MAIPMLADKTKSIAR	0.1162	18		HLA-DPA1*01:03/DPB1*04:01	56	70	15	LVTDFYEYG	YYDLVTDFYEYGWGQ	0.043	6.4
HLA-DRB1*04:05	5	19	15	LLSHIALRD	VNNLLSHIALRDSDS	0.31	5.7		HLA-DPA1*02:01/DPB1*01:01	19	33	15	MQEQNAKFF	FNRKMQEQNAKFFAD	0.0294	27		HLA-DRB3*01:01	354	368	15	IFQDLGFYQ	LTMAIFQDLGFYQAD	0.0927	5.5		HLA-DRB1*09:01	106	120	15	IARAYGVLE	ADKTKSIARAYGVLE	0.1376	18		HLA-DPA1*02:01/DPB1*01:01	241	255	15	IEYMKQAGF	KQVIEYMKQAGFVVE	0.0763	6.4
HLA-DRB1*08:02	92	106	15	FRVLRVSLR	GGTNFRVLRVSLRGG	0.332	5.7		HLA-DRB5*01:01	58	72	15	FNKKMHEHS	HTEKFNKKMHEHSEH	0.0328	27		HLA-DRB3*02:02	206	220	15	YVASVPSEE	DFVMYVASVPSEEGV	0.1033	5.5		HLA-DQA1*01:01/DQB1*05:01	60	74	15	VSRFNELNC	SENVSRFNELNCEVL	0.0052	19		HLA-DRB5*01:01	338	352	15	YIRARKPSK	FTPSFYIRARKPSKQ	0.1735	6.4
HLA-DQA1*03:01/DQB1*03:02	362	376	15	IAGVDVTDM	RELIKRIAGVDVTDM	0.0093	5.8		HLA-DRB5*01:01	5	19	15	FSAKLDRLD	YEEFSAKLDRLDEEF	0.0328	27		HLA-DRB4*01:01	534	548	15	LRVELSTVS	TPGLRVELSTVSSAF	0.1418	5.5		HLA-DQA1*01:01/DQB1*05:01	124	138	15	GLFIIDPNG	GVAYRGLFIIDPNGM	0.0052	19		HLA-DQA1*01:02/DQB1*06:02	129	143	15	NNDYQISRA	IGVNNNDYQISRARR	0.2303	6.4
HLA-DPA1*01:03/DPB1*04:01	357	371	15	FTRELIKRI	GLQFTRELIKRIAGV	0.0477	5.8		HLA-DRB1*11:01	42	56	15	YEKFERMIK	PEMKEHYEKFERMIK	0.0333	27		HLA-DRB1*15:01	433	447	15	WQYFTNISL	PYWQYFTNISLGGYS	0.2764	5.5		HLA-DQA1*01:01/DQB1*05:01	134	148	15	VRQITVNDM	DPNGMVRQITVNDMP	0.0052	19		HLA-DQA1*05:01/DQB1*02:01	248	262	15	FVVEEAIDV	KQAGFVVEEAIDVIS	0.2364	6.4
HLA-DPA1*02:01/DPB1*14:01	199	213	15	RVNVNVVAL	LRRVRVNVNVVALCN	0.0714	5.8		HLA-DRB1*11:01	51	65	15	MIKEHTEKF	FERMIKEHTEKFNKK	0.0345	27		HLA-DQA1*05:01/DQB1*03:01	501	515	15	YYAGLCANV	DGYYAGLCANVRCDT	0.2957	5.5		HLA-DRB3*02:02	135	149	15	VRQITVNDM	PNGMVRQITVNDMPV	0.0215	19		HLA-DQA1*05:01/DQB1*02:01	18	32	15	TNGDVSAAA	NKDETNGDVSAAADR	0.2372	6.4
HLA-DPA1*02:01/DPB1*01:01	416	430	15	VDGSVYEKT	VAVDGSVYEKTPSFQ	0.0789	5.8		HLA-DRB1*11:01	21	35	15	QEQNAKFFA	RKMQEQNAKFFADKP	0.0346	27		HLA-DQA1*05:01/DQB1*03:01	15	29	15	VRLAAAGAA	AARLVRLAAAGAAVI	0.2971	5.5		HLA-DPA1*02:01/DPB1*05:01	122	136	15	VAYRGLFII	SQGVAYRGLFIIDPN	0.0351	19		HLA-DRB1*15:01	182	196	15	VKCYSEVFR	HAKDKVKCYSEVFRV	0.2401	6.4
HLA-DRB3*01:01	107	121	15	DRTDSKFVI	KVDDRTDSKFVIPKS	0.0868	5.8		HLA-DRB1*15:01	71	85	15	FKQKFAELL	EHFKQKFAELLEQQK	0.036	27		HLA-DRB1*07:01	16	30	15	LAAAGAAVI	ARLVRLAAAGAAVIA	0.303	5.5		HLA-DPA1*02:01/DPB1*05:01	80	94	15	YAHLQWTLQ	SEYAHLQWTLQDRKK	0.0357	19		HLA-DRB1*07:01	333	347	15	GIFTPSFYI	GQLGIFTPSFYIRAR	0.2702	6.4
HLA-DRB5*01:01	290	304	15	ITPNRENQR	MDAITPNRENQRQEK	0.1887	5.8		HLA-DRB1*04:01	49	63	15	MIKEHTEKF	EKFERMIKEHTEKFN	0.036	27		HLA-DRB1*07:01	237	251	15	VINIPAANI	VGVINIPAANIASRY	0.3061	5.5		HLA-DPA1*02:01/DPB1*05:01	82	96	15	LQWTLQDRK	YAHLQWTLQDRKKGG	0.0361	19		HLA-DRB1*13:02	89	103	15	YFLAARGGF	RHEYFLAARGGFMEG	0.2705	6.4
HLA-DQA1*01:02/DQB1*06:02	19	33	15	MRYIKQRLA	SEEMRYIKQRLALAS	0.2479	5.8		HLA-DRB1*04:05	52	66	15	MIKEHTEKF	ERMIKEHTEKFNKKM	0.0405	27		HLA-DRB1*01:01	254	268	15	VTHEMAHAL	LVTRVVTHEMAHALG	0.3343	5.5		HLA-DPA1*02:01/DPB1*01:01	161	175	15	FQFVEKHGE	EAFQFVEKHGEVCPA	0.039	19		HLA-DRB1*07:01	78	92	15	FFESLARHE	YAGETFFESLARHEY	0.2719	6.4
HLA-DQA1*05:01/DQB1*02:01	345	359	15	MGMIAADQM	KHMGMIAADQMPGLQ	0.2503	5.8		HLA-DPA1*03:01/DPB1*04:02	1	15	15	YEEFSAKLD	MATTYEEFSAKLDRL	0.0434	27		HLA-DRB1*01:01	23	37	15	VIAAVGTAA	AAGAAVIAAVGTAAA	0.3381	5.5		HLA-DPA1*02:01/DPB1*01:01	9	23	15	FEEVALMPN	NCPAPPFEEVALMPN	0.0392	19		HLA-DRB1*13:02	82	96	15	FESLARHEY	TFFESLARHEYFLAA	0.2729	6.4
HLA-DRB1*15:01	62	76	15	VRMLPSFVY	GRPSTVRMLPSFVYT	0.2669	5.8		HLA-DQA1*04:01/DQB1*04:02	57	71	15	FNKKMHEHS	EHTEKFNKKMHEHSE	0.0551	27		HLA-DQA1*03:01/DQB1*03:02	107	121	15	AVSTEDLTD	RIAVSTEDLTDPAYH	0.0094	5.6		HLA-DPA1*02:01/DPB1*01:01	156	170	15	LEAFQFVEK	VLRLLEAFQFVEKHG	0.0399	19		HLA-DRB1*11:01	214	228	15	YHRTIKHRI	YNPNDEYHRTIKHRI	0.2997	6.4
HLA-DQA1*05:01/DQB1*03:01	276	290	15	YKYALPITV	KYKYALPITVYDDEM	0.2855	5.8		HLA-DQA1*04:01/DQB1*04:02	74	88	15	FAELLEQQK	KQKFAELLEQQKAAQ	0.0559	27		HLA-DQA1*01:01/DQB1*05:01	243	257	15	IASRYDQLV	PAANIASRYDQLVTR	0.0127	5.6		HLA-DPA1*01:03/DPB1*02:01	40	54	15	FYPLDFTFV	VLFFYPLDFTFVCPT	0.0399	19		HLA-DQA1*01:01/DQB1*05:01	54	68	15	YDLVTDFYE	NEYYDLVTDFYEYGW	0.0115	6.5
HLA-DRB1*07:01	307	321	15	YLGEISRRL	SGMYLGEISRRLIVH	0.2906	5.8		HLA-DQA1*01:02/DQB1*06:02	3	17	15	EFSAKLDRL	TTYEEFSAKLDRLDE	0.0609	27		HLA-DRB3*01:01	475	489	15	VFSDAARCI	FGAFNVFSDAARCID	0.0901	5.6		HLA-DRB5*01:01	159	173	15	FQFVEKHGE	LLEAFQFVEKHGEVC	0.0547	19		HLA-DPA1*01:03/DPB1*04:01	285	299	15	LRSTPIGRI	LQGLRSTPIGRILTN	0.0418	6.5
HLA-DRB1*13:02	274	288	15	YKYALPITV	DSKYKYALPITVYDD	0.2913	5.8		HLA-DQA1*05:01/DQB1*02:01	77	91	15	LEQQKAAQY	FAELLEQQKAAQYPS	0.0621	27		HLA-DRB3*01:01	227	241	15	VFSDGHPAV	CQVFSDGHPAVGVIN	0.0919	5.6		HLA-DRB5*01:01	14	28	15	VALMPNGSF	PFEEVALMPNGSFKK	0.0555	19		HLA-DPA1*01:03/DPB1*04:01	243	257	15	MKQAGFVVE	VIEYMKQAGFVVEEA	0.0418	6.5
HLA-DRB1*04:05	412	426	15	VAVDGSVYE	GLATVAVDGSVYEKT	0.3054	5.8		HLA-DQA1*05:01/DQB1*02:01	31	45	15	DESTLSPEM	FADKPDESTLSPEMK	0.0628	27		HLA-DPA1*03:01/DPB1*04:02	356	370	15	FQDLGFYQA	MAIFQDLGFYQADFS	0.1242	5.6		HLA-DRB5*01:01	163	177	15	FVEKHGEVC	FQFVEKHGEVCPANW	0.0568	19		HLA-DPA1*01:03/DPB1*04:01	246	260	15	FVVEEAIDV	YMKQAGFVVEEAIDV	0.042	6.5
HLA-DRB1*04:05	279	293	15	ITVYDDEMD	YALPITVYDDEMDAI	0.3063	5.8		HLA-DRB1*13:02	3	17	15	FSAKLDRLD	TTYEEFSAKLDRLDE	0.0656	27		HLA-DQA1*04:01/DQB1*04:02	33	47	15	AAAWAHAGA	GTAAAWAHAGAVQHR	0.1327	5.6		HLA-DRB1*01:01	79	93	15	YAHLQWTLQ	DSEYAHLQWTLQDRK	0.0569	19		HLA-DPA1*01:03/DPB1*04:01	332	346	15	FTPSFYIRA	GGQLGIFTPSFYIRA	0.0425	6.5
HLA-DRB1*04:01	133	147	15	VKKMMSENA	FIAQSVKKMMSENAP	0.3289	5.8		HLA-DRB1*13:02	19	33	15	MQEQNAKFF	FNRKMQEQNAKFFAD	0.0675	27		HLA-DQA1*04:01/DQB1*04:02	292	306	15	VINSSTAVA	NVSVINSSTAVAKAR	0.1332	5.6		HLA-DPA1*03:01/DPB1*04:02	80	94	15	YAHLQWTLQ	SEYAHLQWTLQDRKK	0.0575	19		HLA-DRB5*01:01	215	229	15	YHRTIKHRI	NPNDEYHRTIKHRIE	0.1694	6.5
HLA-DQA1*03:01/DQB1*03:02	406	420	15	QGLATVAVD	LKTRTQGLATVAVDG	0.0092	5.9		HLA-DRB1*13:02	17	31	15	FNRKMQEQN	EEFNRKMQEQNAKFF	0.0693	27		HLA-DRB5*01:01	79	93	15	LDTAAAADR	VTLDTAAAADRRPGS	0.1952	5.6		HLA-DPA1*03:01/DPB1*04:02	135	149	15	VRQITVNDM	PNGMVRQITVNDMPV	0.0585	19		HLA-DRB1*15:01	255	269	15	ISQFESSPI	EEAIDVISQFESSPI	0.2376	6.5
HLA-DQA1*03:01/DQB1*03:02	280	294	15	PITVYDDEM	ALPITVYDDEMDAIT	0.0092	5.9		HLA-DQA1*03:01/DQB1*03:02	7	21	15	AKLDRLDEE	EFSAKLDRLDEEFNR	0.003	28		HLA-DQA1*05:01/DQB1*02:01	570	584	15	FAGDSDSSS	AKDFAGDSDSSSSAG	0.2574	5.6		HLA-DRB1*01:01	14	28	15	EVALMPNGS	PFEEVALMPNGSFKK	0.059	19		HLA-DRB1*07:01	88	102	15	FLAARGGFM	ARHEYFLAARGGFME	0.2667	6.5
HLA-DPA1*02:01/DPB1*05:01	18	32	15	MRYIKQRLA	DSEEMRYIKQRLALA	0.0677	5.9		HLA-DQA1*03:01/DQB1*03:02	28	42	15	FFADKPDES	AKFFADKPDESTLSP	0.003	28		HLA-DRB1*03:01	81	95	15	AAADRRPGS	LDTAAAADRRPGSAP	0.2636	5.6		HLA-DRB1*15:01	13	27	15	VALMPNGSF	PPFEEVALMPNGSFK	0.0644	19		HLA-DRB1*01:01	270	284	15	YQPLVGDYS	KSIPWYQPLVGDYSS	0.2828	6.5
HLA-DPA1*02:01/DPB1*14:01	6	20	15	LLSHIALRD	NNLLSHIALRDSDSE	0.071	5.9		HLA-DQA1*03:01/DQB1*03:02	30	44	15	DESTLSPEM	FFADKPDESTLSPEM	0.0031	28		HLA-DQA1*05:01/DQB1*03:01	565	579	15	VKGAKDFAG	ANVKGAKDFAGDSDS	0.2934	5.6		HLA-DRB1*11:01	105	119	15	TKSIARAYG	LADKTKSIARAYGVL	0.0682	19		HLA-DRB1*09:01	68	82	15	FHFAPRYAG	WGQNFHFAPRYAGET	0.3348	6.5
HLA-DRB4*01:01	120	134	15	LVGDATDLF	KSALVGDATDLFDFI	0.135	5.9		HLA-DQA1*03:01/DQB1*03:02	47	61	15	ERMIKEHTE	HYEKFERMIKEHTEK	0.0031	28		HLA-DRB1*13:02	58	72	15	VARHHTAPG	RQSVARHHTAPGAVS	0.2974	5.6		HLA-DQA1*04:01/DQB1*04:02	141	155	15	VNDMPVGRN	QITVNDMPVGRNVEE	0.0709	19		HLA-DPA1*01:03/DPB1*04:01	215	229	15	YHRTIKHRI	NPNDEYHRTIKHRIE	0.0417	6.6
HLA-DRB1*03:01	345	359	15	IAADQMPGL	KHMGMIAADQMPGLQ	0.2468	5.9		HLA-DQA1*01:01/DQB1*05:01	48	62	15	ERMIKEHTE	YEKFERMIKEHTEKF	0.0037	28		HLA-DRB1*04:05	564	578	15	VKGAKDFAG	QANVKGAKDFAGDSD	0.3165	5.6		HLA-DRB1*04:05	128	142	15	FIIDPNGMV	RGLFIIDPNGMVRQI	0.0721	19		HLA-DPA1*02:01/DPB1*01:01	250	264	15	FVVEEAIDV	AGFVVEEAIDVISQF	0.0748	6.6
HLA-DRB1*07:01	155	169	15	LGFTFSFPV	PLGFTFSFPVDQKAV	0.2874	5.9		HLA-DQA1*01:01/DQB1*05:01	49	63	15	ERMIKEHTE	EKFERMIKEHTEKFN	0.0038	28		HLA-DRB1*08:02	10	24	15	VAARLVRLA	RHRSVAARLVRLAAA	0.3373	5.6		HLA-DRB1*04:05	137	151	15	VRQITVNDM	GMVRQITVNDMPVGR	0.0736	19		HLA-DRB3*01:01	172	186	15	YAIEATCHA	DGAYAIEATCHAKDK	0.0751	6.6
HLA-DRB1*01:01	133	147	15	VKKMMSENA	FIAQSVKKMMSENAP	0.315	5.9		HLA-DRB3*01:01	8	22	15	DRLDEEFNR	FSAKLDRLDEEFNRK	0.0083	28		HLA-DQA1*01:01/DQB1*05:01	472	486	15	FGAFNVFSD	TGFFGAFNVFSDAAR	0.0126	5.7		HLA-DRB1*04:01	111	125	15	YGVLEEKQG	SIARAYGVLEEKQGV	0.0752	19		HLA-DPA1*01:03/DPB1*02:01	311	325	15	YKATEILEE	APKGTYKATEILEEA	0.1191	6.6
HLA-DRB1*09:01	5	19	15	LLSHIALRD	VNNLLSHIALRDSDS	0.3568	5.9		HLA-DRB3*01:01	19	33	15	MQEQNAKFF	FNRKMQEQNAKFFAD	0.0084	28		HLA-DRB3*02:02	116	130	15	YHCARVGQR	TDPAYHCARVGQRVN	0.0993	5.7		HLA-DRB1*07:01	99	113	15	MLADKTKSI	AMAIPMLADKTKSIA	0.0759	19		HLA-DQA1*04:01/DQB1*04:02	219	233	15	IKHRIELGD	EYHRTIKHRIELGDG	0.1232	6.6
HLA-DQA1*03:01/DQB1*03:02	212	226	15	VGTLVARYF	CNDTVGTLVARYFVD	0.0092	6		HLA-DRB3*01:01	2	16	15	YEEFSAKLD	ATTYEEFSAKLDRLD	0.0084	28		HLA-DQA1*04:01/DQB1*04:02	7	21	15	HRSVAARLV	STHRHRSVAARLVRL	0.132	5.7		HLA-DQA1*01:02/DQB1*06:02	11	25	15	FEEVALMPN	PAPPFEEVALMPNGS	0.0912	19		HLA-DQA1*01:02/DQB1*06:02	20	34	15	NGDVSAAAD	DETNGDVSAAADRFR	0.227	6.6
HLA-DRB3*01:01	448	462	15	LQKDGSGVG	KVVLQKDGSGVGAAM	0.0854	6		HLA-DRB3*02:02	1	15	15	YEEFSAKLD	MATTYEEFSAKLDRL	0.0101	28		HLA-DQA1*04:01/DQB1*04:02	360	374	15	LGFYQADFS	QDLGFYQADFSKAEE	0.1325	5.7		HLA-DQA1*01:02/DQB1*06:02	138	152	15	QITVNDMPV	MVRQITVNDMPVGRN	0.0933	19		HLA-DRB1*15:01	260	274	15	ISQFESSPI	VISQFESSPIKSIPW	0.232	6.6
HLA-DRB4*01:01	119	133	15	LVGDATDLF	PKSALVGDATDLFDF	0.1306	6		HLA-DRB3*02:02	49	63	15	FERMIKEHT	EKFERMIKEHTEKFN	0.0102	28		HLA-DQA1*05:01/DQB1*02:01	362	376	15	YQADFSKAE	LGFYQADFSKAEEMP	0.2555	5.7		HLA-DQA1*05:01/DQB1*03:01	166	180	15	EKHGEVCPA	VEKHGEVCPANWKKG	0.0985	19		HLA-DQA1*05:01/DQB1*02:01	249	263	15	FVVEEAIDV	QAGFVVEEAIDVISQ	0.232	6.6
HLA-DRB4*01:01	342	356	15	MGMIAADQM	FESKHMGMIAADQMP	0.1314	6		HLA-DRB4*01:01	3	17	15	EFSAKLDRL	TTYEEFSAKLDRLDE	0.0241	28		HLA-DRB1*15:01	92	106	15	VVRAANWGA	GSAPTVVRAANWGAL	0.2706	5.7		HLA-DQA1*05:01/DQB1*03:01	53	67	15	AFSENVSRF	PTEIIAFSENVSRFN	0.1006	19		HLA-DRB1*15:01	49	63	15	VNEYYDLVT	TTTMVNEYYDLVTDF	0.2323	6.6
HLA-DRB1*03:01	220	234	15	YFVDTDVQV	VARYFVDTDVQVGVI	0.2403	6		HLA-DRB4*01:01	8	22	15	LDRLDEEFN	FSAKLDRLDEEFNRK	0.0245	28		HLA-DQA1*05:01/DQB1*03:01	319	333	15	QGGAGSAGS	IEDQGGAGSAGSHIK	0.2909	5.7		HLA-DRB1*12:01	180	194	15	MKPEPKASV	GAPTMKPEPKASVEG	0.1073	19		HLA-DRB1*12:01	123	137	15	VIGVNNNDY	LTRCNVIGVNNNDYQ	0.2622	6.6
HLA-DRB1*03:01	219	233	15	YFVDTDVQV	LVARYFVDTDVQVGV	0.2427	6		HLA-DRB1*01:01	67	81	15	FKQKFAELL	HEHSEHFKQKFAELL	0.0257	28		HLA-DRB1*07:01	203	217	15	VMYVASVPS	SNTDFVMYVASVPSE	0.2919	5.7		HLA-DRB1*12:01	122	136	15	VAYRGLFII	SQGVAYRGLFIIDPN	0.1119	19		HLA-DRB1*13:02	249	263	15	FVVEEAIDV	QAGFVVEEAIDVISQ	0.2663	6.6
HLA-DRB1*15:01	65	79	15	VRMLPSFVY	STVRMLPSFVYTSDP	0.2547	6		HLA-DRB1*03:01	47	61	15	FERMIKEHT	HYEKFERMIKEHTEK	0.0268	28		HLA-DRB1*04:01	363	377	15	YQADFSKAE	GFYQADFSKAEEMPW	0.3351	5.7		HLA-DRB1*09:01	101	115	15	MLADKTKSI	AIPMLADKTKSIARA	0.1281	19		HLA-DRB1*04:05	55	69	15	YDLVTDFYE	EYYDLVTDFYEYGWG	0.2722	6.6
HLA-DRB1*07:01	403	417	15	MLKTRTQGL	APMLKTRTQGLATVA	0.2824	6		HLA-DRB1*01:01	19	33	15	MQEQNAKFF	FNRKMQEQNAKFFAD	0.0277	28		HLA-DRB1*04:01	289	303	15	VSVINSSTA	KDFNVSVINSSTAVA	0.337	5.7		HLA-DRB1*09:01	154	168	15	LRLLEAFQF	EEVLRLLEAFQFVEK	0.133	19		HLA-DRB1*04:01	249	263	15	FVVEEAIDV	QAGFVVEEAIDVISQ	0.2915	6.6
HLA-DRB1*04:05	276	290	15	YALPITVYD	KYKYALPITVYDDEM	0.2988	6		HLA-DRB1*04:01	70	84	15	FKQKFAELL	SEHFKQKFAELLEQQ	0.0339	28		HLA-DPA1*01:03/DPB1*04:01	95	109	15	VRAANWGAL	PTVVRAANWGALRIA	0.0479	5.8		HLA-DQA1*03:01/DQB1*03:02	71	85	15	VLACSMDSE	CEVLACSMDSEYAHL	0.0042	20		HLA-DPA1*01:03/DPB1*04:01	34	48	15	FEKATLEER	RDRFEKATLEERKAA	0.041	6.7
HLA-DRB1*08:02	20	34	15	MRYIKQRLA	EEMRYIKQRLALASL	0.3155	6		HLA-DRB1*04:05	73	87	15	FAELLEQQK	FKQKFAELLEQQKAA	0.0357	28		HLA-DPA1*02:01/DPB1*05:01	359	373	15	FYQADFSKA	FQDLGFYQADFSKAE	0.0684	5.8		HLA-DQA1*01:01/DQB1*05:01	121	135	15	GVAYRGLFI	EKQGVAYRGLFIIDP	0.0051	20		HLA-DRB3*01:01	313	327	15	YKATEILEE	KGTYKATEILEEAAE	0.0737	6.7
HLA-DRB1*11:01	112	126	15	FVIPKSALV	TDSKFVIPKSALVGD	0.3172	6		HLA-DRB1*04:05	49	63	15	MIKEHTEKF	EKFERMIKEHTEKFN	0.0369	28		HLA-DRB3*02:02	397	411	15	MFCNVSVDV	KWPAMFCNVSVDVVR	0.0967	5.8		HLA-DQA1*01:01/DQB1*05:01	127	141	15	LFIIDPNGM	YRGLFIIDPNGMVRQ	0.0051	20		HLA-DPA1*02:01/DPB1*01:01	132	146	15	YQISRARRH	NNNDYQISRARRHDA	0.0744	6.7
HLA-DRB1*04:01	113	127	15	FVIPKSALV	DSKFVIPKSALVGDA	0.3226	6		HLA-DRB1*04:05	69	83	15	FKQKFAELL	HSEHFKQKFAELLEQ	0.0376	28		HLA-DRB3*02:02	124	138	15	QRVNNHAGA	RVGQRVNNHAGAIAT	0.0968	5.8		HLA-DPA1*01:03/DPB1*04:01	121	135	15	VAYRGLFII	EKQGVAYRGLFIIDP	0.0128	20		HLA-DPA1*02:01/DPB1*01:01	152	166	15	YVKTDFCNM	SKIDYVKTDFCNMSL	0.0745	6.7
HLA-DPA1*01:03/DPB1*04:01	356	370	15	FTRELIKRI	PGLQFTRELIKRIAG	0.0451	6.1		HLA-DQA1*05:01/DQB1*02:01	9	23	15	LDRLDEEFN	SAKLDRLDEEFNRKM	0.0594	28		HLA-DQA1*01:02/DQB1*06:02	594	608	15	DRMAGLATA	RWNDRMAGLATAAMV	0.2463	5.8		HLA-DPA1*01:03/DPB1*04:01	58	72	15	ENVSRFNEL	AFSENVSRFNELNCE	0.0129	20		HLA-DQA1*04:01/DQB1*04:02	86	100	15	HEYFLAARG	SLARHEYFLAARGGF	0.1213	6.7
HLA-DPA1*02:01/DPB1*14:01	255	269	15	RGNAVTPIN	AVSARGNAVTPINME	0.0693	6.1		HLA-DRB1*13:02	25	39	15	FFADKPDES	EQNAKFFADKPDEST	0.0638	28		HLA-DRB1*15:01	58	72	15	VARHHTAPG	RQSVARHHTAPGAVS	0.2642	5.8		HLA-DRB3*01:01	15	29	15	VALMPNGSF	FEEVALMPNGSFKKI	0.0146	20		HLA-DQA1*04:01/DQB1*04:02	258	272	15	ISQFESSPI	IDVISQFESSPIKSI	0.1217	6.7
HLA-DPA1*02:01/DPB1*14:01	407	421	15	RTQGLATVA	KTRTQGLATVAVDGS	0.0694	6.1		HLA-DRB1*13:02	64	78	15	MHEHSEHFK	KKMHEHSEHFKQKFA	0.0644	28		HLA-DRB1*15:01	423	437	15	IRGYSTPFS	GIRGYSTPFSPYWQY	0.2667	5.8		HLA-DRB3*01:01	14	28	15	VALMPNGSF	PFEEVALMPNGSFKK	0.0149	20		HLA-DPA1*02:01/DPB1*01:01	79	93	15	FESLARHEY	AGETFFESLARHEYF	0.0737	6.8
HLA-DPA1*03:01/DPB1*04:02	220	234	15	FVDTDVQVG	VARYFVDTDVQVGVI	0.1186	6.1		HLA-DRB1*13:02	2	16	15	YEEFSAKLD	ATTYEEFSAKLDRLD	0.0653	28		HLA-DRB1*12:01	252	266	15	VTRVVTHEM	DQLVTRVVTHEMAHA	0.2828	5.8		HLA-DRB3*01:01	115	129	15	LEEKQGVAY	AYGVLEEKQGVAYRG	0.0151	20		HLA-DRB3*02:02	312	326	15	YKATEILEE	PKGTYKATEILEEAA	0.0817	6.8
HLA-DRB4*01:01	136	150	15	VKKMMSENA	QSVKKMMSENAPDDL	0.1281	6.1		HLA-DRB1*09:01	27	41	15	FFADKPDES	NAKFFADKPDESTLS	0.0798	28		HLA-DQA1*05:01/DQB1*03:01	134	148	15	IATCTADDI	GAIATCTADDILTDE	0.2863	5.8		HLA-DRB3*01:01	22	36	15	FKKISLAAY	PNGSFKKISLAAYKG	0.0156	20		HLA-DPA1*03:01/DPB1*04:02	246	260	15	FVVEEAIDV	YMKQAGFVVEEAIDV	0.1124	6.8
HLA-DRB4*01:01	30	44	15	LATQFTMSS	ALASLATQFTMSSEK	0.1294	6.1		HLA-DRB3*01:01	43	57	15	EHYEKFERM	EMKEHYEKFERMIKE	0.008	29		HLA-DRB1*07:01	75	89	15	YVTLDTAAA	GLPYVTLDTAAAADR	0.2905	5.8		HLA-DRB3*02:02	55	69	15	IAFSENVSR	EIIAFSENVSRFNEL	0.0196	20		HLA-DRB5*01:01	70	84	15	FHFAPRYAG	QNFHFAPRYAGETFF	0.1626	6.8
HLA-DRB5*01:01	306	320	15	YLGEISRRL	VSGMYLGEISRRLIV	0.1799	6.1		HLA-DPA1*01:03/DPB1*04:01	49	63	15	FERMIKEHT	EKFERMIKEHTEKFN	0.0082	29		HLA-DRB1*13:02	76	90	15	VTLDTAAAA	LPYVTLDTAAAADRR	0.2905	5.8		HLA-DPA1*02:01/DPB1*14:01	106	120	15	KSIARAYGV	ADKTKSIARAYGVLE	0.0265	20		HLA-DQA1*01:02/DQB1*06:02	166	180	15	FDGAYAIEA	LADNTFDGAYAIEAT	0.218	6.8
HLA-DQA1*01:02/DQB1*06:02	191	205	15	LLQASLRRV	VVELLQASLRRVRVN	0.2407	6.1		HLA-DPA1*01:03/DPB1*04:01	46	60	15	FERMIKEHT	EHYEKFERMIKEHTE	0.0083	29		HLA-DRB1*13:02	292	306	15	VINSSTAVA	NVSVINSSTAVAKAR	0.293	5.8		HLA-DPA1*02:01/DPB1*14:01	112	126	15	RAYGVLEEK	IARAYGVLEEKQGVA	0.0268	20		HLA-DQA1*01:02/DQB1*06:02	312	326	15	YKATEILEE	PKGTYKATEILEEAA	0.22	6.8
HLA-DRB1*04:05	446	460	15	VVLQKDGSG	NVKVVLQKDGSGVGA	0.2938	6.1		HLA-DPA1*02:01/DPB1*14:01	5	19	15	FSAKLDRLD	YEEFSAKLDRLDEEF	0.0183	29		HLA-DRB1*04:05	571	585	15	FAGDSDSSS	KDFAGDSDSSSSAGD	0.3081	5.8		HLA-DPA1*02:01/DPB1*14:01	10	24	15	FEEVALMPN	CPAPPFEEVALMPNG	0.0271	20		HLA-DQA1*01:02/DQB1*06:02	68	82	15	NFHFAPRYA	WGQNFHFAPRYAGET	0.2216	6.8
HLA-DRB1*01:01	271	285	15	YKYALPITV	GNFDSKYKYALPITV	0.3034	6.1		HLA-DRB4*01:01	9	23	15	LDRLDEEFN	SAKLDRLDEEFNRKM	0.0226	29		HLA-DRB1*08:02	291	305	15	VINSSTAVA	FNVSVINSSTAVAKA	0.3243	5.8		HLA-DPA1*02:01/DPB1*14:01	127	141	15	FIIDPNGMV	YRGLFIIDPNGMVRQ	0.0274	20		HLA-DRB1*13:02	131	145	15	YQISRARRH	VNNNDYQISRARRHD	0.2625	6.8
HLA-DQA1*03:01/DQB1*03:02	220	234	15	YFVDTDVQV	VARYFVDTDVQVGVI	0.009	6.2		HLA-DRB4*01:01	49	63	15	MIKEHTEKF	EKFERMIKEHTEKFN	0.0233	29		HLA-DRB1*09:01	293	307	15	INSSTAVAK	VSVINSSTAVAKARE	0.3605	5.8		HLA-DPA1*02:01/DPB1*05:01	34	48	15	WVVLFFYPL	YKGKWVVLFFYPLDF	0.034	20		HLA-DRB1*01:01	273	287	15	YQPLVGDYS	PWYQPLVGDYSSLQG	0.2745	6.8
HLA-DPA1*01:03/DPB1*04:01	215	229	15	LVARYFVDT	TVGTLVARYFVDTDV	0.0444	6.2		HLA-DRB1*01:01	50	64	15	MIKEHTEKF	KFERMIKEHTEKFNK	0.0241	29		HLA-DQA1*03:01/DQB1*03:02	222	236	15	ATTCQVFSD	AWATTCQVFSDGHPA	0.0092	5.9		HLA-DPA1*02:01/DPB1*05:01	150	164	15	VEEVLRLLE	GRNVEEVLRLLEAFQ	0.034	20		HLA-DRB1*11:01	313	327	15	YKATEILEE	KGTYKATEILEEAAE	0.2804	6.8
HLA-DPA1*02:01/DPB1*05:01	354	368	15	LQFTRELIK	QMPGLQFTRELIKRI	0.0658	6.2		HLA-DPA1*01:03/DPB1*02:01	50	64	15	IKEHTEKFN	KFERMIKEHTEKFNK	0.0243	29		HLA-DQA1*01:01/DQB1*05:01	97	111	15	AANWGALRI	VVRAANWGALRIAVS	0.0123	5.9		HLA-DPA1*01:03/DPB1*02:01	56	70	15	ENVSRFNEL	IIAFSENVSRFNELN	0.0373	20		HLA-DRB1*04:01	314	328	15	YKATEILEE	GTYKATEILEEAAES	0.2808	6.8
HLA-DPA1*02:01/DPB1*14:01	70	84	15	VYTSDPAKA	LPSFVYTSDPAKATG	0.0684	6.2		HLA-DPA1*02:01/DPB1*05:01	19	33	15	MQEQNAKFF	FNRKMQEQNAKFFAD	0.0244	29		HLA-DQA1*01:01/DQB1*05:01	310	324	15	LEYLEIEDQ	GCGTLEYLEIEDQGG	0.0123	5.9		HLA-DPA1*01:03/DPB1*02:01	30	44	15	YKGKWVVLF	SLAAYKGKWVVLFFY	0.0373	20		HLA-DRB1*08:02	131	145	15	YQISRARRH	VNNNDYQISRARRHD	0.2909	6.8
HLA-DPA1*03:01/DPB1*04:02	92	106	15	FRVLRVSLR	GGTNFRVLRVSLRGG	0.1178	6.2		HLA-DRB1*03:01	75	89	15	LLEQQKAAQ	QKFAELLEQQKAAQY	0.0246	29		HLA-DPA1*03:01/DPB1*04:02	268	282	15	FFTEILVVT	GFSGTFFTEILVVTQ	0.1207	5.9		HLA-DPA1*02:01/DPB1*01:01	100	114	15	MLADKTKSI	MAIPMLADKTKSIAR	0.0376	20		HLA-DPA1*02:01/DPB1*01:01	246	260	15	FVVEEAIDV	YMKQAGFVVEEAIDV	0.0732	6.9
HLA-DPA1*01:03/DPB1*02:01	112	126	15	FVIPKSALV	TDSKFVIPKSALVGD	0.1268	6.2		HLA-DPA1*02:01/DPB1*05:01	17	31	15	FNRKMQEQN	EEFNRKMQEQNAKFF	0.0249	29		HLA-DQA1*04:01/DQB1*04:02	163	177	15	TERLKVRQV	QLHTERLKVRQVQDK	0.1291	5.9		HLA-DPA1*02:01/DPB1*01:01	136	150	15	VRQITVNDM	NGMVRQITVNDMPVG	0.0378	20		HLA-DPA1*01:03/DPB1*02:01	216	230	15	YHRTIKHRI	PNDEYHRTIKHRIEL	0.1153	6.9
HLA-DRB5*01:01	19	33	15	MRYIKQRLA	SEEMRYIKQRLALAS	0.179	6.2		HLA-DRB1*01:01	75	89	15	FAELLEQQK	QKFAELLEQQKAAQY	0.025	29		HLA-DQA1*04:01/DQB1*04:02	295	309	15	TAVAKAREQ	VINSSTAVAKAREQY	0.1307	5.9		HLA-DPA1*02:01/DPB1*01:01	13	27	15	FEEVALMPN	PPFEEVALMPNGSFK	0.0378	20		HLA-DQA1*04:01/DQB1*04:02	22	36	15	DVSAAADRF	TNGDVSAAADRFRDR	0.1199	6.9
HLA-DRB1*12:01	210	224	15	VGTLVARYF	ALCNDTVGTLVARYF	0.2693	6.2		HLA-DRB1*15:01	19	33	15	MQEQNAKFF	FNRKMQEQNAKFFAD	0.0323	29		HLA-DQA1*01:02/DQB1*06:02	239	253	15	NIPAANIAS	VINIPAANIASRYDQ	0.2438	5.9		HLA-DRB4*01:01	54	68	15	IAFSENVSR	TEIIAFSENVSRFNE	0.0386	20		HLA-DQA1*05:01/DQB1*03:01	105	119	15	VGCGVGGPA	HIVDVGCGVGGPARN	0.2532	6.9
HLA-DRB1*13:02	112	126	15	FVIPKSALV	TDSKFVIPKSALVGD	0.2762	6.2		HLA-DRB1*04:05	7	21	15	FSAKLDRLD	EFSAKLDRLDEEFNR	0.0336	29		HLA-DQA1*01:02/DQB1*06:02	338	352	15	MAPAAAAGY	KDELMAPAAAAGYYS	0.2443	5.9		HLA-DRB5*01:01	79	93	15	YAHLQWTLQ	DSEYAHLQWTLQDRK	0.0517	20		HLA-DRB1*08:02	312	326	15	YKATEILEE	PKGTYKATEILEEAA	0.2873	6.9
HLA-DRB1*07:01	419	433	15	YEKTPSFQR	DGSVYEKTPSFQRLY	0.2764	6.2		HLA-DPA1*03:01/DPB1*04:02	20	34	15	MQEQNAKFF	NRKMQEQNAKFFADK	0.0403	29		HLA-DRB1*03:01	78	92	15	VTLDTAAAA	YVTLDTAAAADRRPG	0.2458	5.9		HLA-DRB1*01:01	135	149	15	VRQITVNDM	PNGMVRQITVNDMPV	0.0534	20		HLA-DQA1*03:01/DQB1*03:02	244	258	15	QAGFVVEEA	IEYMKQAGFVVEEAI	0.0084	7
HLA-DRB1*07:01	127	141	15	LFDFIAQSV	ATDLFDFIAQSVKKM	0.277	6.2		HLA-DPA1*03:01/DPB1*04:02	28	42	15	FFADKPDES	AKFFADKPDESTLSP	0.0405	29		HLA-DQA1*05:01/DQB1*02:01	204	218	15	VMYVASVPS	NTDFVMYVASVPSEE	0.2472	5.9		HLA-DRB1*11:01	79	93	15	YAHLQWTLQ	DSEYAHLQWTLQDRK	0.0598	20		HLA-DPA1*02:01/DPB1*14:01	300	314	15	RVLEFVRLA	VMCRVLEFVRLAPKG	0.0634	7
HLA-DRB1*01:01	130	144	15	FIAQSVKKM	LFDFIAQSVKKMMSE	0.3021	6.2		HLA-DRB1*08:02	29	43	15	FADKPDEST	KFFADKPDESTLSPE	0.0488	29		HLA-DRB1*15:01	393	407	15	ITKWPAMFC	QNITKWPAMFCNVSV	0.2598	5.9		HLA-DRB1*15:01	61	75	15	VSRFNELNC	ENVSRFNELNCEVLA	0.0605	20		HLA-DRB5*01:01	173	187	15	YAIEATCHA	GAYAIEATCHAKDKV	0.1586	7
HLA-DRB1*01:01	53	67	15	VEGLEGRPS	IHEMVEGLEGRPSTV	0.3021	6.2		HLA-DQA1*04:01/DQB1*04:02	42	56	15	EHYEKFERM	PEMKEHYEKFERMIK	0.0531	29		HLA-DQA1*05:01/DQB1*03:01	35	49	15	WAHAGAVQH	AAAWAHAGAVQHRCI	0.2832	5.9		HLA-DRB1*15:01	55	69	15	IAFSENVSR	EIIAFSENVSRFNEL	0.0614	20		HLA-DQA1*01:02/DQB1*06:02	320	334	15	EEAAESLVV	EILEEAAESLVVGGQ	0.2157	7
HLA-DRB1*08:02	240	254	15	YFERASAVT	NACYFERASAVTKDP	0.3099	6.2		HLA-DRB1*13:02	75	89	15	LLEQQKAAQ	QKFAELLEQQKAAQY	0.0601	29		HLA-DRB1*01:01	347	361	15	YYSALTMAI	AAGYYSALTMAIFQD	0.3159	5.9		HLA-DRB1*04:01	137	151	15	VRQITVNDM	GMVRQITVNDMPVGR	0.0647	20		HLA-DRB1*01:01	245	259	15	YMKQAGFVV	EYMKQAGFVVEEAID	0.2628	7
HLA-DQA1*03:01/DQB1*03:02	213	227	15	VGTLVARYF	NDTVGTLVARYFVDT	0.0089	6.3		HLA-DRB1*13:02	38	52	15	LSPEMKEHY	STLSPEMKEHYEKFE	0.0613	29		HLA-DQA1*01:01/DQB1*05:01	391	405	15	ITKWPAMFC	MEQNITKWPAMFCNV	0.0122	6		HLA-DRB1*11:01	22	36	15	FKKISLAAY	PNGSFKKISLAAYKG	0.0653	20		HLA-DRB1*01:01	131	145	15	YQISRARRH	VNNNDYQISRARRHD	0.2632	7
HLA-DQA1*01:01/DQB1*05:01	45	59	15	LTMYMIHEM	MKQLTMYMIHEMVEG	0.0118	6.3		HLA-DRB1*12:01	47	61	15	FERMIKEHT	HYEKFERMIKEHTEK	0.0649	29		HLA-DPA1*02:01/DPB1*14:01	85	99	15	RRPGSAPTV	AAADRRPGSAPTVVR	0.0701	6		HLA-DRB1*04:05	107	121	15	IARAYGVLE	DKTKSIARAYGVLEE	0.0657	20		HLA-DRB1*11:01	306	320	15	LAPKGTYKA	EFVRLAPKGTYKATE	0.2713	7
HLA-DPA1*02:01/DPB1*01:01	92	106	15	FRVLRVSLR	GGTNFRVLRVSLRGG	0.0767	6.3		HLA-DRB1*12:01	17	31	15	MQEQNAKFF	EEFNRKMQEQNAKFF	0.065	29		HLA-DQA1*04:01/DQB1*04:02	244	258	15	IASRYDQLV	AANIASRYDQLVTRV	0.1287	6		HLA-DRB1*04:05	50	64	15	IIAFSENVS	FVCPTEIIAFSENVS	0.0679	20		HLA-DPA1*02:01/DPB1*05:01	285	299	15	LRSTPIGRI	LQGLRSTPIGRILTN	0.062	7.1
HLA-DRB4*01:01	31	45	15	LATQFTMSS	LASLATQFTMSSEKM	0.1245	6.3		HLA-DRB1*12:01	70	84	15	FKQKFAELL	SEHFKQKFAELLEQQ	0.0654	29		HLA-DPA1*01:03/DPB1*02:01	94	108	15	VRAANWGAL	APTVVRAANWGALRI	0.1296	6		HLA-DRB1*07:01	22	36	15	FKKISLAAY	PNGSFKKISLAAYKG	0.0695	20		HLA-DRB3*01:01	98	112	15	MEGDHIVDV	GGFMEGDHIVDVGCG	0.0684	7.1
HLA-DQA1*04:01/DQB1*04:02	109	123	15	DSKFVIPKS	DDRTDSKFVIPKSAL	0.1258	6.3		HLA-DRB1*09:01	5	19	15	FSAKLDRLD	YEEFSAKLDRLDEEF	0.073	29		HLA-DPA1*01:03/DPB1*02:01	447	461	15	LDYCPFVIG	SPFLDYCPFVIGYGD	0.1299	6		HLA-DQA1*04:01/DQB1*04:02	104	118	15	DKTKSIARA	MLADKTKSIARAYGV	0.0703	20		HLA-DRB3*02:02	217	231	15	YHRTIKHRI	NDEYHRTIKHRIELG	0.0786	7.1
HLA-DQA1*01:02/DQB1*06:02	409	423	15	LATVAVDGS	RTQGLATVAVDGSVY	0.2344	6.3		HLA-DQA1*03:01/DQB1*03:02	22	36	15	EQNAKFFAD	KMQEQNAKFFADKPD	0.0028	30		HLA-DQA1*05:01/DQB1*02:01	19	33	15	AAAGAAVIA	VRLAAAGAAVIAAVG	0.2456	6		HLA-DRB1*07:01	162	176	15	FVEKHGEVC	AFQFVEKHGEVCPAN	0.0709	20		HLA-DPA1*03:01/DPB1*04:02	184	198	15	CYSEVFRVI	KDKVKCYSEVFRVIK	0.1088	7.1
HLA-DRB1*15:01	19	33	15	MRYIKQRLA	SEEMRYIKQRLALAS	0.2433	6.3		HLA-DQA1*01:01/DQB1*05:01	69	83	15	FKQKFAELL	HSEHFKQKFAELLEQ	0.0035	30		HLA-DQA1*05:01/DQB1*02:01	207	221	15	VASVPSEEG	FVMYVASVPSEEGVL	0.2461	6		HLA-DRB1*07:01	114	128	15	LEEKQGVAY	RAYGVLEEKQGVAYR	0.0738	20		HLA-DPA1*03:01/DPB1*04:02	318	332	15	ILEEAAESL	ATEILEEAAESLVVG	0.1092	7.1
HLA-DRB1*12:01	316	330	15	IVHLAQLGC	RRLIVHLAQLGCLPR	0.2692	6.3		HLA-DRB3*01:01	38	52	15	LSPEMKEHY	STLSPEMKEHYEKFE	0.0071	30		HLA-DQA1*05:01/DQB1*03:01	204	218	15	VMYVASVPS	NTDFVMYVASVPSEE	0.2788	6		HLA-DQA1*05:01/DQB1*03:01	184	198	15	PKASVEGYF	MKPEPKASVEGYFSK	0.09	20		HLA-DPA1*03:01/DPB1*04:02	217	231	15	YHRTIKHRI	NDEYHRTIKHRIELG	0.1093	7.1
HLA-DQA1*05:01/DQB1*03:01	286	300	15	MDAITPNRE	YDDEMDAITPNRENQ	0.2704	6.3		HLA-DPA1*01:03/DPB1*04:01	76	90	15	LEQQKAAQY	KFAELLEQQKAAQYP	0.0079	30		HLA-DQA1*05:01/DQB1*03:01	231	245	15	PAVGVINIP	SDGHPAVGVINIPAA	0.2799	6		HLA-DRB1*08:02	22	36	15	FKKISLAAY	PNGSFKKISLAAYKG	0.0921	20		HLA-DQA1*05:01/DQB1*02:01	166	180	15	FDGAYAIEA	LADNTFDGAYAIEAT	0.2201	7.1
HLA-DRB1*08:02	273	287	15	YKYALPITV	FDSKYKYALPITVYD	0.3064	6.3		HLA-DRB3*02:02	58	72	15	FNKKMHEHS	HTEKFNKKMHEHSEH	0.0089	30		HLA-DRB1*07:01	346	360	15	YYSALTMAI	AAAGYYSALTMAIFQ	0.2851	6		HLA-DQA1*05:01/DQB1*03:01	119	133	15	EKQGVAYRG	LEEKQGVAYRGLFII	0.0938	20		HLA-DQA1*05:01/DQB1*02:01	44	58	15	ATTTMVNEY	ERKAATTTMVNEYYD	0.2225	7.1
HLA-DQA1*01:01/DQB1*05:01	120	134	15	LVGDATDLF	KSALVGDATDLFDFI	0.0116	6.4		HLA-DRB3*02:02	59	73	15	FNKKMHEHS	TEKFNKKMHEHSEHF	0.009	30		HLA-DRB1*04:01	472	486	15	FFGAFNVFS	TGFFGAFNVFSDAAR	0.3209	6		HLA-DRB1*08:02	141	155	15	VNDMPVGRN	QITVNDMPVGRNVEE	0.095	20		HLA-DQA1*05:01/DQB1*03:01	106	120	15	VGCGVGGPA	IVDVGCGVGGPARNM	0.2499	7.1
HLA-DPA1*02:01/DPB1*05:01	189	203	15	VELLQASLR	NDVVELLQASLRRVR	0.0652	6.4		HLA-DRB3*02:02	3	17	15	YEEFSAKLD	TTYEEFSAKLDRLDE	0.0094	30		HLA-DRB1*09:01	361	375	15	FYQADFSKA	DLGFYQADFSKAEEM	0.3514	6		HLA-DRB1*13:02	129	143	15	FIIDPNGMV	GLFIIDPNGMVRQIT	0.0989	20		HLA-DRB1*09:01	249	263	15	FVVEEAIDV	QAGFVVEEAIDVISQ	0.3187	7.1
HLA-DRB3*01:01	106	120	15	DRTDSKFVI	GKVDDRTDSKFVIPK	0.079	6.4		HLA-DRB4*01:01	74	88	15	AELLEQQKA	KQKFAELLEQQKAAQ	0.0219	30		HLA-DPA1*02:01/DPB1*01:01	268	282	15	FSGTFFTEI	GFSGTFFTEILVVTQ	0.0778	6.1		HLA-DRB1*13:02	154	168	15	LRLLEAFQF	EEVLRLLEAFQFVEK	0.1031	20		HLA-DQA1*03:01/DQB1*03:02	248	262	15	QAGFVVEEA	KQAGFVVEEAIDVIS	0.0084	7.2
HLA-DPA1*03:01/DPB1*04:02	19	33	15	MRYIKQRLA	SEEMRYIKQRLALAS	0.1156	6.4		HLA-DRB1*01:01	52	66	15	MIKEHTEKF	ERMIKEHTEKFNKKM	0.0221	30		HLA-DQA1*04:01/DQB1*04:02	243	257	15	IASRYDQLV	PAANIASRYDQLVTR	0.1279	6.1		HLA-DRB1*09:01	127	141	15	FIIDPNGMV	YRGLFIIDPNGMVRQ	0.1241	20		HLA-DRB3*02:02	190	204	15	FRVIKPGTC	YSEVFRVIKPGTCFV	0.0771	7.2
HLA-DQA1*01:02/DQB1*06:02	184	198	15	NDVVELLQA	KNVEGNDVVELLQAS	0.23	6.4		HLA-DRB1*01:01	49	63	15	FERMIKEHT	EKFERMIKEHTEKFN	0.0233	30		HLA-DRB5*01:01	204	218	15	FVMYVASVP	NTDFVMYVASVPSEE	0.181	6.1		HLA-DQA1*03:01/DQB1*03:02	141	155	15	VNDMPVGRN	QITVNDMPVGRNVEE	0.0039	21		HLA-DRB5*01:01	242	256	15	YMKQAGFVV	QVIEYMKQAGFVVEE	0.1564	7.2
HLA-DQA1*05:01/DQB1*02:01	288	302	15	MDAITPNRE	DEMDAITPNRENQRQ	0.237	6.4		HLA-DPA1*01:03/DPB1*02:01	26	40	15	FFADKPDES	QNAKFFADKPDESTL	0.0235	30		HLA-DQA1*01:02/DQB1*06:02	11	25	15	ARLVRLAAA	HRSVAARLVRLAAAG	0.2379	6.1		HLA-DQA1*03:01/DQB1*03:02	7	21	15	PAPPFEEVA	KINCPAPPFEEVALM	0.004	21		HLA-DRB1*03:01	210	224	15	YNPNDEYHR	MTDKYNPNDEYHRTI	0.196	7.2
HLA-DQA1*05:01/DQB1*03:01	271	285	15	YKYALPITV	GNFDSKYKYALPITV	0.2691	6.4		HLA-DPA1*02:01/DPB1*05:01	60	74	15	FNKKMHEHS	EKFNKKMHEHSEHFK	0.0238	30		HLA-DQA1*01:02/DQB1*06:02	54	68	15	VRQSVARHH	HPRVRQSVARHHTAP	0.2381	6.1		HLA-DQA1*03:01/DQB1*03:02	49	63	15	PTEIIAFSE	TFVCPTEIIAFSENV	0.004	21		HLA-DRB1*15:01	274	288	15	VGDYSSLQG	WYQPLVGDYSSLQGL	0.2168	7.2
HLA-DRB1*08:02	179	193	15	FSTKNVEGN	KGFSTKNVEGNDVVE	0.3015	6.4		HLA-DRB1*03:01	7	21	15	AKLDRLDEE	EFSAKLDRLDEEFNR	0.024	30		HLA-DQA1*01:02/DQB1*06:02	236	250	15	NIPAANIAS	AVGVINIPAANIASR	0.2387	6.1		HLA-DQA1*03:01/DQB1*03:02	93	107	15	LGAMAIPML	KKGGLGAMAIPMLAD	0.004	21		HLA-DRB1*07:01	80	94	15	FFESLARHE	GETFFESLARHEYFL	0.2427	7.2
HLA-DPA1*02:01/DPB1*01:01	355	369	15	FTRELIKRI	MPGLQFTRELIKRIA	0.0756	6.5		HLA-DRB5*01:01	61	75	15	MHEHSEHFK	KFNKKMHEHSEHFKQ	0.0261	30		HLA-DRB1*03:01	293	307	15	INSSTAVAK	VSVINSSTAVAKARE	0.2389	6.1		HLA-DQA1*03:01/DQB1*03:02	11	25	15	PPFEEVALM	PAPPFEEVALMPNGS	0.0041	21		HLA-DRB1*09:01	69	83	15	FHFAPRYAG	GQNFHFAPRYAGETF	0.3171	7.2
HLA-DPA1*02:01/DPB1*01:01	89	103	15	LGGTNFRVL	LDLGGTNFRVLRVSL	0.0758	6.5		HLA-DPA1*02:01/DPB1*01:01	75	89	15	FAELLEQQK	QKFAELLEQQKAAQY	0.0274	30		HLA-DQA1*05:01/DQB1*02:01	579	593	15	SAGDAADRA	SSSSAGDAADRAAMQ	0.2432	6.1		HLA-DQA1*01:01/DQB1*05:01	151	165	15	LRLLEAFQF	RNVEEVLRLLEAFQF	0.0047	21		HLA-DQA1*03:01/DQB1*03:02	251	265	15	EEAIDVISQ	GFVVEEAIDVISQFE	0.0083	7.3
HLA-DRB3*01:01	74	88	15	YTSDPAKAT	VYTSDPAKATGVYYA	0.0778	6.5		HLA-DRB1*04:01	73	87	15	FAELLEQQK	FKQKFAELLEQQKAA	0.0293	30		HLA-DRB1*15:01	290	304	15	VSVINSSTA	DFNVSVINSSTAVAK	0.2501	6.1		HLA-DQA1*01:01/DQB1*05:01	36	50	15	VLFFYPLDF	GKWVVLFFYPLDFTF	0.0049	21		HLA-DPA1*01:03/DPB1*04:01	241	255	15	IEYMKQAGF	KQVIEYMKQAGFVVE	0.0372	7.3
HLA-DRB4*01:01	364	378	15	IAGVDVTDM	LIKRIAGVDVTDMSD	0.12	6.5		HLA-DRB1*15:01	68	82	15	FKQKFAELL	EHSEHFKQKFAELLE	0.0305	30		HLA-DRB1*15:01	26	40	15	IAAVGTAAA	AAVIAAVGTAAAWAH	0.2507	6.1		HLA-DQA1*01:01/DQB1*05:01	125	139	15	GLFIIDPNG	VAYRGLFIIDPNGMV	0.0049	21		HLA-DRB3*01:01	132	146	15	YQISRARRH	NNNDYQISRARRHDA	0.0654	7.3
HLA-DQA1*04:01/DQB1*04:02	93	107	15	FRVLRVSLR	GTNFRVLRVSLRGGK	0.1242	6.5		HLA-DQA1*05:01/DQB1*03:01	33	47	15	ESTLSPEMK	DKPDESTLSPEMKEH	0.0504	30		HLA-DRB1*13:02	491	505	15	FRPKNRTAA	AFRPKNRTAADGYYA	0.2779	6.1		HLA-DPA1*01:03/DPB1*04:01	38	52	15	FYPLDFTFV	WVVLFFYPLDFTFVC	0.012	21		HLA-DRB3*01:01	212	226	15	YNPNDEYHR	DKYNPNDEYHRTIKH	0.0662	7.3
HLA-DRB1*15:01	446	460	15	VVLQKDGSG	NVKVVLQKDGSGVGA	0.2361	6.5		HLA-DQA1*05:01/DQB1*02:01	43	57	15	EHYEKFERM	EMKEHYEKFERMIKE	0.0526	30		HLA-DRB1*13:02	235	249	15	VINIPAANI	PAVGVINIPAANIAS	0.2802	6.1		HLA-DPA1*01:03/DPB1*04:01	101	115	15	MLADKTKSI	AIPMLADKTKSIARA	0.0122	21		HLA-DRB3*02:02	126	140	15	IGVNNNDYQ	CNVIGVNNNDYQISR	0.0766	7.3
HLA-DRB1*15:01	363	377	15	IKRIAGVDV	ELIKRIAGVDVTDMS	0.2377	6.5		HLA-DRB1*09:01	15	29	15	FNRKMQEQN	LDEEFNRKMQEQNAK	0.0697	30		HLA-DRB1*04:05	548	562	15	YITCPPYVE	FEEGGYITCPPYVEV	0.2936	6.1		HLA-DPA1*01:03/DPB1*04:01	22	36	15	FKKISLAAY	PNGSFKKISLAAYKG	0.0124	21		HLA-DQA1*04:01/DQB1*04:02	221	235	15	IKHRIELGD	HRTIKHRIELGDGLP	0.1171	7.3
HLA-DRB1*12:01	40	54	15	MKQLTMYMI	MSSEKMKQLTMYMIH	0.2637	6.5		HLA-DRB1*09:01	49	63	15	MIKEHTEKF	EKFERMIKEHTEKFN	0.0711	30		HLA-DRB1*04:05	291	305	15	VINSSTAVA	FNVSVINSSTAVAKA	0.294	6.1		HLA-DRB3*01:01	136	150	15	VRQITVNDM	NGMVRQITVNDMPVG	0.0139	21		HLA-DQA1*01:02/DQB1*06:02	131	145	15	NNDYQISRA	VNNNDYQISRARRHD	0.2094	7.3
HLA-DQA1*05:01/DQB1*03:01	114	128	15	PKSALVGDA	SKFVIPKSALVGDAT	0.2664	6.5		HLA-DQA1*03:01/DQB1*03:02	34	48	15	DESTLSPEM	KPDESTLSPEMKEHY	0.0027	31		HLA-DQA1*03:01/DQB1*03:02	102	116	15	LRIAVSTED	NWGALRIAVSTEDLT	0.009	6.2		HLA-DRB3*02:02	23	37	15	FKKISLAAY	NGSFKKISLAAYKGK	0.0173	21		HLA-DRB1*07:01	119	133	15	VRLTRCNVI	NMVRLTRCNVIGVNN	0.2404	7.3
HLA-DQA1*03:01/DQB1*03:02	121	135	15	VGDATDLFD	SALVGDATDLFDFIA	0.0087	6.6		HLA-DPA1*01:03/DPB1*04:01	20	34	15	MQEQNAKFF	NRKMQEQNAKFFADK	0.0074	31		HLA-DQA1*01:01/DQB1*05:01	354	368	15	MAIFQDLGF	LTMAIFQDLGFYQAD	0.0119	6.2		HLA-DPA1*02:01/DPB1*14:01	136	150	15	VRQITVNDM	NGMVRQITVNDMPVG	0.0248	21		HLA-DRB1*04:05	132	146	15	YQISRARRH	NNNDYQISRARRHDA	0.2411	7.3
HLA-DPA1*02:01/DPB1*05:01	419	433	15	YEKTPSFQR	DGSVYEKTPSFQRLY	0.0638	6.6		HLA-DPA1*01:03/DPB1*04:01	6	20	15	FSAKLDRLD	EEFSAKLDRLDEEFN	0.0075	31		HLA-DPA1*01:03/DPB1*04:01	363	377	15	FYQADFSKA	GFYQADFSKAEEMPW	0.0438	6.2		HLA-DPA1*02:01/DPB1*14:01	174	188	15	WKKGAPTMK	PANWKKGAPTMKPEP	0.025	21		HLA-DQA1*03:01/DQB1*03:02	252	266	15	EEAIDVISQ	FVVEEAIDVISQFES	0.0082	7.4
HLA-DPA1*02:01/DPB1*05:01	70	84	15	FVYTSDPAK	LPSFVYTSDPAKATG	0.064	6.6		HLA-DRB1*03:01	45	59	15	YEKFERMIK	KEHYEKFERMIKEHT	0.0222	31		HLA-DQA1*04:01/DQB1*04:02	562	576	15	VKGAKDFAG	VCQANVKGAKDFAGD	0.1269	6.2		HLA-DPA1*02:01/DPB1*14:01	128	142	15	FIIDPNGMV	RGLFIIDPNGMVRQI	0.0251	21		HLA-DPA1*02:01/DPB1*05:01	339	353	15	YIRARKPSK	TPSFYIRARKPSKQA	0.061	7.4
HLA-DRB3*02:02	181	195	15	VEGNDVVEL	FSTKNVEGNDVVELL	0.0842	6.6		HLA-DPA1*01:03/DPB1*02:01	64	78	15	EHSEHFKQK	KKMHEHSEHFKQKFA	0.0222	31		HLA-DRB4*01:01	359	373	15	LGFYQADFS	FQDLGFYQADFSKAE	0.127	6.2		HLA-DPA1*02:01/DPB1*05:01	21	35	15	FKKISLAAY	MPNGSFKKISLAAYK	0.0334	21		HLA-DPA1*02:01/DPB1*01:01	187	201	15	CYSEVFRVI	VKCYSEVFRVIKPGT	0.0708	7.4
HLA-DRB3*02:02	184	198	15	VEGNDVVEL	KNVEGNDVVELLQAS	0.0845	6.6		HLA-DRB1*03:01	20	34	15	MQEQNAKFF	NRKMQEQNAKFFADK	0.0224	31		HLA-DPA1*01:03/DPB1*02:01	288	302	15	FNVSVINSS	GKDFNVSVINSSTAV	0.1272	6.2		HLA-DPA1*01:03/DPB1*02:01	22	36	15	FKKISLAAY	PNGSFKKISLAAYKG	0.0347	21		HLA-DQA1*04:01/DQB1*04:02	168	182	15	FDGAYAIEA	DNTFDGAYAIEATCH	0.1164	7.4
HLA-DPA1*01:03/DPB1*02:01	271	285	15	SKYKYALPI	GNFDSKYKYALPITV	0.1186	6.6		HLA-DPA1*01:03/DPB1*02:01	24	38	15	QNAKFFADK	QEQNAKFFADKPDES	0.0227	31		HLA-DRB1*03:01	182	196	15	ICGDFKVPP	DMVDEICGDFKVPPA	0.2336	6.2		HLA-DRB4*01:01	79	93	15	AHLQWTLQD	DSEYAHLQWTLQDRK	0.0349	21		HLA-DPA1*02:01/DPB1*14:01	185	199	15	KCYSEVFRV	DKVKCYSEVFRVIKP	0.0594	7.5
HLA-DPA1*01:03/DPB1*02:01	218	232	15	LVARYFVDT	TLVARYFVDTDVQVG	0.1191	6.6		HLA-DPA1*02:01/DPB1*05:01	6	20	15	FSAKLDRLD	EEFSAKLDRLDEEFN	0.0227	31		HLA-DRB1*03:01	355	369	15	IFQDLGFYQ	TMAIFQDLGFYQADF	0.2345	6.2		HLA-DPA1*01:03/DPB1*02:01	153	167	15	RLLEAFQFV	VEEVLRLLEAFQFVE	0.0363	21		HLA-DPA1*02:01/DPB1*01:01	255	269	15	DVISQFESS	EEAIDVISQFESSPI	0.0705	7.5
HLA-DRB5*01:01	130	144	15	FIAQSVKKM	LFDFIAQSVKKMMSE	0.1668	6.6		HLA-DRB1*03:01	21	35	15	QEQNAKFFA	RKMQEQNAKFFADKP	0.0227	31		HLA-DQA1*01:02/DQB1*06:02	319	333	15	QGGAGSAGS	IEDQGGAGSAGSHIK	0.2359	6.2		HLA-DPA1*02:01/DPB1*01:01	121	135	15	VAYRGLFII	EKQGVAYRGLFIIDP	0.0364	21		HLA-DPA1*03:01/DPB1*04:02	255	269	15	IDVISQFES	EEAIDVISQFESSPI	0.1045	7.5
HLA-DQA1*01:02/DQB1*06:02	185	199	15	NDVVELLQA	NVEGNDVVELLQASL	0.2267	6.6		HLA-DPA1*02:01/DPB1*05:01	55	69	15	EHTEKFNKK	IKEHTEKFNKKMHEH	0.0232	31		HLA-DRB1*15:01	95	109	15	VVRAANWGA	PTVVRAANWGALRIA	0.2489	6.2		HLA-DRB1*01:01	43	57	15	FTFVCPTEI	FYPLDFTFVCPTEII	0.0448	21		HLA-DPA1*03:01/DPB1*04:02	47	61	15	MVNEYYDLV	AATTTMVNEYYDLVT	0.1046	7.5
HLA-DQA1*05:01/DQB1*02:01	33	47	15	QFTMSSEKM	SLATQFTMSSEKMKQ	0.231	6.6		HLA-DRB1*11:01	35	49	15	LSPEMKEHY	PDESTLSPEMKEHYE	0.0245	31		HLA-DRB1*08:02	57	71	15	VARHHTAPG	VRQSVARHHTAPGAV	0.3084	6.2		HLA-DRB1*03:01	56	70	15	IAFSENVSR	IIAFSENVSRFNELN	0.0451	21		HLA-DQA1*04:01/DQB1*04:02	85	99	15	HEYFLAARG	ESLARHEYFLAARGG	0.1154	7.5
HLA-DQA1*05:01/DQB1*02:01	283	297	15	VYDDEMDAI	ITVYDDEMDAITPNR	0.2324	6.6		HLA-DRB1*11:01	13	27	15	FNRKMQEQN	DRLDEEFNRKMQEQN	0.0249	31		HLA-DRB1*08:02	288	302	15	FNVSVINSS	GKDFNVSVINSSTAV	0.3087	6.2		HLA-DRB5*01:01	82	96	15	LQWTLQDRK	YAHLQWTLQDRKKGG	0.0456	21		HLA-DQA1*04:01/DQB1*04:02	310	324	15	KGTYKATEI	LAPKGTYKATEILEE	0.1159	7.5
HLA-DRB1*12:01	363	377	15	IKRIAGVDV	ELIKRIAGVDVTDMS	0.2597	6.6		HLA-DRB5*01:01	21	35	15	MQEQNAKFF	RKMQEQNAKFFADKP	0.0255	31		HLA-DRB1*08:02	205	219	15	VMYVASVPS	TDFVMYVASVPSEEG	0.3103	6.2		HLA-DRB1*01:01	101	115	15	MLADKTKSI	AIPMLADKTKSIARA	0.0469	21		HLA-DQA1*01:02/DQB1*06:02	168	182	15	FDGAYAIEA	DNTFDGAYAIEATCH	0.2037	7.5
HLA-DRB1*13:02	338	352	15	WAFESKHMG	RPWAFESKHMGMIAA	0.2659	6.6		HLA-DRB5*01:01	67	81	15	FKQKFAELL	HEHSEHFKQKFAELL	0.0255	31		HLA-DPA1*01:03/DPB1*04:01	447	461	15	LDYCPFVIG	SPFLDYCPFVIGYGD	0.0435	6.3		HLA-DPA1*03:01/DPB1*04:02	153	167	15	LRLLEAFQF	VEEVLRLLEAFQFVE	0.0527	21		HLA-DQA1*05:01/DQB1*02:01	318	332	15	ILEEAAESL	ATEILEEAAESLVVG	0.2141	7.5
HLA-DRB1*13:02	420	434	15	YEKTPSFQR	GSVYEKTPSFQRLYQ	0.266	6.6		HLA-DPA1*02:01/DPB1*01:01	55	69	15	EHTEKFNKK	IKEHTEKFNKKMHEH	0.0266	31		HLA-DPA1*02:01/DPB1*14:01	105	119	15	RIAVSTEDL	ALRIAVSTEDLTDPA	0.0678	6.3		HLA-DPA1*03:01/DPB1*04:02	149	163	15	SVEEVLRLL	VGRNVEEVLRLLEAF	0.0538	21		HLA-DRB1*11:01	189	203	15	FRVIKPGTC	CYSEVFRVIKPGTCF	0.2518	7.5
HLA-DPA1*03:01/DPB1*04:02	6	20	15	LLSHIALRD	NNLLSHIALRDSDSE	0.113	6.7		HLA-DPA1*02:01/DPB1*01:01	15	29	15	FNRKMQEQN	LDEEFNRKMQEQNAK	0.0267	31		HLA-DRB3*02:02	205	219	15	YVASVPSEE	TDFVMYVASVPSEEG	0.0893	6.3		HLA-DRB1*04:01	114	128	15	YGVLEEKQG	RAYGVLEEKQGVAYR	0.0588	21		HLA-DRB1*04:01	174	188	15	YAIEATCHA	AYAIEATCHAKDKVK	0.2533	7.5
HLA-DPA1*01:03/DPB1*02:01	179	193	15	FSTKNVEGN	KGFSTKNVEGNDVVE	0.1171	6.7		HLA-DRB1*15:01	25	39	15	AKFFADKPD	EQNAKFFADKPDEST	0.027	31		HLA-DRB5*01:01	247	261	15	YDQLVTRVV	IASRYDQLVTRVVTH	0.1743	6.3		HLA-DRB1*04:01	23	37	15	FKKISLAAY	NGSFKKISLAAYKGK	0.0593	21		HLA-DRB1*04:01	131	145	15	YQISRARRH	VNNNDYQISRARRHD	0.2554	7.5
HLA-DQA1*04:01/DQB1*04:02	410	424	15	LATVAVDGS	TQGLATVAVDGSVYE	0.1218	6.7		HLA-DRB1*04:01	6	20	15	FSAKLDRLD	EEFSAKLDRLDEEFN	0.0276	31		HLA-DQA1*05:01/DQB1*03:01	289	303	15	FNVSVINSS	KDFNVSVINSSTAVA	0.27	6.3		HLA-DRB1*04:05	140	154	15	VNDMPVGRN	RQITVNDMPVGRNVE	0.0595	21		HLA-DQA1*03:01/DQB1*03:02	249	263	15	FVVEEAIDV	QAGFVVEEAIDVISQ	0.0081	7.6
HLA-DQA1*05:01/DQB1*02:01	137	151	15	MMSENAPDD	SVKKMMSENAPDDLE	0.2288	6.7		HLA-DRB1*04:05	8	22	15	LDRLDEEFN	FSAKLDRLDEEFNRK	0.0304	31		HLA-DQA1*05:01/DQB1*03:01	229	243	15	FSDGHPAVG	VFSDGHPAVGVINIP	0.2702	6.3		HLA-DRB1*04:01	126	140	15	FIIDPNGMV	AYRGLFIIDPNGMVR	0.0601	21		HLA-DQA1*03:01/DQB1*03:02	45	59	15	AATTTMVNE	RKAATTTMVNEYYDL	0.0082	7.6
HLA-DRB1*07:01	306	320	15	YLGEISRRL	VSGMYLGEISRRLIV	0.2568	6.7		HLA-DRB1*07:01	49	63	15	MIKEHTEKF	EKFERMIKEHTEKFN	0.0333	31		HLA-DQA1*05:01/DQB1*03:01	562	576	15	VKGAKDFAG	VCQANVKGAKDFAGD	0.2723	6.3		HLA-DRB1*04:05	13	27	15	VALMPNGSF	PPFEEVALMPNGSFK	0.0611	21		HLA-DPA1*02:01/DPB1*01:01	283	297	15	LRSTPIGRI	SSLQGLRSTPIGRIL	0.0698	7.6
HLA-DRB1*12:01	2	16	15	VNNLLSHIA	ATRVNNLLSHIALRD	0.2586	6.7		HLA-DRB1*08:02	36	50	15	LSPEMKEHY	DESTLSPEMKEHYEK	0.0437	31		HLA-DRB1*07:01	8	22	15	HRSVAARLV	THRHRSVAARLVRLA	0.2742	6.3		HLA-DRB1*04:01	55	69	15	FSENVSRFN	EIIAFSENVSRFNEL	0.0612	21		HLA-DPA1*01:03/DPB1*02:01	285	299	15	LRSTPIGRI	LQGLRSTPIGRILTN	0.1038	7.6
HLA-DRB1*04:05	68	82	15	FVYTSDPAK	RMLPSFVYTSDPAKA	0.2625	6.7		HLA-DRB1*08:02	37	51	15	LSPEMKEHY	ESTLSPEMKEHYEKF	0.0439	31		HLA-DRB1*01:01	26	40	15	VIAAVGTAA	AAVIAAVGTAAAWAH	0.2957	6.3		HLA-DRB1*04:05	101	115	15	MLADKTKSI	AIPMLADKTKSIARA	0.0628	21		HLA-DRB1*08:02	80	94	15	FESLARHEY	GETFFESLARHEYFL	0.266	7.6
HLA-DRB1*04:05	4	18	15	LLSHIALRD	RVNNLLSHIALRDSD	0.2664	6.7		HLA-DQA1*05:01/DQB1*03:01	28	42	15	FFADKPDES	AKFFADKPDESTLSP	0.0468	31		HLA-DRB1*04:01	360	374	15	YQADFSKAE	QDLGFYQADFSKAEE	0.3019	6.3		HLA-DRB1*04:05	56	70	15	FSENVSRFN	IIAFSENVSRFNELN	0.0633	21		HLA-DRB1*08:02	189	203	15	FRVIKPGTC	CYSEVFRVIKPGTCF	0.2672	7.6
HLA-DRB1*04:01	444	458	15	VVLQKDGSG	TSNVKVVLQKDGSGV	0.29	6.7		HLA-DQA1*05:01/DQB1*03:01	32	46	15	PDESTLSPE	ADKPDESTLSPEMKE	0.0487	31		HLA-DRB1*04:01	207	221	15	VASVPSEEG	FVMYVASVPSEEGVL	0.3023	6.3		HLA-DRB1*07:01	160	174	15	FQFVEKHGE	LEAFQFVEKHGEVCP	0.0647	21		HLA-DPA1*01:03/DPB1*04:01	163	177	15	LADNTFDGA	NMSLADNTFDGAYAI	0.0353	7.7
HLA-DPA1*01:03/DPB1*04:01	178	192	15	FSTKNVEGN	TKGFSTKNVEGNDVV	0.0398	6.8		HLA-DQA1*01:02/DQB1*06:02	23	37	15	EQNAKFFAD	MQEQNAKFFADKPDE	0.0507	31		HLA-DQA1*03:01/DQB1*03:02	578	592	15	SSSAGDAAD	DSSSSAGDAADRAAM	0.0089	6.4		HLA-DRB1*07:01	161	175	15	FVEKHGEVC	EAFQFVEKHGEVCPA	0.065	21		HLA-DPA1*01:03/DPB1*02:01	152	166	15	YVKTDFCNM	SKIDYVKTDFCNMSL	0.1017	7.7
HLA-DPA1*02:01/DPB1*05:01	87	101	15	LGGTNFRVL	YALDLGGTNFRVLRV	0.0628	6.8		HLA-DQA1*01:02/DQB1*06:02	24	38	15	NAKFFADKP	QEQNAKFFADKPDES	0.052	31		HLA-DPA1*01:03/DPB1*04:01	352	366	15	LTMAIFQDL	SALTMAIFQDLGFYQ	0.043	6.4		HLA-DRB1*07:01	52	66	15	IAFSENVSR	CPTEIIAFSENVSRF	0.0665	21		HLA-DPA1*01:03/DPB1*02:01	248	262	15	FVVEEAIDV	KQAGFVVEEAIDVIS	0.1024	7.7
HLA-DPA1*02:01/DPB1*14:01	198	212	15	RVRVNVNVV	SLRRVRVNVNVVALC	0.0647	6.8		HLA-DRB1*12:01	53	67	15	MIKEHTEKF	RMIKEHTEKFNKKMH	0.0584	31		HLA-DPA1*02:01/DPB1*14:01	13	27	15	ARLVRLAAA	SVAARLVRLAAAGAA	0.0676	6.4		HLA-DRB1*07:01	128	142	15	FIIDPNGMV	RGLFIIDPNGMVRQI	0.0667	21		HLA-DRB1*11:01	277	291	15	YSSLQGLRS	PLVGDYSSLQGLRST	0.2421	7.7
HLA-DRB3*01:01	291	305	15	ITPNRENQR	DAITPNRENQRQEKL	0.0717	6.8		HLA-DRB1*09:01	26	40	15	FFADKPDES	QNAKFFADKPDESTL	0.0668	31		HLA-DPA1*03:01/DPB1*04:02	76	90	15	YVTLDTAAA	LPYVTLDTAAAADRR	0.1157	6.4		HLA-DQA1*04:01/DQB1*04:02	103	117	15	DKTKSIARA	PMLADKTKSIARAYG	0.0678	21		HLA-DQA1*03:01/DQB1*03:02	166	180	15	FDGAYAIEA	LADNTFDGAYAIEAT	0.008	7.8
HLA-DRB3*02:02	202	216	15	VNVNVVALC	VRVNVNVVALCNDTV	0.0815	6.8		HLA-DQA1*03:01/DQB1*03:02	72	86	15	QKFAELLEQ	HFKQKFAELLEQQKA	0.0027	32		HLA-DRB4*01:01	26	40	15	IAAVGTAAA	AAVIAAVGTAAAWAH	0.1219	6.4		HLA-DQA1*05:01/DQB1*02:01	127	141	15	FIIDPNGMV	YRGLFIIDPNGMVRQ	0.082	21		HLA-DQA1*01:01/DQB1*05:01	129	143	15	NNDYQISRA	IGVNNNDYQISRARR	0.0101	7.8
HLA-DPA1*03:01/DPB1*04:02	178	192	15	FSTKNVEGN	TKGFSTKNVEGNDVV	0.1122	6.8		HLA-DRB3*02:02	46	60	15	FERMIKEHT	EHYEKFERMIKEHTE	0.0081	32		HLA-DQA1*01:02/DQB1*06:02	24	38	15	IAAVGTAAA	AGAAVIAAVGTAAAW	0.2306	6.4		HLA-DQA1*01:02/DQB1*06:02	139	153	15	VNDMPVGRN	VRQITVNDMPVGRNV	0.0829	21		HLA-DQA1*01:01/DQB1*05:01	312	326	15	YKATEILEE	PKGTYKATEILEEAA	0.0101	7.8
HLA-DRB4*01:01	412	426	15	LATVAVDGS	GLATVAVDGSVYEKT	0.1162	6.8		HLA-DRB3*02:02	74	88	15	FAELLEQQK	KQKFAELLEQQKAAQ	0.0083	32		HLA-DRB1*15:01	588	602	15	MQRWNDRMA	DRAAMQRWNDRMAGL	0.2386	6.4		HLA-DQA1*01:02/DQB1*06:02	93	107	15	GAMAIPMLA	KKGGLGAMAIPMLAD	0.0832	21		HLA-DPA1*02:01/DPB1*05:01	304	318	15	VRLAPKGTY	VLEFVRLAPKGTYKA	0.0597	7.8
HLA-DPA1*01:03/DPB1*02:01	114	128	15	VIPKSALVG	SKFVIPKSALVGDAT	0.1168	6.8		HLA-DPA1*02:01/DPB1*14:01	60	74	15	KMHEHSEHF	EKFNKKMHEHSEHFK	0.0161	32		HLA-DRB1*15:01	148	162	15	LVKYLIPQA	EKRDILVKYLIPQAL	0.2397	6.4		HLA-DRB1*08:02	81	95	15	WTLQDRKKG	EYAHLQWTLQDRKKG	0.085	21		HLA-DRB3*02:02	278	292	15	YSSLQGLRS	LVGDYSSLQGLRSTP	0.0703	7.8
HLA-DRB1*04:05	134	148	15	VKKMMSENA	IAQSVKKMMSENAPD	0.2586	6.8		HLA-DRB1*01:01	9	23	15	LDRLDEEFN	SAKLDRLDEEFNRKM	0.0191	32		HLA-DQA1*05:01/DQB1*03:01	536	550	15	VELSTVSSA	GLRVELSTVSSAFEE	0.2669	6.4		HLA-DQA1*05:01/DQB1*02:01	183	197	15	PKASVEGYF	TMKPEPKASVEGYFS	0.0858	21		HLA-DRB3*02:02	279	293	15	YSSLQGLRS	VGDYSSLQGLRSTPI	0.0711	7.8
HLA-DRB1*09:01	4	18	15	LLSHIALRD	RVNNLLSHIALRDSD	0.3289	6.8		HLA-DRB1*01:01	46	60	15	FERMIKEHT	EHYEKFERMIKEHTE	0.0192	32		HLA-DQA1*05:01/DQB1*03:01	455	469	15	YGDGSCNQD	FVIGYGDGSCNQDAS	0.269	6.4		HLA-DQA1*05:01/DQB1*02:01	154	168	15	LRLLEAFQF	EEVLRLLEAFQFVEK	0.0859	21		HLA-DPA1*01:03/DPB1*02:01	151	165	15	YVKTDFCNM	SSKIDYVKTDFCNMS	0.1005	7.8
HLA-DPA1*02:01/DPB1*14:01	287	301	15	MDAITPNRE	DDEMDAITPNRENQR	0.0644	6.9		HLA-DRB4*01:01	5	19	15	FSAKLDRLD	YEEFSAKLDRLDEEF	0.0202	32		HLA-DRB1*01:01	152	166	15	VKYLIPQAL	ILVKYLIPQALQLHT	0.2896	6.4		HLA-DRB1*08:02	126	140	15	FIIDPNGMV	AYRGLFIIDPNGMVR	0.0862	21		HLA-DPA1*01:03/DPB1*02:01	215	229	15	YHRTIKHRI	NPNDEYHRTIKHRIE	0.1008	7.8
HLA-DPA1*02:01/DPB1*01:01	356	370	15	FTRELIKRI	PGLQFTRELIKRIAG	0.0733	6.9		HLA-DPA1*01:03/DPB1*02:01	25	39	15	FFADKPDES	EQNAKFFADKPDEST	0.021	32		HLA-DRB1*08:02	14	28	15	LVRLAAAGA	VAARLVRLAAAGAAV	0.3016	6.4		HLA-DRB1*08:02	52	66	15	IIAFSENVS	CPTEIIAFSENVSRF	0.0865	21		HLA-DPA1*03:01/DPB1*04:02	86	100	15	ARHEYFLAA	SLARHEYFLAARGGF	0.1023	7.8
HLA-DRB5*01:01	355	369	15	LQFTRELIK	MPGLQFTRELIKRIA	0.16	6.9		HLA-DPA1*01:03/DPB1*02:01	6	20	15	FSAKLDRLD	EEFSAKLDRLDEEFN	0.0216	32		HLA-DRB1*09:01	236	250	15	VINIPAANI	AVGVINIPAANIASR	0.3385	6.4		HLA-DRB1*08:02	139	153	15	ITVNDMPVG	VRQITVNDMPVGRNV	0.0866	21		HLA-DPA1*03:01/DPB1*04:02	243	257	15	YMKQAGFVV	VIEYMKQAGFVVEEA	0.1023	7.8
HLA-DRB1*03:01	348	362	15	IAADQMPGL	GMIAADQMPGLQFTR	0.2053	6.9		HLA-DPA1*02:01/DPB1*05:01	9	23	15	RLDEEFNRK	SAKLDRLDEEFNRKM	0.0222	32		HLA-DPA1*01:03/DPB1*04:01	288	302	15	FNVSVINSS	GKDFNVSVINSSTAV	0.0419	6.5		HLA-DQA1*05:01/DQB1*03:01	136	150	15	VRQITVNDM	NGMVRQITVNDMPVG	0.0866	21		HLA-DPA1*03:01/DPB1*04:02	258	272	15	FESSPIKSI	IDVISQFESSPIKSI	0.1027	7.8
HLA-DQA1*01:02/DQB1*06:02	95	109	15	VLRVSLRGG	NFRVLRVSLRGGKVD	0.2175	6.9		HLA-DPA1*02:01/DPB1*05:01	14	28	15	FNRKMQEQN	RLDEEFNRKMQEQNA	0.0226	32		HLA-DPA1*02:01/DPB1*05:01	147	161	15	RDILVKYLI	DEKRDILVKYLIPQA	0.0645	6.5		HLA-DRB1*08:02	181	195	15	MKPEPKASV	APTMKPEPKASVEGY	0.0897	21		HLA-DPA1*03:01/DPB1*04:02	256	270	15	DVISQFESS	EAIDVISQFESSPIK	0.1031	7.8
HLA-DRB1*15:01	44	58	15	LTMYMIHEM	KMKQLTMYMIHEMVE	0.2255	6.9		HLA-DRB5*01:01	64	78	15	MHEHSEHFK	KKMHEHSEHFKQKFA	0.0237	32		HLA-DPA1*02:01/DPB1*14:01	285	299	15	KDFNVSVIN	NIRGKDFNVSVINSS	0.0661	6.5		HLA-DRB1*13:02	55	69	15	IAFSENVSR	EIIAFSENVSRFNEL	0.094	21		HLA-DQA1*04:01/DQB1*04:02	338	352	15	FYIRARKPS	FTPSFYIRARKPSKQ	0.114	7.8
HLA-DRB1*07:01	219	233	15	FVDTDVQVG	LVARYFVDTDVQVGV	0.249	6.9		HLA-DRB1*11:01	52	66	15	IKEHTEKFN	ERMIKEHTEKFNKKM	0.0243	32		HLA-DPA1*02:01/DPB1*14:01	206	220	15	YVASVPSEE	DFVMYVASVPSEEGV	0.0664	6.5		HLA-DRB1*12:01	93	107	15	LGAMAIPML	KKGGLGAMAIPMLAD	0.0956	21		HLA-DQA1*05:01/DQB1*02:01	257	271	15	ISQFESSPI	AIDVISQFESSPIKS	0.2084	7.8
HLA-DRB1*07:01	220	234	15	FVDTDVQVG	VARYFVDTDVQVGVI	0.2535	6.9		HLA-DRB1*04:01	76	90	15	LEQQKAAQY	KFAELLEQQKAAQYP	0.0251	32		HLA-DRB3*01:01	73	87	15	VTLDTAAAA	AVGLPYVTLDTAAAA	0.0767	6.5		HLA-DRB1*13:02	109	123	15	IARAYGVLE	TKSIARAYGVLEEKQ	0.0957	21		HLA-DRB1*08:02	303	317	15	FVRLAPKGT	RVLEFVRLAPKGTYK	0.2615	7.8
HLA-DQA1*01:01/DQB1*05:01	80	94	15	GVYYALDLG	AKATGVYYALDLGGT	0.0108	7		HLA-DRB1*04:05	29	43	15	FFADKPDES	KFFADKPDESTLSPE	0.0289	32		HLA-DRB3*01:01	355	369	15	IFQDLGFYQ	TMAIFQDLGFYQADF	0.0769	6.5		HLA-DRB1*12:01	121	135	15	VAYRGLFII	EKQGVAYRGLFIIDP	0.1002	21		HLA-DRB1*09:01	77	91	15	FFESLARHE	RYAGETFFESLARHE	0.2989	7.8
HLA-DPA1*03:01/DPB1*04:02	89	103	15	LGGTNFRVL	LDLGGTNFRVLRVSL	0.11	7		HLA-DRB1*07:01	33	47	15	DESTLSPEM	DKPDESTLSPEMKEH	0.0314	32		HLA-DPA1*03:01/DPB1*04:02	276	290	15	LVVTQMMNI	EILVVTQMMNIRGKD	0.1155	6.5		HLA-DRB1*09:01	22	36	15	FKKISLAAY	PNGSFKKISLAAYKG	0.1176	21		HLA-DQA1*03:01/DQB1*03:02	43	57	15	AATTTMVNE	EERKAATTTMVNEYY	0.0079	7.9
HLA-DPA1*03:01/DPB1*04:02	153	167	15	LGFTFSFPV	RVPLGFTFSFPVDQK	0.1104	7		HLA-DRB1*08:02	18	32	15	FNRKMQEQN	EFNRKMQEQNAKFFA	0.0416	32		HLA-DRB5*01:01	476	490	15	FNVFSDAAR	GAFNVFSDAARCIDG	0.1691	6.5		HLA-DRB1*09:01	43	57	15	FTFVCPTEI	FYPLDFTFVCPTEII	0.119	21		HLA-DPA1*01:03/DPB1*04:01	162	176	15	LADNTFDGA	CNMSLADNTFDGAYA	0.0344	7.9
HLA-DRB4*01:01	19	33	15	MRYIKQRLA	SEEMRYIKQRLALAS	0.1129	7		HLA-DQA1*04:01/DQB1*04:02	73	87	15	FAELLEQQK	FKQKFAELLEQQKAA	0.0487	32		HLA-DRB1*15:01	564	578	15	VKGAKDFAG	QANVKGAKDFAGDSD	0.2373	6.5		HLA-DQA1*01:01/DQB1*05:01	95	109	15	LGAMAIPML	GGLGAMAIPMLADKT	0.0047	22		HLA-DPA1*02:01/DPB1*14:01	261	275	15	FESSPIKSI	ISQFESSPIKSIPWY	0.0575	7.9
HLA-DQA1*01:02/DQB1*06:02	224	238	15	QVGVIIGTG	FVDTDVQVGVIIGTG	0.2147	7		HLA-DRB1*09:01	19	33	15	MQEQNAKFF	FNRKMQEQNAKFFAD	0.0636	32		HLA-DQA1*05:01/DQB1*03:01	341	355	15	PAAAAGYYS	LMAPAAAAGYYSALT	0.2664	6.5		HLA-DPA1*01:03/DPB1*04:01	45	59	15	FTFVCPTEI	PLDFTFVCPTEIIAF	0.0113	22		HLA-DRB3*01:01	259	273	15	FESSPIKSI	DVISQFESSPIKSIP	0.0594	7.9
HLA-DRB1*04:05	93	107	15	FRVLRVSLR	GTNFRVLRVSLRGGK	0.2506	7		HLA-DRB1*09:01	74	88	15	FAELLEQQK	KQKFAELLEQQKAAQ	0.0643	32		HLA-DPA1*01:03/DPB1*04:01	75	89	15	YVTLDTAAA	GLPYVTLDTAAAADR	0.0414	6.6		HLA-DPA1*01:03/DPB1*04:01	148	162	15	RNVEEVLRL	PVGRNVEEVLRLLEA	0.0113	22		HLA-DQA1*04:01/DQB1*04:02	87	101	15	HEYFLAARG	LARHEYFLAARGGFM	0.1135	7.9
HLA-DRB1*04:05	414	428	15	VAVDGSVYE	ATVAVDGSVYEKTPS	0.2511	7		HLA-DRB1*09:01	16	30	15	FNRKMQEQN	DEEFNRKMQEQNAKF	0.0652	32		HLA-DPA1*02:01/DPB1*05:01	161	175	15	LHTERLKVR	ALQLHTERLKVRQVQ	0.0641	6.6		HLA-DPA1*01:03/DPB1*04:01	152	166	15	LRLLEAFQF	SVEEVLRLLEAFQFV	0.0115	22		HLA-DRB1*04:05	277	291	15	YSSLQGLRS	PLVGDYSSLQGLRST	0.2226	7.9
HLA-DQA1*05:01/DQB1*03:01	365	379	15	IAGVDVTDM	IKRIAGVDVTDMSDL	0.2523	7		HLA-DQA1*03:01/DQB1*03:02	71	85	15	QKFAELLEQ	EHFKQKFAELLEQQK	0.0026	33		HLA-DRB3*01:01	509	523	15	VRCDTATRT	ANVRCDTATRTYSVQ	0.076	6.6		HLA-DRB3*02:02	11	25	15	FEEVALMPN	PAPPFEEVALMPNGS	0.016	22		HLA-DRB1*13:02	241	255	15	IEYMKQAGF	KQVIEYMKQAGFVVE	0.2321	7.9
HLA-DRB1*13:02	247	261	15	VTKDPAVSA	ASAVTKDPAVSARGN	0.2553	7		HLA-DQA1*01:01/DQB1*05:01	72	86	15	QKFAELLEQ	HFKQKFAELLEQQKA	0.0032	33		HLA-DPA1*03:01/DPB1*04:02	447	461	15	LDYCPFVIG	SPFLDYCPFVIGYGD	0.1144	6.6		HLA-DPA1*02:01/DPB1*14:01	5	19	15	INCPAPPFE	NAKINCPAPPFEEVA	0.0243	22		HLA-DPA1*01:03/DPB1*04:01	256	270	15	DVISQFESS	EAIDVISQFESSPIK	0.034	8
HLA-DRB1*08:02	17	31	15	MRYIKQRLA	SDSEEMRYIKQRLAL	0.2849	7		HLA-DQA1*01:01/DQB1*05:01	42	56	15	EHYEKFERM	PEMKEHYEKFERMIK	0.0032	33		HLA-DRB4*01:01	58	72	15	VARHHTAPG	RQSVARHHTAPGAVS	0.119	6.6		HLA-DPA1*02:01/DPB1*14:01	108	122	15	KSIARAYGV	KTKSIARAYGVLEEK	0.0244	22		HLA-DRB3*02:02	191	205	15	FRVIKPGTC	SEVFRVIKPGTCFVL	0.0677	8
HLA-DQA1*01:01/DQB1*05:01	64	78	15	VRMLPSFVY	PSTVRMLPSFVYTSD	0.0107	7.1		HLA-DQA1*01:01/DQB1*05:01	7	21	15	AKLDRLDEE	EFSAKLDRLDEEFNR	0.0032	33		HLA-DPA1*01:03/DPB1*02:01	355	369	15	FQDLGFYQA	TMAIFQDLGFYQADF	0.1195	6.6		HLA-DPA1*02:01/DPB1*05:01	162	176	15	FVEKHGEVC	AFQFVEKHGEVCPAN	0.0311	22		HLA-DPA1*03:01/DPB1*04:02	315	329	15	YKATEILEE	TYKATEILEEAAESL	0.1009	8
HLA-DQA1*05:01/DQB1*02:01	72	86	15	YTSDPAKAT	SFVYTSDPAKATGVY	0.2213	7.1		HLA-DRB3*01:01	7	21	15	AKLDRLDEE	EFSAKLDRLDEEFNR	0.0061	33		HLA-DQA1*04:01/DQB1*04:02	420	434	15	IRGYSTPFS	GTCGIRGYSTPFSPY	0.1224	6.6		HLA-DPA1*02:01/DPB1*05:01	100	114	15	MLADKTKSI	MAIPMLADKTKSIAR	0.0311	22		HLA-DRB5*01:01	241	255	15	IEYMKQAGF	KQVIEYMKQAGFVVE	0.1398	8
HLA-DRB1*07:01	70	84	15	FVYTSDPAK	LPSFVYTSDPAKATG	0.2438	7.1		HLA-DRB3*01:01	3	17	15	YEEFSAKLD	TTYEEFSAKLDRLDE	0.0061	33		HLA-DQA1*04:01/DQB1*04:02	9	23	15	HRSVAARLV	HRHRSVAARLVRLAA	0.1228	6.6		HLA-DPA1*02:01/DPB1*05:01	145	159	15	RNVEEVLRL	NDMPVGRNVEEVLRL	0.0313	22		HLA-DQA1*05:01/DQB1*03:01	313	327	15	YKATEILEE	KGTYKATEILEEAAE	0.2275	8
HLA-DRB1*04:05	113	127	15	FVIPKSALV	DSKFVIPKSALVGDA	0.2474	7.1		HLA-DPA1*01:03/DPB1*04:01	24	38	15	FFADKPDES	QEQNAKFFADKPDES	0.0067	33		HLA-DQA1*04:01/DQB1*04:02	287	301	15	FNVSVINSS	RGKDFNVSVINSSTA	0.1233	6.6		HLA-DPA1*02:01/DPB1*05:01	126	140	15	FIIDPNGMV	AYRGLFIIDPNGMVR	0.0317	22		HLA-DPA1*01:03/DPB1*04:01	128	142	15	VNNNDYQIS	VIGVNNNDYQISRAR	0.0334	8.1
HLA-DRB1*04:05	371	385	15	MSDLHTIRE	VDVTDMSDLHTIRET	0.2493	7.1		HLA-DPA1*01:03/DPB1*04:01	36	50	15	LSPEMKEHY	DESTLSPEMKEHYEK	0.0067	33		HLA-DQA1*01:02/DQB1*06:02	23	37	15	AVIAAVGTA	AAGAAVIAAVGTAAA	0.2263	6.6		HLA-DRB4*01:01	128	142	15	FIIDPNGMV	RGLFIIDPNGMVRQI	0.0328	22		HLA-DRB3*01:01	260	274	15	FESSPIKSI	VISQFESSPIKSIPW	0.0578	8.1
HLA-DRB1*04:01	287	301	15	MDAITPNRE	DDEMDAITPNRENQR	0.2668	7.1		HLA-DPA1*01:03/DPB1*04:01	23	37	15	QNAKFFADK	MQEQNAKFFADKPDE	0.0068	33		HLA-DQA1*01:02/DQB1*06:02	336	350	15	ELMAPAAAA	NAKDELMAPAAAAGY	0.2264	6.6		HLA-DPA1*01:03/DPB1*02:01	13	27	15	FEEVALMPN	PPFEEVALMPNGSFK	0.0337	22		HLA-DPA1*02:01/DPB1*05:01	70	84	15	FHFAPRYAG	QNFHFAPRYAGETFF	0.0585	8.1
HLA-DRB1*04:01	412	426	15	VAVDGSVYE	GLATVAVDGSVYEKT	0.2671	7.1		HLA-DPA1*01:03/DPB1*04:01	65	79	15	EHSEHFKQK	KMHEHSEHFKQKFAE	0.0069	33		HLA-DQA1*01:02/DQB1*06:02	100	114	15	WGALRIAVS	AANWGALRIAVSTED	0.2266	6.6		HLA-DPA1*01:03/DPB1*02:01	58	72	15	ENVSRFNEL	AFSENVSRFNELNCE	0.0342	22		HLA-DPA1*02:01/DPB1*01:01	133	147	15	YQISRARRH	NNDYQISRARRHDAL	0.0673	8.1
HLA-DRB1*09:01	241	255	15	FERASAVTK	ACYFERASAVTKDPA	0.3181	7.1		HLA-DRB3*02:02	14	28	15	FNRKMQEQN	RLDEEFNRKMQEQNA	0.0076	33		HLA-DQA1*01:02/DQB1*06:02	566	580	15	VKGAKDFAG	NVKGAKDFAGDSDSS	0.2271	6.6		HLA-DPA1*02:01/DPB1*01:01	145	159	15	RNVEEVLRL	NDMPVGRNVEEVLRL	0.0352	22		HLA-DPA1*01:03/DPB1*02:01	48	62	15	MVNEYYDLV	ATTTMVNEYYDLVTD	0.0955	8.1
HLA-DPA1*02:01/DPB1*05:01	97	111	15	RVSLRGGKV	RVLRVSLRGGKVDDR	0.0616	7.2		HLA-DPA1*02:01/DPB1*14:01	28	42	15	FFADKPDES	AKFFADKPDESTLSP	0.0153	33		HLA-DQA1*05:01/DQB1*02:01	569	583	15	FAGDSDSSS	GAKDFAGDSDSSSSA	0.2324	6.6		HLA-DRB1*01:01	125	139	15	LFIIDPNGM	VAYRGLFIIDPNGMV	0.0404	22		HLA-DRB1*15:01	240	254	15	IEYMKQAGF	CKQVIEYMKQAGFVV	0.1964	8.1
HLA-DPA1*02:01/DPB1*14:01	26	40	15	RLALASLAT	KQRLALASLATQFTM	0.0616	7.2		HLA-DRB1*01:01	8	22	15	LDRLDEEFN	FSAKLDRLDEEFNRK	0.0178	33		HLA-DQA1*05:01/DQB1*03:01	24	38	15	VIAAVGTAA	AGAAVIAAVGTAAAW	0.2607	6.6		HLA-DRB1*03:01	149	163	15	VEEVLRLLE	VGRNVEEVLRLLEAF	0.0411	22		HLA-DRB1*07:01	218	232	15	YHRTIKHRI	DEYHRTIKHRIELGD	0.2191	8.1
HLA-DRB3*02:02	92	106	15	FRVLRVSLR	GGTNFRVLRVSLRGG	0.0774	7.2		HLA-DRB4*01:01	48	62	15	FERMIKEHT	YEKFERMIKEHTEKF	0.0189	33		HLA-DRB1*04:05	24	38	15	IAAVGTAAA	AGAAVIAAVGTAAAW	0.273	6.6		HLA-DRB1*01:01	35	49	15	WVVLFFYPL	KGKWVVLFFYPLDFT	0.042	22		HLA-DRB1*11:01	307	321	15	LAPKGTYKA	FVRLAPKGTYKATEI	0.2304	8.1
HLA-DPA1*01:03/DPB1*02:01	355	369	15	FTRELIKRI	MPGLQFTRELIKRIA	0.1079	7.2		HLA-DRB1*11:01	61	75	15	FNKKMHEHS	KFNKKMHEHSEHFKQ	0.0216	33		HLA-DRB1*04:01	276	290	15	VTQMMNIRG	EILVVTQMMNIRGKD	0.2923	6.6		HLA-DRB1*01:01	53	67	15	IIAFSENVS	PTEIIAFSENVSRFN	0.0426	22		HLA-DRB1*08:02	88	102	15	YFLAARGGF	ARHEYFLAARGGFME	0.2525	8.1
HLA-DQA1*04:01/DQB1*04:02	108	122	15	DSKFVIPKS	VDDRTDSKFVIPKSA	0.1178	7.2		HLA-DRB1*11:01	63	77	15	MHEHSEHFK	NKKMHEHSEHFKQKF	0.0217	33		HLA-DRB1*09:01	367	381	15	FSKAEEMPW	ADFSKAEEMPWGRNA	0.3331	6.6		HLA-DRB5*01:01	113	127	15	YGVLEEKQG	ARAYGVLEEKQGVAY	0.0432	22		HLA-DQA1*03:01/DQB1*03:02	253	267	15	AIDVISQFE	VVEEAIDVISQFESS	0.0077	8.2
HLA-DRB1*12:01	135	149	15	VKKMMSENA	AQSVKKMMSENAPDD	0.2479	7.2		HLA-DPA1*02:01/DPB1*05:01	35	49	15	LSPEMKEHY	PDESTLSPEMKEHYE	0.0219	33		HLA-DPA1*01:03/DPB1*04:01	276	290	15	LVVTQMMNI	EILVVTQMMNIRGKD	0.0405	6.7		HLA-DRB1*03:01	154	168	15	LRLLEAFQF	EEVLRLLEAFQFVEK	0.0443	22		HLA-DPA1*01:03/DPB1*04:01	244	258	15	MKQAGFVVE	IEYMKQAGFVVEEAI	0.0333	8.2
HLA-DRB1*13:02	94	108	15	FRVLRVSLR	TNFRVLRVSLRGGKV	0.2499	7.2		HLA-DRB1*11:01	20	34	15	QEQNAKFFA	NRKMQEQNAKFFADK	0.0222	33		HLA-DRB3*01:01	508	522	15	VRCDTATRT	CANVRCDTATRTYSV	0.0733	6.7		HLA-DRB1*03:01	109	123	15	IARAYGVLE	TKSIARAYGVLEEKQ	0.0444	22		HLA-DPA1*02:01/DPB1*14:01	285	299	15	LRSTPIGRI	LQGLRSTPIGRILTN	0.056	8.2
HLA-DPA1*01:03/DPB1*04:01	214	228	15	LVARYFVDT	DTVGTLVARYFVDTD	0.0372	7.3		HLA-DRB5*01:01	18	32	15	MQEQNAKFF	EFNRKMQEQNAKFFA	0.0229	33		HLA-DRB3*01:01	359	373	15	YQADFSKAE	FQDLGFYQADFSKAE	0.0746	6.7		HLA-DRB5*01:01	84	98	15	WTLQDRKKG	HLQWTLQDRKKGGLG	0.0454	22		HLA-DRB3*01:01	261	275	15	FESSPIKSI	ISQFESSPIKSIPWY	0.0562	8.2
HLA-DPA1*01:03/DPB1*04:01	153	167	15	LGFTFSFPV	RVPLGFTFSFPVDQK	0.0372	7.3		HLA-DRB1*15:01	24	38	15	AKFFADKPD	QEQNAKFFADKPDES	0.024	33		HLA-DRB1*07:01	6	20	15	HRSVAARLV	SSTHRHRSVAARLVR	0.2567	6.7		HLA-DRB1*11:01	53	67	15	IIAFSENVS	PTEIIAFSENVSRFN	0.0501	22		HLA-DPA1*02:01/DPB1*05:01	184	198	15	CYSEVFRVI	KDKVKCYSEVFRVIK	0.0581	8.2
HLA-DPA1*02:01/DPB1*14:01	249	263	15	KDPAVSARG	AVTKDPAVSARGNAV	0.0612	7.3		HLA-DPA1*02:01/DPB1*01:01	6	20	15	FSAKLDRLD	EEFSAKLDRLDEEFN	0.0251	33		HLA-DQA1*05:01/DQB1*03:01	77	91	15	VTLDTAAAA	PYVTLDTAAAADRRP	0.2567	6.7		HLA-DPA1*03:01/DPB1*04:02	121	135	15	VAYRGLFII	EKQGVAYRGLFIIDP	0.0517	22		HLA-DRB3*02:02	34	48	15	FEKATLEER	RDRFEKATLEERKAA	0.0658	8.2
HLA-DPA1*02:01/DPB1*14:01	178	192	15	FSTKNVEGN	TKGFSTKNVEGNDVV	0.0612	7.3		HLA-DRB1*04:05	76	90	15	LEQQKAAQY	KFAELLEQQKAAQYP	0.0259	33		HLA-DQA1*05:01/DQB1*03:01	23	37	15	VIAAVGTAA	AAGAAVIAAVGTAAA	0.2578	6.7		HLA-DPA1*03:01/DPB1*04:02	101	115	15	MLADKTKSI	AIPMLADKTKSIARA	0.0524	22		HLA-DPA1*01:03/DPB1*02:01	69	83	15	FHFAPRYAG	GQNFHFAPRYAGETF	0.0943	8.2
HLA-DRB3*01:01	288	302	15	ITPNRENQR	DEMDAITPNRENQRQ	0.0655	7.3		HLA-DRB1*04:05	9	23	15	LDRLDEEFN	SAKLDRLDEEFNRKM	0.027	33		HLA-DRB1*04:05	431	445	15	WQYFTNISL	FSPYWQYFTNISLGG	0.2654	6.7		HLA-DRB1*11:01	139	153	15	ITVNDMPVG	VRQITVNDMPVGRNV	0.0534	22		HLA-DPA1*01:03/DPB1*02:01	255	269	15	DVISQFESS	EEAIDVISQFESSPI	0.0943	8.2
HLA-DQA1*01:02/DQB1*06:02	187	201	15	NDVVELLQA	EGNDVVELLQASLRR	0.2093	7.3		HLA-DRB1*08:02	63	77	15	MHEHSEHFK	NKKMHEHSEHFKQKF	0.0397	33		HLA-DRB1*09:01	74	88	15	YVTLDTAAA	VGLPYVTLDTAAAAD	0.3315	6.7		HLA-DRB1*04:01	94	108	15	LGAMAIPML	KGGLGAMAIPMLADK	0.0544	22		HLA-DQA1*01:02/DQB1*06:02	17	31	15	ETNGDVSAA	RNKDETNGDVSAAAD	0.1907	8.2
HLA-DRB1*15:01	447	461	15	VLQKDGSGV	VKVVLQKDGSGVGAA	0.2109	7.3		HLA-DQA1*05:01/DQB1*03:01	24	38	15	FFADKPDES	QEQNAKFFADKPDES	0.0437	33		HLA-DRB1*09:01	105	119	15	IAVSTEDLT	ALRIAVSTEDLTDPA	0.3322	6.7		HLA-DRB1*04:05	159	173	15	FQFVEKHGE	LLEAFQFVEKHGEVC	0.056	22		HLA-DRB1*07:01	91	105	15	FLAARGGFM	EYFLAARGGFMEGDH	0.2167	8.2
HLA-DRB1*07:01	5	19	15	LLSHIALRD	VNNLLSHIALRDSDS	0.2405	7.3		HLA-DQA1*05:01/DQB1*02:01	76	90	15	LEQQKAAQY	KFAELLEQQKAAQYP	0.0444	33		HLA-DQA1*03:01/DQB1*03:02	574	588	15	SDSSSSAGD	AGDSDSSSSAGDAAD	0.0086	6.8		HLA-DRB1*04:05	22	36	15	FKKISLAAY	PNGSFKKISLAAYKG	0.0563	22		HLA-DRB1*09:01	32	46	15	FEKATLEER	RFRDRFEKATLEERK	0.2848	8.2
HLA-DQA1*05:01/DQB1*03:01	280	294	15	PITVYDDEM	ALPITVYDDEMDAIT	0.242	7.3		HLA-DQA1*05:01/DQB1*02:01	50	64	15	MIKEHTEKF	KFERMIKEHTEKFNK	0.0445	33		HLA-DQA1*03:01/DQB1*03:02	337	351	15	ELMAPAAAA	AKDELMAPAAAAGYY	0.0086	6.8		HLA-DRB1*04:05	16	30	15	VALMPNGSF	EEVALMPNGSFKKIS	0.0574	22		HLA-DPA1*01:03/DPB1*04:01	69	83	15	FHFAPRYAG	GQNFHFAPRYAGETF	0.0326	8.3
HLA-DRB1*01:01	72	86	15	YTSDPAKAT	SFVYTSDPAKATGVY	0.2524	7.3		HLA-DQA1*01:02/DQB1*06:02	25	39	15	AKFFADKPD	EQNAKFFADKPDEST	0.0467	33		HLA-DQA1*01:01/DQB1*05:01	475	489	15	FNVFSDAAR	FGAFNVFSDAARCID	0.0112	6.8		HLA-DRB1*04:05	55	69	15	FSENVSRFN	EIIAFSENVSRFNEL	0.0576	22		HLA-DPA1*02:01/DPB1*14:01	172	186	15	YAIEATCHA	DGAYAIEATCHAKDK	0.0556	8.3
HLA-DRB4*01:01	98	112	15	LRGGKVDDR	VLRVSLRGGKVDDRT	0.106	7.4		HLA-DQA1*04:01/DQB1*04:02	77	91	15	LEQQKAAQY	FAELLEQQKAAQYPS	0.0472	33		HLA-DQA1*01:01/DQB1*05:01	96	110	15	AANWGALRI	TVVRAANWGALRIAV	0.0112	6.8		HLA-DRB1*07:01	179	193	15	MKPEPKASV	KGAPTMKPEPKASVE	0.0631	22		HLA-DPA1*02:01/DPB1*14:01	74	88	15	YAGETFFES	FAPRYAGETFFESLA	0.0557	8.3
HLA-DQA1*01:02/DQB1*06:02	18	32	15	MRYIKQRLA	DSEEMRYIKQRLALA	0.2071	7.4		HLA-DQA1*04:01/DQB1*04:02	53	67	15	IKEHTEKFN	RMIKEHTEKFNKKMH	0.048	33		HLA-DPA1*02:01/DPB1*05:01	76	90	15	VTLDTAAAA	LPYVTLDTAAAADRR	0.0629	6.8		HLA-DRB1*07:01	93	107	15	GLGAMAIPM	KKGGLGAMAIPMLAD	0.0634	22		HLA-DRB3*02:02	208	222	15	YNPNDEYHR	WCMTDKYNPNDEYHR	0.0644	8.3
[truncated: 16,058 more rows]

## Sheet: Table S4
Table S4. The IEDB input sequences of HbR, KMP-11, Gp63, TSA, and SMT for CTL epitope prediction
HbR	925 sequences			KMP-11	167 sequences			Gp63	1265 sequences			TSA	381 sequences			SMT	689 sequences
start	end	peptide		start	end	peptide		start	end	peptide		start	end	peptide		start	end	peptide
[truncated: 1,265 more rows]

## Sheet: Table S5
Table S5. The CTL epitopes of HbR, KMP-11, Gp63, TSA, and SMT identified by IEDB
[truncated: 845 more rows]

[truncated: 7 more sheets: Table S6, Table S7, Table S8, Table S9, Table S10, Table S11, Table S12]
